# Supplementary material for: Crystal structure of (R)-5-[(R)-3-(4-chloro­phen­yl)-5-methyl-4,5-di­hydro­isoxazol-5-yl]-2-methyl­cyclo­hex-2-enone
Source: Acta Crystallogr E Crystallogr Commun. 2020 Feb 18;76(Pt 3):400–3. doi: 10.1107/S2056989020001991 (PMC7057358; doi:10.1107/S2056989020001991)
Supplement: Supplementary file 1 [file e-76-00400-sup1.cif]

##############################################################################
#                                                                            #
# This CIF contains the data in a paper accepted for publication in          #
# Acta Crystallographica Section E. It conforms to the requirements of       #
# Notes for Authors for Acta Crystallographica Section E, and has been       #
# peer reviewed under the auspices of the IUCr Commission on Journals.       #
#                                                                            #
# Full details of the Crystallographic Information File format               #
# are given in the paper "The Crystallographic Information File (CIF):       #
# a New Standard Archive File for Crystallography" by S. R. Hall, F. H.      #
# Allen and I. D. Brown [Acta Cryst. (1991), A47, 655-685].                  #
#                                                                            #
# The current version of the core CIF dictionary is obtainable from          #
# ftp://ftp.iucr.org/pub/cif_core.dic.                                       #
#                                                                            #
# Software is freely available for graphical display of the structure(s)     #
# in this CIF. For information consult the CIF software page                 #
# http://www.iucr.org/resources/cif/software.                                #
#                                                                            #
# This file may be used for bona fide research purposes within the           #
# scientific community so long as proper attribution is given to the journal # 
# article from which it was obtained.                                        #
#                                                                            #
##############################################################################
data_I
_audit_creation_method     'SHELXL-2016/6'
_chemical_name_systematic
;\
(<i>R</i>)-5-[(<i>R</i>)-3-(4-Chlorophenyl)-5-methyl-4,5-dihydroisoxazol-5-\
yl]-2-methylcyclohex-2-enone
;
_chemical_name_common     ?
_chemical_formula_moiety     'C17 H18 Cl N O2'
_chemical_formula_sum     'C17 H18 Cl N O2'
_chemical_formula_iupac     'C17 H18 Cl N O2'
_chemical_formula_weight     303.77
_chemical_melting_point     ?
_chemical_absolute_configuration     ad
_space_group_crystal_system     orthorhombic
_space_group_name_H-M_alt     'P 21 21 21'
_space_group_name_Hall     'P 2ac 2ab'
loop_
    _space_group_symop_operation_xyz
    'x, y, z'
    '-x+1/2, -y, z+1/2'
    '-x, y+1/2, -z+1/2'
    'x+1/2, -y+1/2, -z'
_cell_length_a     6.4590(2)
_cell_length_b     7.3545(3)
_cell_length_c     31.3436(12)
_cell_angle_alpha     90
_cell_angle_beta     90
_cell_angle_gamma     90
_cell_volume     1488.91(10)
_cell_formula_units_Z     4
_cell_measurement_reflns_used     5113
_cell_measurement_theta_min     2.84
_cell_measurement_theta_max     27.91
_cell_measurement_temperature     105(2)
_exptl_crystal_description     box
_exptl_crystal_colour     colourless
_exptl_crystal_size_max     0.31
_exptl_crystal_size_mid     0.26
_exptl_crystal_size_min     0.18
_exptl_crystal_density_diffrn     1.355
_exptl_crystal_density_meas     ?
_exptl_crystal_density_method     ?
_exptl_crystal_F_000     640
_exptl_absorpt_coefficient_mu     0.260
_exptl_absorpt_correction_type     multi-scan
_exptl_absorpt_process_details
;
(SADABS; Bruker, 2015)
;
_exptl_absorpt_correction_T_min     0.6939
_exptl_absorpt_correction_T_max     0.7464
_diffrn_ambient_temperature     105(2)
_diffrn_radiation_type     MoK\a
_diffrn_radiation_wavelength     0.71073
_diffrn_radiation_source     'micro-focus sealed tube'
_diffrn_radiation_monochromator     graphite
_diffrn_measurement_device_type     'Bruker APEXII CCD'
_diffrn_measurement_method     '\f and \w scans'
_diffrn_detector_area_resol_mean     ?
_diffrn_reflns_number     16529
_diffrn_reflns_av_R_equivalents     0.0567
_diffrn_reflns_av_unetI/netI     0.0375
_diffrn_reflns_theta_min     1.299
_diffrn_reflns_theta_max     26.366
_diffrn_reflns_theta_full     26.366
_diffrn_measured_fraction_theta_max     0.996
_diffrn_measured_fraction_theta_full     0.996
_diffrn_reflns_limit_h_min     -8
_diffrn_reflns_limit_h_max     8
_diffrn_reflns_limit_k_min     -9
_diffrn_reflns_limit_k_max     9
_diffrn_reflns_limit_l_min     -38
_diffrn_reflns_limit_l_max     39
_refine_special_details     ?
_reflns_number_total     3019
_reflns_number_gt     2827
_reflns_threshold_expression     'I > 2\s(I)'
_refine_ls_structure_factor_coef     Fsqd
_refine_ls_matrix_type     full
_refine_ls_R_factor_all     0.0389
_refine_ls_R_factor_gt     0.0352
_refine_ls_wR_factor_gt     0.1015
_refine_ls_wR_factor_ref     0.1050
_refine_ls_goodness_of_fit_ref     1.193
_refine_ls_restrained_S_all     1.193
_refine_ls_number_reflns     3019
_refine_ls_number_parameters     193
_refine_ls_number_restraints     0
_refine_ls_hydrogen_treatment     constr
_refine_ls_weighting_scheme     calc
_refine_ls_weighting_details
              'w=1/[\s^2^(Fo^2^)+(0.0600P)^2^+0.1370P] where P=(Fo^2^+2Fc^2^)/3'
_atom_sites_solution_hydrogens     geom
_atom_sites_solution_primary     dual
_atom_sites_solution_secondary     difmap
_refine_ls_shift/su_max     0.001
_refine_ls_shift/su_mean     0.000
_refine_diff_density_max     0.398
_refine_diff_density_min     -0.233
_refine_ls_extinction_method
;
SHELXL2016 (Sheldrick, 2015<i>b</i>)
;
_refine_ls_extinction_coef     0.014(4)
_refine_ls_extinction_expression
                                  'Fc^*^=kFc[1+0.001xFc^2^\l^3^/sin(2\q)]^-1/4^'
_refine_ls_abs_structure_details
;
Flack <i>x</i> determined using 1100 quotients
[(<i>I</i>^+^)-(<i>I</i>^-^)]/[(<i>I</i>^+^)+(<i>I</i>^-^)]
(Parsons <i>et al.</i>, 2013)
;
_refine_ls_abs_structure_Flack     -0.09(4)
loop_
    _atom_type_symbol
    _atom_type_description
    _atom_type_scat_dispersion_real
    _atom_type_scat_dispersion_imag
    _atom_type_scat_source
    'C' 'C' 0.0033 0.0016
                         'International Tables Vol C Tables 4.2.6.8 and 6.1.1.4'
    'H' 'H' 0.0000 0.0000
                         'International Tables Vol C Tables 4.2.6.8 and 6.1.1.4'
    'N' 'N' 0.0061 0.0033
                         'International Tables Vol C Tables 4.2.6.8 and 6.1.1.4'
    'O' 'O' 0.0106 0.0060
                         'International Tables Vol C Tables 4.2.6.8 and 6.1.1.4'
    'Cl' 'Cl' 0.1484 0.1585
                         'International Tables Vol C Tables 4.2.6.8 and 6.1.1.4'
_computing_data_collection
;
APEX2 (Bruker, 2015)
;
_computing_cell_refinement
;
SAINT (Bruker, 2015)
;
_computing_data_reduction
;
SAINT (Bruker, 2015)
;
_computing_structure_solution
;
<i>SHELXT</i> (Sheldrick, 2015<i>a</i>)
;
_computing_structure_refinement
;
SHELXL2016 (Sheldrick, 2015<i>b</i>)
;
_computing_molecular_graphics
;
ORTEP-3 for Windows (Farrugia, 2012)
;
_computing_publication_material
;
SHELXL2016 (Sheldrick, 2015<i>b</i>)
;
loop_
    _atom_site_type_symbol
    _atom_site_label
    _atom_site_fract_x
    _atom_site_fract_y
    _atom_site_fract_z
    _atom_site_U_iso_or_equiv
    _atom_site_adp_type
    _atom_site_calc_flag
    _atom_site_occupancy
    _atom_site_disorder_assembly
    _atom_site_disorder_group
    C C1 0.6484(4) 0.6566(4) 0.64093(9) 0.0150(6) Uani d 1 . .
    C C2 0.4125(4) 0.4711(4) 0.60439(8) 0.0140(6) Uani d 1 . .
    C C3 0.6216(4) 0.4598(4) 0.62542(9) 0.0158(6) Uani d 1 . .
    H H31 0.728644 0.425833 0.605242 0.019 Uiso calc 1 . .
    H H32 0.621273 0.374475 0.649026 0.019 Uiso calc 1 . .
    C C4 0.7886(4) 0.7654(4) 0.61166(9) 0.0197(6) Uani d 1 . .
    H H41 0.739550 0.755866 0.582840 0.030 Uiso calc 1 . .
    H H42 0.927089 0.718468 0.613353 0.030 Uiso calc 1 . .
    H H43 0.787990 0.890632 0.620283 0.030 Uiso calc 1 . .
    C C11 0.7057(4) 0.6782(4) 0.68816(9) 0.0134(6) Uani d 1 . .
    H H11 0.713927 0.808792 0.694138 0.016 Uiso calc 1 . .
    C C12 0.5419(4) 0.5983(4) 0.71777(9) 0.0181(6) Uani d 1 . .
    H H12A 0.411443 0.660009 0.712739 0.022 Uiso calc 1 . .
    H H12B 0.522661 0.470911 0.710757 0.022 Uiso calc 1 . .
    C C13 0.5961(4) 0.6140(4) 0.76455(9) 0.0155(6) Uani d 1 . .
    C C14 0.8176(4) 0.6073(4) 0.77632(9) 0.0163(6) Uani d 1 . .
    C C15 0.9600(4) 0.5958(4) 0.74575(9) 0.0175(6) Uani d 1 . .
    H H15 1.097590 0.587139 0.754279 0.021 Uiso calc 1 . .
    C C16 0.9173(4) 0.5956(4) 0.69867(9) 0.0182(6) Uani d 1 . .
    H H16A 0.922229 0.471584 0.688155 0.022 Uiso calc 1 . .
    H H16B 1.024450 0.664296 0.684169 0.022 Uiso calc 1 . .
    C C17 0.8694(5) 0.6108(4) 0.82302(9) 0.0222(6) Uani d 1 . .
    H H17A 1.016154 0.596660 0.826631 0.033 Uiso calc 1 . .
    H H17B 0.798826 0.513186 0.837226 0.033 Uiso calc 1 . .
    H H17C 0.826500 0.724750 0.835047 0.033 Uiso calc 1 . .
    C C21 0.3164(4) 0.3268(4) 0.57902(8) 0.0146(6) Uani d 1 . .
    C C22 0.1345(4) 0.3588(4) 0.55578(9) 0.0164(6) Uani d 1 . .
    H H22 0.077055 0.474733 0.555387 0.020 Uiso calc 1 . .
    C C23 0.0396(4) 0.2195(4) 0.53343(9) 0.0180(6) Uani d 1 . .
    H H23 -0.081403 0.240979 0.518175 0.022 Uiso calc 1 . .
    C C24 0.1273(5) 0.0476(4) 0.53409(9) 0.0176(6) Uani d 1 . .
    C C25 0.3067(5) 0.0123(4) 0.55656(9) 0.0194(6) Uani d 1 . .
    H H25 0.364066 -0.103682 0.556670 0.023 Uiso calc 1 . .
    C C26 0.3997(4) 0.1524(4) 0.57889(9) 0.0181(6) Uani d 1 . .
    H H26 0.520399 0.129473 0.594145 0.022 Uiso calc 1 . .
    N N1 0.3162(3) 0.6195(3) 0.61149(7) 0.0152(5) Uani d 1 . .
    O O1 0.4384(3) 0.7345(3) 0.63657(6) 0.0161(4) Uani d 1 . .
    O O13 0.4603(3) 0.6257(3) 0.79158(6) 0.0220(5) Uani d 1 . .
    Cl Cl1 0.00864(11) -0.12745(10) 0.50590(2) 0.0242(2) Uani d 1 . .
loop_
    _atom_site_aniso_label
    _atom_site_aniso_U_11
    _atom_site_aniso_U_22
    _atom_site_aniso_U_33
    _atom_site_aniso_U_12
    _atom_site_aniso_U_13
    _atom_site_aniso_U_23
    C1 0.0094(12) 0.0177(14) 0.0179(14) 0.0039(11) -0.0007(11) -0.0012(11)
    C2 0.0129(13) 0.0170(14) 0.0121(13) 0.0026(11) 0.0016(10) 0.0016(11)
    C3 0.0132(13) 0.0177(14) 0.0166(14) 0.0055(11) -0.0009(11) -0.0029(11)
    C4 0.0159(13) 0.0272(16) 0.0161(14) 0.0024(13) -0.0020(12) 0.0036(12)
    C11 0.0098(12) 0.0144(13) 0.0162(13) 0.0015(10) -0.0007(11) -0.0021(10)
    C12 0.0111(13) 0.0221(15) 0.0210(14) -0.0027(11) 0.0007(11) -0.0013(11)
    C13 0.0154(13) 0.0098(12) 0.0211(14) -0.0021(11) 0.0037(11) -0.0003(11)
    C14 0.0185(13) 0.0139(13) 0.0164(14) -0.0008(12) 0.0000(11) 0.0009(11)
    C15 0.0119(14) 0.0218(14) 0.0188(14) 0.0015(12) -0.0007(11) 0.0027(11)
    C16 0.0113(13) 0.0260(16) 0.0172(15) 0.0045(12) 0.0018(11) -0.0002(12)
    C17 0.0230(14) 0.0263(16) 0.0171(14) -0.0038(14) 0.0013(12) 0.0018(13)
    C21 0.0156(13) 0.0159(14) 0.0123(13) 0.0008(11) 0.0037(11) 0.0008(10)
    C22 0.0166(12) 0.0152(13) 0.0173(13) 0.0021(12) 0.0006(11) 0.0004(11)
    C23 0.0167(13) 0.0214(14) 0.0161(13) 0.0013(12) -0.0007(11) 0.0004(11)
    C24 0.0215(15) 0.0181(14) 0.0131(13) -0.0032(12) 0.0004(12) -0.0017(11)
    C25 0.0260(15) 0.0151(13) 0.0172(14) 0.0031(12) -0.0007(13) 0.0001(11)
    C26 0.0197(14) 0.0191(14) 0.0155(14) 0.0038(12) -0.0032(12) 0.0004(11)
    N1 0.0134(10) 0.0162(11) 0.0160(11) -0.0017(11) -0.0019(9) -0.0017(10)
    O1 0.0106(9) 0.0156(9) 0.0222(10) 0.0035(7) -0.0048(8) -0.0048(8)
    O13 0.0191(10) 0.0249(10) 0.0220(10) -0.0008(10) 0.0067(8) -0.0005(9)
    Cl1 0.0307(4) 0.0197(4) 0.0223(4) -0.0051(3) -0.0041(3) -0.0033(3)
_geom_special_details
;
 All esds (except the esd in the dihedral angle between two l.s. planes)
 are estimated using the full covariance matrix.  The cell esds are taken
 into account individually in the estimation of esds in distances, angles
 and torsion angles; correlations between esds in cell parameters are only
 used when they are defined by crystal symmetry.  An approximate (isotropic)
 treatment of cell esds is used for estimating esds involving l.s. planes.
;
loop_
    _geom_bond_atom_site_label_1
    _geom_bond_atom_site_label_2
    _geom_bond_site_symmetry_2
    _geom_bond_distance
    _geom_bond_publ_flag
    C1 O1 . 1.478(3) ?
    C1 C4 . 1.517(4) ?
    C1 C11 . 1.534(4) ?
    C1 C3 . 1.537(4) ?
    C2 N1 . 1.276(4) ?
    C2 C21 . 1.464(4) ?
    C2 C3 . 1.505(4) ?
    C3 H31 . 0.9700 ?
    C3 H32 . 0.9700 ?
    C4 H41 . 0.9600 ?
    C4 H42 . 0.9600 ?
    C4 H43 . 0.9600 ?
    C11 C12 . 1.525(4) ?
    C11 C16 . 1.532(3) ?
    C11 H11 . 0.9800 ?
    C12 C13 . 1.512(4) ?
    C12 H12A . 0.9700 ?
    C12 H12B . 0.9700 ?
    C13 O13 . 1.223(3) ?
    C13 C14 . 1.478(4) ?
    C14 C15 . 1.331(4) ?
    C14 C17 . 1.502(4) ?
    C15 C16 . 1.501(4) ?
    C15 H15 . 0.9300 ?
    C16 H16A . 0.9700 ?
    C16 H16B . 0.9700 ?
    C17 H17A . 0.9600 ?
    C17 H17B . 0.9600 ?
    C17 H17C . 0.9600 ?
    C21 C26 . 1.391(4) ?
    C21 C22 . 1.402(4) ?
    C22 C23 . 1.384(4) ?
    C22 H22 . 0.9300 ?
    C23 C24 . 1.386(4) ?
    C23 H23 . 0.9300 ?
    C24 C25 . 1.380(4) ?
    C24 Cl1 . 1.740(3) ?
    C25 C26 . 1.383(4) ?
    C25 H25 . 0.9300 ?
    C26 H26 . 0.9300 ?
    N1 O1 . 1.398(3) ?
loop_
    _geom_angle_atom_site_label_1
    _geom_angle_atom_site_label_2
    _geom_angle_atom_site_label_3
    _geom_angle_site_symmetry_1
    _geom_angle_site_symmetry_3
    _geom_angle
    _geom_angle_publ_flag
    O1 C1 C4 . . 106.7(2) ?
    O1 C1 C11 . . 105.7(2) ?
    C4 C1 C11 . . 112.6(2) ?
    O1 C1 C3 . . 103.4(2) ?
    C4 C1 C3 . . 111.9(2) ?
    C11 C1 C3 . . 115.5(2) ?
    N1 C2 C21 . . 120.6(2) ?
    N1 C2 C3 . . 114.1(2) ?
    C21 C2 C3 . . 125.3(2) ?
    C2 C3 C1 . . 100.8(2) ?
    C2 C3 H31 . . 111.6 ?
    C1 C3 H31 . . 111.6 ?
    C2 C3 H32 . . 111.6 ?
    C1 C3 H32 . . 111.6 ?
    H31 C3 H32 . . 109.4 ?
    C1 C4 H41 . . 109.5 ?
    C1 C4 H42 . . 109.5 ?
    H41 C4 H42 . . 109.5 ?
    C1 C4 H43 . . 109.5 ?
    H41 C4 H43 . . 109.5 ?
    H42 C4 H43 . . 109.5 ?
    C12 C11 C16 . . 109.6(2) ?
    C12 C11 C1 . . 112.3(2) ?
    C16 C11 C1 . . 112.4(2) ?
    C12 C11 H11 . . 107.4 ?
    C16 C11 H11 . . 107.4 ?
    C1 C11 H11 . . 107.4 ?
    C13 C12 C11 . . 113.6(2) ?
    C13 C12 H12A . . 108.9 ?
    C11 C12 H12A . . 108.9 ?
    C13 C12 H12B . . 108.9 ?
    C11 C12 H12B . . 108.9 ?
    H12A C12 H12B . . 107.7 ?
    O13 C13 C14 . . 121.6(3) ?
    O13 C13 C12 . . 120.7(2) ?
    C14 C13 C12 . . 117.6(2) ?
    C15 C14 C13 . . 119.4(2) ?
    C15 C14 C17 . . 123.3(3) ?
    C13 C14 C17 . . 117.3(2) ?
    C14 C15 C16 . . 125.5(3) ?
    C14 C15 H15 . . 117.3 ?
    C16 C15 H15 . . 117.2 ?
    C15 C16 C11 . . 112.0(2) ?
    C15 C16 H16A . . 109.2 ?
    C11 C16 H16A . . 109.2 ?
    C15 C16 H16B . . 109.2 ?
    C11 C16 H16B . . 109.2 ?
    H16A C16 H16B . . 107.9 ?
    C14 C17 H17A . . 109.5 ?
    C14 C17 H17B . . 109.5 ?
    H17A C17 H17B . . 109.5 ?
    C14 C17 H17C . . 109.5 ?
    H17A C17 H17C . . 109.5 ?
    H17B C17 H17C . . 109.5 ?
    C26 C21 C22 . . 118.5(3) ?
    C26 C21 C2 . . 120.4(2) ?
    C22 C21 C2 . . 121.0(2) ?
    C23 C22 C21 . . 120.6(3) ?
    C23 C22 H22 . . 119.7 ?
    C21 C22 H22 . . 119.7 ?
    C22 C23 C24 . . 119.1(3) ?
    C22 C23 H23 . . 120.4 ?
    C24 C23 H23 . . 120.4 ?
    C25 C24 C23 . . 121.5(3) ?
    C25 C24 Cl1 . . 119.3(2) ?
    C23 C24 Cl1 . . 119.2(2) ?
    C24 C25 C26 . . 118.9(3) ?
    C24 C25 H25 . . 120.6 ?
    C26 C25 H25 . . 120.6 ?
    C25 C26 C21 . . 121.4(3) ?
    C25 C26 H26 . . 119.3 ?
    C21 C26 H26 . . 119.3 ?
    C2 N1 O1 . . 109.9(2) ?
    N1 O1 C1 . . 109.61(19) ?
loop_
    _geom_hbond_atom_site_label_D
    _geom_hbond_atom_site_label_H
    _geom_hbond_atom_site_label_A
    _geom_hbond_site_symmetry_A
    _geom_hbond_distance_DH
    _geom_hbond_distance_HA
    _geom_hbond_distance_DA
    _geom_hbond_angle_DHA
    C4 H42 N1 1_655 0.96 2.62 3.572(4) 173
    C12 H12B O13 3_646 0.97 2.54 3.488(4) 165
    C23 H23 Cg1 4_456 0.93 2.71 3.554(3) 151
_shelx_space_group_comment
;
The symmetry employed for this shelxl refinement is uniquely defined
by the following loop, which should always be used as a source of
symmetry information in preference to the above space-group names.
They are only intended as comments.
;
_shelx_estimated_absorpt_T_min     ?
_shelx_estimated_absorpt_T_max     ?
_shelx_hkl_file
;
   1   0   0    0.06    0.06
  -1   0   0   -0.01    0.03
  -1   0   0   -0.09    0.09
   1   0   0    0.09    0.07
   1   0   0   -0.02    0.07
   2   0   0  277.35   14.41
   2   0   0  277.70   14.45
   2   0   0  264.17   14.37
   2   0   0  269.16   14.37
   3   0   0   -0.12    0.12
   3   0   0    0.24    0.17
   3   0   0    0.02    0.22
   3   0   0   -0.10    0.20
  -3   0   0   -0.12    0.14
   4   0   0    1.30    0.33
  -4   0   0    1.49    0.31
   4   0   0    1.58    0.39
   4   0   0    2.00    0.29
   4   0   0    1.47    0.27
   5   0   0    0.39    0.33
   5   0   0    0.37    0.28
   5   0   0    0.00    0.16
  -5   0   0    0.05    0.22
   5   0   0   -0.13    0.15
   6   0   0   11.61    1.01
   6   0   0   10.94    1.26
   6   0   0   10.81    0.77
  -6   0   0   11.43    1.06
   7   0   0    0.24    0.39
   7   0   0    0.18    0.44
  -7   0   0   -0.27    0.39
  -8   0   0    3.52    0.84
   8   0   0    6.58    1.16
   9   0   0   -0.76    0.53
  -9   0   0    0.25    0.58
   0   1   0   -0.04    0.05
   0   1   0    0.13    0.09
   0  -1   0    0.04    0.05
   0   1   0    0.04    0.09
   0  -1   0    0.01    0.07
   0  -1   0    0.07    0.04
   2   1   0   72.96    3.77
  -2  -1   0   72.56    3.76
   2  -1   0   66.46    3.74
   2  -1   0   68.87    3.79
   2   1   0   67.88    3.68
   2  -1   0   67.55    3.72
   2  -1   0   63.42    3.77
   3  -1   0   47.28    2.69
   3  -1   0   44.26    2.69
  -3  -1   0   44.63    2.58
   3  -1   0   44.45    2.62
   3   1   0   49.27    2.58
  -3  -1   0   44.03    2.64
   3   1   0   43.83    2.67
   3  -1   0   48.51    2.62
   3   1   0   47.10    2.53
   4  -1   0   15.47    1.05
   4   1   0   13.05    0.82
   4   1   0   12.77    0.90
   4   1   0   13.21    1.02
  -4  -1   0   12.78    0.99
   4  -1   0   11.88    1.02
   4   1   0   12.05    0.81
  -4  -1   0   13.79    0.92
   4  -1   0   12.79    0.92
   5   1   0    0.40    0.15
   5   1   0    0.64    0.28
   5  -1   0    0.82    0.36
   5  -1   0    0.44    0.37
   5  -1   0    0.36    0.24
   5   1   0   -0.18    0.25
  -5  -1   0    0.41    0.26
   5   1   0    0.19    0.16
  -5  -1   0    0.35    0.32
  -6  -1   0    4.28    0.72
   6  -1   0    5.19    0.57
  -6  -1   0    4.92    0.65
   6  -1   0    4.98    0.84
   6   1   0    4.22    0.78
   6   1   0    4.43    0.65
   6  -1   0    3.75    0.71
   7  -1   0   -0.01    0.33
   7   1   0    0.07    0.41
   7  -1   0   -0.01    0.41
  -7  -1   0    0.92    0.39
  -7  -1   0    0.74    0.45
   7   1   0   -0.14    0.29
  -8  -1   0    1.04    0.64
   8  -1   0    1.06    0.55
   8   1   0    1.49    0.67
  -8   1   0    0.51    0.60
   8  -1   0    1.34    0.69
  -9  -1   0    0.89    0.68
   9  -1   0    0.87    0.74
   9   1   0    2.51    0.87
  -9   1   0    3.14    0.90
   0   2   0    1.03    0.23
   0   2   0    0.97    0.21
   0  -2   0    1.19    0.23
   0   2   0    1.31    0.23
   1  -2   0  224.64   11.75
   1   2   0  215.82   11.62
   1   2   0  207.21   11.70
  -1  -2   0  214.31   11.72
   1   2   0  235.18   11.70
   1   2   0  226.72   11.66
  -2  -2   0    0.85    0.22
   2  -2   0    0.42    0.27
   2  -2   0    0.49    0.23
  -2  -2   0    0.89    0.12
   2   2   0    0.82    0.18
  -2  -2   0    0.92    0.25
   2   2   0    0.50    0.13
   2  -2   0    0.23    0.22
   2   2   0    0.90    0.25
   3  -2   0   43.02    2.73
  -3  -2   0   47.64    2.55
   3  -2   0   40.52    2.67
  -3  -2   0   49.82    2.64
   3   2   0   45.61    2.56
   3  -2   0   47.89    2.78
   3   2   0   53.21    2.76
  -3  -2   0   45.22    2.69
  -4  -2   0   23.40    1.51
   4   2   0   25.64    1.44
   4   2   0   23.87    1.38
   4  -2   0   22.76    1.63
   4  -2   0   23.27    1.55
   4  -2   0   24.87    1.67
   4   2   0   24.32    1.65
  -4  -2   0   24.23    1.59
  -5  -2   0   29.26    1.82
   5   2   0   27.99    1.73
   5  -2   0   26.48    1.81
   5  -2   0   25.82    1.95
   5  -2   0   28.14    1.97
   5   2   0   29.29    1.58
   5   2   0   30.04    1.97
  -5  -2   0   31.67    1.95
   6  -2   0    0.27    0.38
   6   2   0    0.24    0.27
  -6  -2   0    0.39    0.40
   6   2   0    0.32    0.41
  -6  -2   0    0.09    0.26
   6  -2   0   -0.09    0.25
   6  -2   0   -0.07    0.40
  -7  -2   0    6.29    0.93
   7  -2   0    4.68    0.86
   7   2   0    2.91    0.72
  -7  -2   0    2.92    0.93
   7  -2   0    3.44    0.82
   8  -2   0    3.52    0.85
   8   2   0    4.36    0.95
  -8  -2   0    4.42    0.91
   8  -2   0    4.30    1.03
  -9  -2   0    1.66    0.81
   9  -2   0    2.35    1.00
   9   2   0    0.94    0.80
  -9   2   0    2.84    0.93
   0  -3   0    0.25    0.22
   0  -3   0    0.06    0.17
   0  -3   0    0.04    0.19
  -1  -3   0    5.53    0.44
  -1  -3   0    5.86    0.58
   1  -3   0    5.09    0.59
   1   3   0    5.75    0.51
   1   3   0    4.96    0.41
  -1  -3   0    5.06    0.53
   1   3   0    4.66    0.43
   1  -3   0    6.20    0.65
  -2  -3   0   17.70    1.17
   2  -3   0   19.21    1.30
   2   3   0   17.52    0.98
   2   3   0   19.03    1.18
   2   3   0   16.22    1.11
   2   3   0   18.36    1.05
  -2  -3   0   18.80    1.21
   2  -3   0   18.83    1.26
  -3  -3   0   17.66    0.99
   3  -3   0   16.71    1.33
   3   3   0   18.08    1.04
   3   3   0   17.12    1.10
   3  -3   0   18.76    1.29
   3   3   0   20.35    1.28
  -3  -3   0   18.55    1.20
  -3  -3   0   18.08    1.24
   4  -3   0   27.61    1.85
  -4  -3   0   26.52    1.69
  -4  -3   0   26.26    1.75
  -4  -3   0   27.80    1.53
   4  -3   0   27.10    1.88
   4   3   0   25.63    1.54
   4   3   0   24.41    1.52
   4   3   0   29.06    1.54
   4   3   0   28.79    1.81
   4  -3   0   27.25    1.78
   5  -3   0    7.37    0.82
   5  -3   0    7.99    1.03
   5  -3   0    6.55    0.94
  -5  -3   0    8.35    0.89
   5   3   0    5.77    0.83
   5   3   0    7.00    0.54
  -5  -3   0    5.95    0.72
  -6  -3   0    8.57    0.93
   6   3   0    9.48    1.12
  -6  -3   0    9.55    1.08
   6  -3   0    8.19    1.14
   6  -3   0    6.76    1.09
   6  -3   0    9.05    0.99
   7  -3   0    0.91    0.40
   7   3   0    0.19    0.49
   7  -3   0    0.33    0.51
   7  -3   0    0.82    0.62
  -7  -3   0    0.63    0.53
   8  -3   0    0.94    0.73
  -8  -3   0    1.04    0.61
   8  -3   0    0.83    0.71
   8   3   0    1.91    0.73
  -9  -3   0    0.70    0.66
   9   3   0   -0.25    0.67
   9  -3   0   -0.09    0.62
   9  -3   0    0.06    0.62
   0  -4   0  305.21   16.40
   0  -4   0  295.75   16.42
   0  -4   0  322.31   16.46
  -1  -4   0   54.65    3.07
   1  -4   0   56.10    3.11
   1  -4   0   57.45    3.12
  -1  -4   0   49.43    3.04
   1   4   0   49.98    2.92
   1   4   0   52.73    3.02
  -1  -4   0   51.85    2.97
  -2  -4   0   62.20    3.46
   2   4   0   58.12    3.38
   2  -4   0   65.57    3.73
   2   4   0   69.13    3.61
   2  -4   0   64.13    3.68
   2   4   0   62.13    3.47
  -2  -4   0   65.45    3.61
  -2  -4   0   63.20    3.63
   3  -4   0   12.35    1.17
   3  -4   0   16.71    1.20
   3   4   0   13.95    0.87
   3   4   0   14.57    1.24
  -3  -4   0   15.08    1.15
  -3  -4   0   14.22    1.07
   3   4   0   15.51    1.10
  -4  -4   0    2.47    0.47
   4  -4   0    1.70    0.48
   4  -4   0    1.58    0.55
   4   4   0    2.91    0.59
  -4  -4   0    2.51    0.50
  -5  -4   0   10.39    0.93
   5  -4   0    9.38    1.25
  -5  -4   0   10.11    1.10
   5   4   0   11.62    1.07
   5  -4   0   10.91    1.13
  -6  -4   0   25.52    1.96
  -6  -4   0   26.29    1.88
   6   4   0   31.95    2.11
   6  -4   0   26.66    2.15
   6  -4   0   26.98    1.93
   7  -4   0    0.12    0.58
   7   4   0   -0.11    0.44
  -7  -4   0   -0.30    0.43
   7  -4   0    0.01    0.36
   8  -4   0    2.11    0.84
  -8  -4   0    3.96    0.95
   8   4   0    2.55    0.83
   9   4   0    1.55    0.89
   0  -5   0    0.24    0.28
   0  -5   0    0.24    0.27
   0   5   0    0.71    0.31
   0  -5   0   -0.08    0.22
  -1  -5   0    3.18    0.46
  -1  -5   0    3.27    0.53
   1  -5   0    2.52    0.50
  -1  -5   0    3.63    0.54
   1  -5   0    2.51    0.53
   1   5   0    2.15    0.36
   1   5   0    3.29    0.52
   2   5   0   25.93    1.51
   2  -5   0   29.10    1.86
  -2  -5   0   24.34    1.58
   2  -5   0   27.42    1.88
   2   5   0   27.26    1.71
  -2  -5   0   25.31    1.75
  -2  -5   0   29.80    1.79
  -3  -5   0   26.40    1.78
   3  -5   0   27.02    1.88
  -3  -5   0   25.75    1.81
   3  -5   0   25.37    1.91
   3   5   0   27.83    1.80
   4  -5   0    1.35    0.54
  -4  -5   0    2.07    0.52
   4   5   0    1.73    0.48
   4  -5   0    1.56    0.50
  -4  -5   0    1.33    0.44
   5  -5   0    4.03    0.74
  -5  -5   0    4.82    0.73
  -5  -5   0    3.79    0.78
   5   5   0    5.24    0.81
   5  -5   0    3.31    0.86
  -6  -5   0    0.69    0.52
   6  -5   0    0.22    0.57
   6   5   0    0.68    0.44
   6  -5   0    0.99    0.53
  -7  -5   0    0.38    0.58
   7   5   0    0.56    0.53
   7  -5   0    0.43    0.48
   7  -5   0   -0.35    0.44
   8   5   0    0.60    0.68
  -8  -5   0   -0.17    0.51
   8  -5   0    0.74    0.60
   0   6   0    1.31    0.42
   0  -6   0    0.82    0.42
   0  -6   0    1.52    0.46
   0  -6   0    0.96    0.44
   1  -6   0  104.14    6.37
  -1  -6   0  110.31    6.36
  -1   6   0  108.69    6.35
   1   6   0  117.20    6.31
   1   6   0  116.43    6.22
  -1  -6   0  114.27    6.35
  -1  -6   0  118.09    6.24
   1  -6   0  108.29    6.36
   2   6   0   17.86    1.29
  -2  -6   0   17.03    1.18
   2  -6   0   16.80    1.40
   2  -6   0   16.44    1.41
  -2  -6   0   19.18    1.39
   2   6   0   16.96    1.07
  -2  -6   0   18.31    1.38
   3   6   0   14.47    1.15
  -3  -6   0   14.57    1.27
   3  -6   0   13.78    1.43
   3  -6   0   14.34    1.32
  -3  -6   0   11.68    1.16
   4  -6   0    0.90    0.59
  -4  -6   0    2.99    0.62
   4   6   0    1.04    0.43
  -4  -6   0    2.30    0.53
   4  -6   0    0.70    0.51
   5  -6   0   -0.01    0.45
  -5  -6   0    0.28    0.39
   5   6   0   -0.29    0.36
  -5  -6   0    0.73    0.45
   5  -6   0   -0.32    0.46
   6   6   0    4.14    0.89
   6  -6   0    3.36    0.91
  -6  -6   0    4.94    0.96
   6  -6   0    5.31    0.93
   7  -6   0   12.97    1.54
   7  -6   0    9.16    1.53
  -7  -6   0   12.51    1.52
   7   6   0   11.87    1.48
   8  -6   0    1.23    0.84
  -8  -6   0    1.84    0.85
   8   6   0    1.03    0.64
   0  -7   0    0.28    0.38
   0  -7   0    0.60    0.38
   0   7   0    0.71    0.40
   0  -7   0    0.10    0.42
   1  -7   0    0.23    0.45
  -1  -7   0    0.05    0.37
   1   7   0    0.10    0.38
  -1  -7   0    0.33    0.44
   1   7   0    0.03    0.29
  -1   7   0   -0.75    0.40
  -1  -7   0    0.34    0.35
   1  -7   0    0.04    0.43
   2  -7   0   24.35    1.83
  -2  -7   0   21.83    1.72
  -2  -7   0   20.80    1.47
  -2   7   0   19.47    1.75
  -2  -7   0   24.17    1.73
   2  -7   0   22.02    1.75
  -3  -7   0    0.77    0.50
   3  -7   0    1.10    0.56
  -3  -7   0    1.68    0.58
   3  -7   0    3.10    0.76
   3   7   0    0.63    0.39
   4   7   0    4.74    0.87
   4  -7   0    5.58    1.04
   4  -7   0    7.11    1.08
  -4  -7   0    5.88    0.98
  -4  -7   0    5.36    0.89
   5   7   0    0.25    0.43
  -5  -7   0    0.05    0.48
   5  -7   0    0.38    0.53
   5  -7   0   -0.34    0.52
  -5  -7   0    0.33    0.46
  -6  -7   0   19.34    1.81
   6  -7   0   20.81    2.27
   6  -7   0   18.49    1.76
   6   7   0   19.89    1.75
  -7  -7   0    0.55    0.70
   7  -7   0    0.96    0.82
   7   7   0   -0.36    0.69
  -7   7   0   -1.49    1.28
   7  -7   0   -0.06    0.65
   0   8   0   77.09    4.39
   0  -8   0   69.38    4.52
   0  -8   0   72.38    4.38
   0  -8   0   72.97    4.49
   1  -8   0    0.87    0.54
   1  -8   0    2.76    0.68
  -1  -8   0    0.66    0.53
  -1   8   0    0.46    0.58
  -1  -8   0    1.32    0.49
   1   8   0    2.29    0.60
  -1  -8   0    1.16    0.56
  -2   8   0   19.98    1.86
  -2  -8   0   20.40    1.76
  -2  -8   0   19.54    1.69
   2  -8   0   23.59    1.87
   2  -8   0   20.08    1.81
   2   8   0   21.33    1.65
  -3  -8   0   -0.34    0.42
   3  -8   0   -0.56    0.50
  -3  -8   0    0.37    0.53
   3   8   0   -0.25    0.42
   3  -8   0    0.68    0.54
  -3   8   0   -0.02    0.75
   4  -8   0    7.25    1.24
   4  -8   0    8.79    1.29
  -4  -8   0    8.10    1.17
  -4  -8   0    7.44    1.12
  -4   8   0    8.56    1.40
   4   8   0    7.84    1.10
  -5  -8   0    1.70    0.72
  -5   8   0    2.83    1.08
   5   8   0    2.24    0.77
   5  -8   0    2.33    0.92
   5  -8   0    1.15    0.73
  -6   8   0    7.79    1.85
   6  -8   0    2.46    0.94
   6   8   0    2.11    0.87
  -6  -8   0    1.81    0.83
   6  -8   0    2.29    0.94
   0  -9   0   -0.02    0.48
   0   9   0    0.44    0.40
   0  -9   0   -0.45    0.45
  -1   9   0   -1.07    0.52
   1  -9   0   -0.97    0.47
  -1  -9   0    0.87    0.60
   1  -9   0    0.28    0.54
   1   9   0    0.43    0.46
  -1  -9   0    0.89    0.66
   2   9   0    0.02    0.44
  -2   9   0    0.76    0.82
   2  -9   0    0.30    0.55
   2  -9   0    0.08    0.51
  -2  -9   0   -0.46    0.46
  -2  -9   0    0.47    0.61
   3   9   0    0.33    0.56
  -3   9   0    1.17    0.96
  -3  -9   0    0.10    0.55
   3  -9   0   -0.14    0.55
  -3  -9   0    0.44    0.58
   3  -9   0    0.03    0.56
  -4   9   0    4.06    1.36
   4  -9   0    4.21    1.02
   4  -9   0    2.68    0.87
  -4  -9   0    3.78    0.94
  -4  -9   0    3.21    0.90
   5  -9   0   -0.04    0.72
   5  -9   0    1.20    0.89
  -5  -9   0   -0.05    0.64
  -5   9   0   -1.36    1.18
   0 -10   0    0.90    0.84
   1 -10   0   10.85    1.45
  -1 -10   0   11.79    1.65
   1 -10   0   10.16    1.49
  -1 -10   0    7.94    1.41
   2 -10   0    0.72    0.72
  -2 -10   0    0.82    0.72
  -2 -10   0   -0.91    0.55
   2 -10   0   -0.37    0.61
  -3 -10   0    0.76    0.77
  -3  10   0    0.45    1.11
   3 -10   0    4.08    1.03
   3 -10   0    2.08    0.94
  -3 -10   0    2.20    0.86
  -4  10   0    4.00    1.55
  -4 -10   0    4.15    1.05
   4 -10   0    4.68    1.23
   0   0  -1    0.00    0.00
   0   0   1   -0.01    0.00
  -2   0   1    0.00    0.09
   2   0   1    0.16    0.16
   2   0  -1   -0.06    0.14
   2   0  -1    0.21    0.12
  -2   0  -1   -0.02    0.08
   2   0   1    0.19    0.16
   2   0   1    0.17    0.12
   2   0   1   -0.01    0.09
   3   0  -1   -0.14    0.20
   3   0  -1    0.18    0.17
   3   0   1    0.24    0.16
  -3   0  -1    0.21    0.16
   3   0   1   -0.01    0.19
   3   0   1    0.04    0.12
  -3   0   1    0.17    0.17
   3   0   1   -0.19    0.20
   3   0  -1    0.06    0.14
   3   0  -1    0.01    0.21
   4   0   1    7.08    0.54
   4   0  -1    8.21    0.61
   4   0   1    6.99    0.79
  -4   0   1    6.55    0.61
   4   0   1    7.60    0.53
   4   0  -1    6.87    0.57
   4   0  -1    7.54    0.82
  -4   0  -1    7.60    0.61
   4   0   1    6.32    0.70
   4   0  -1    7.77    0.66
  -5   0   1    0.06    0.22
   5   0  -1    0.28    0.22
   5   0  -1   -0.04    0.26
   5   0   1    0.33    0.27
   5   0   1    0.10    0.15
   5   0   1    0.54    0.35
   5   0  -1    0.34    0.33
  -5   0  -1    0.00    0.21
   5   0   1    0.23    0.15
   6   0  -1    7.82    0.92
   6   0   1    7.74    1.05
   6   0  -1    9.24    0.70
   6   0  -1    8.39    1.09
  -6   0   1    9.08    1.03
   6   0   1    8.47    0.60
  -6   0  -1    8.82    0.99
   6   0   1    8.03    0.94
  -7   0  -1    3.54    0.74
  -7   0   1    3.55    0.74
   7   0   1    4.37    0.86
   7   0   1    3.07    0.64
   7   0  -1    3.29    0.79
   7   0  -1    5.34    0.79
  -8   0   1   21.58    1.90
   8   0  -1   20.56    1.94
   8   0   1   21.21    1.96
  -8   0  -1   22.03    1.89
  -9   0  -1    0.05    0.62
   9   0   1    0.93    0.73
   9   0  -1    0.42    0.69
  -9   0   1    0.84    0.69
   1   1  -1  424.14   21.94
   1   1  -1  371.61   21.91
  -1   1   1  413.52   21.96
  -1   1   1  402.95   21.98
  -1   1   1  432.31   21.97
  -1  -1  -1  357.07   21.93
   1   1   1  439.38   21.91
   1   1   1  426.84   21.91
  -1  -1   1  450.02   21.96
  -1   1  -1  378.99   21.97
  -1  -1   1  427.47   21.96
  -1   1  -1  422.21   21.97
   1   1   1  449.64   21.92
  -1   1  -1  435.77   21.97
   2  -1   1   14.68    0.87
   2   1  -1   14.11    0.93
   2  -1   1   13.49    0.95
  -2  -1  -1   14.25    0.90
   2   1  -1   15.13    0.86
   2  -1   1   14.57    0.94
   2  -1   1   13.61    0.89
  -2  -1   1   13.22    0.90
   2  -1  -1   13.85    0.94
   2   1   1   14.07    0.83
   2  -1  -1   14.57    0.92
   2   1   1   14.72    0.92
   2  -1  -1   12.83    0.92
   2   1   1   14.69    0.81
  -3  -1  -1    1.63    0.36
   3   1  -1    2.46    0.30
  -3  -1  -1    2.06    0.29
   3  -1   1    2.54    0.34
   3  -1   1    2.22    0.41
   3  -1   1    2.88    0.33
   3  -1   1    2.54    0.42
   3   1  -1    2.21    0.41
   3   1   1    2.81    0.41
   3   1   1    2.22    0.30
   3  -1  -1    2.41    0.42
   3   1   1    2.28    0.24
   3  -1  -1    1.98    0.41
   3   1   1    2.42    0.24
  -3  -1   1    2.87    0.36
   3  -1  -1    2.49    0.38
  -3  -1   1    2.77    0.41
  -4  -1  -1   60.70    3.11
   4  -1   1   55.74    3.25
   4   1  -1   52.59    3.02
  -4  -1  -1   51.94    3.16
   4   1  -1   53.44    3.21
   4   1  -1   56.70    3.10
   4   1  -1   52.72    3.02
   4  -1   1   55.08    3.08
   4   1   1   56.84    2.97
   4  -1  -1   53.22    3.11
   4  -1  -1   51.13    3.22
  -4  -1   1   53.61    3.19
   4   1   1   53.29    3.21
   4  -1  -1   56.99    3.22
   4   1   1   57.10    3.09
   4   1   1   54.37    2.96
  -4  -1   1   53.17    3.10
   5   1  -1   11.03    1.02
   5  -1   1   10.60    1.11
  -5  -1  -1   12.25    1.01
   5  -1   1   10.37    1.02
   5  -1   1   12.08    0.85
   5   1  -1   10.97    0.77
   5   1  -1   11.66    0.79
  -5  -1  -1   11.89    0.89
   5   1  -1   10.59    0.89
   5  -1  -1   10.80    1.04
   5   1   1   11.62    1.04
   5  -1  -1   11.56    0.89
  -5  -1   1   13.91    1.07
   5   1   1   12.85    0.91
   5  -1  -1   10.81    1.01
  -5  -1   1   12.05    0.92
   5   1   1   10.65    0.67
   6  -1   1   10.38    0.75
   6  -1   1   10.51    1.13
   6   1  -1    9.50    1.15
   6   1  -1    9.87    0.66
   6  -1   1   10.00    1.19
  -6  -1  -1    9.81    1.10
   6   1  -1    9.67    0.98
  -6  -1  -1    9.45    0.86
   6   1   1    9.43    1.16
  -6  -1   1    8.88    0.95
   6  -1  -1    9.69    0.80
   6  -1  -1    9.92    1.12
   6  -1  -1    8.47    1.12
  -6  -1   1    6.78    0.98
   6   1   1    8.84    0.93
   7  -1   1    6.16    0.95
   7   1  -1    5.60    0.79
  -7  -1  -1    5.89    0.79
   7   1  -1    5.40    0.98
  -7  -1  -1    5.77    0.91
   7  -1   1    5.71    1.00
   7  -1  -1    8.62    1.17
   7  -1  -1    6.03    0.95
   7   1   1    6.31    1.04
  -7  -1   1    6.90    1.03
  -7  -1   1    5.02    0.76
   8  -1   1    0.51    0.61
   8   1  -1   -0.14    0.52
  -8   1   1    0.93    0.55
   8  -1   1    0.24    0.51
  -8  -1  -1    0.68    0.55
   8  -1  -1    0.24    0.58
  -8  -1   1    1.40    0.62
   8  -1  -1    0.20    0.52
  -8   1  -1   -0.44    0.40
   8   1   1    0.90    0.64
  -9   1   1    1.41    0.75
   9   1  -1    2.82    0.92
  -9  -1  -1    2.05    0.76
   9  -1   1    2.02    0.87
   9   1   1    1.53    0.80
  -9  -1   1    1.33    0.68
   9  -1  -1   -0.53    0.55
  -9   1  -1    2.91    0.85
   0  -2  -1  946.37   50.65
   0   2   1  944.21   50.65
   0   2  -1  996.20   50.66
   0  -2   1  971.77   50.67
   0   2   1  981.56   50.65
   0   2  -1  874.30   50.65
   0   2  -1 1000.00   50.71
   0   2   1  987.41   50.64
   1   2  -1    8.13    0.53
   1   2  -1    7.62    0.57
  -1  -2  -1    8.03    0.59
   1   2  -1    8.51    0.47
   1   2  -1    8.30    0.58
   1  -2   1    8.65    0.63
   1   2   1    8.18    0.55
  -1  -2   1    7.95    0.60
   1   2   1    8.37    0.60
   1   2   1    7.94    0.55
   1   2   1    8.74    0.50
   1  -2  -1    7.36    0.60
   1   2   1    7.64    0.50
  -2  -2  -1   59.16    3.28
   2  -2   1   60.19    3.37
   2  -2   1   54.13    3.31
   2   2  -1   58.32    3.23
  -2  -2  -1   56.20    3.16
  -2  -2  -1   57.00    3.23
   2   2  -1   60.50    3.30
   2   2  -1   56.66    3.18
   2  -2   1   60.17    3.31
  -2  -2   1   60.81    3.27
   2  -2  -1   60.62    3.32
   2   2   1   63.70    3.31
   2   2   1   59.23    3.14
   2   2   1   61.96    3.20
  -2  -2   1   59.98    3.13
   2  -2  -1   59.53    3.32
   2  -2  -1   54.59    3.33
  -2  -2   1   59.59    3.30
  -3  -2  -1    1.01    0.29
  -3  -2  -1    1.09    0.23
   3   2  -1    0.67    0.20
   3   2  -1    0.51    0.29
   3  -2   1    0.97    0.30
   3  -2   1    1.05    0.36
   3  -2   1    1.16    0.33
  -3  -2  -1    1.03    0.20
  -3  -2   1    1.01    0.29
  -3  -2   1    1.08    0.25
   3   2   1    1.29    0.19
   3  -2  -1    0.84    0.31
   3   2   1    0.95    0.30
   3   2   1    0.82    0.16
   3  -2  -1    0.90    0.35
   3  -2  -1    1.24    0.32
  -3  -2   1    0.93    0.17
   4   2  -1    1.09    0.21
   4  -2   1    0.11    0.26
  -4  -2  -1    0.72    0.23
   4  -2   1    0.03    0.32
  -4  -2  -1    0.64    0.27
   4   2  -1    0.40    0.20
   4  -2   1    0.79    0.35
   4   2  -1    0.35    0.29
   4  -2  -1    0.87    0.36
   4   2   1    0.83    0.13
   4   2   1    0.66    0.32
   4   2   1    0.30    0.18
   4   2   1    0.58    0.11
   4  -2  -1    0.33    0.34
   4  -2  -1    0.30    0.28
  -4  -2   1    0.63    0.30
  -4  -2   1    0.56    0.24
   5   2  -1    1.06    0.42
   5  -2   1    1.79    0.51
   5   2  -1    1.29    0.30
   5  -2   1    1.00    0.33
  -5  -2  -1    1.72    0.44
  -5  -2  -1    1.76    0.37
   5   2  -1    1.86    0.25
   5  -2   1    1.00    0.45
   5  -2  -1    1.69    0.50
   5  -2  -1    2.27    0.44
   5  -2  -1    0.88    0.40
  -5  -2   1    1.95    0.46
   5   2   1    1.13    0.43
   5   2   1    1.51    0.31
  -5  -2   1    0.92    0.31
  -6  -2  -1    3.12    0.64
   6   2  -1    1.94    0.56
   6  -2   1    1.65    0.55
   6  -2   1    2.57    0.44
   6   2  -1    1.62    0.39
   6  -2   1    2.13    0.63
  -6  -2  -1    2.65    0.49
   6   2   1    1.81    0.39
   6  -2  -1    1.87    0.44
   6  -2  -1    1.68    0.55
   6   2   1    0.55    0.43
   6  -2  -1    1.80    0.58
  -6  -2   1    2.29    0.49
  -6  -2   1    2.25    0.55
  -7  -2  -1    3.58    0.73
   7  -2   1    3.11    0.77
   7   2  -1    3.34    0.78
   7  -2   1    3.35    0.79
  -7  -2   1    3.29    0.76
  -7  -2   1    2.80    0.59
   7  -2  -1    3.83    0.63
   7  -2  -1    4.35    0.88
   7   2   1    3.92    0.82
   7  -2  -1    5.58    0.95
   8   2  -1    5.86    1.18
   8  -2   1    5.34    1.10
   8  -2   1    4.28    0.97
  -8  -2  -1    5.84    1.01
  -8  -2   1    4.88    0.95
   8  -2  -1    9.98    1.33
   8  -2  -1    6.17    1.17
   8   2   1    7.62    1.21
  -9  -2  -1    3.20    0.90
   9  -2   1    4.41    1.21
  -9   2   1    3.10    0.86
   9   2  -1    4.89    1.07
   9  -2  -1    1.78    0.86
  -9   2  -1    3.46    0.93
  -9  -2   1    3.50    0.91
   9   2   1    1.56    0.79
   0  -3   1    6.03    0.52
   0  -3  -1    6.05    0.52
   0   3   1    5.55    0.56
   0  -3  -1    6.63    0.57
   0  -3   1    4.94    0.56
   0  -3   1    5.24    0.56
   0  -3  -1    5.91    0.58
  -1  -3  -1   36.41    2.09
   1  -3   1   34.90    2.20
   1  -3   1   39.23    2.24
   1   3  -1   35.53    2.16
   1   3  -1   36.20    2.06
  -1  -3  -1   36.08    2.16
  -1  -3  -1   33.71    2.16
   1   3  -1   37.79    2.11
   1  -3  -1   38.91    2.22
  -1  -3   1   43.18    2.21
   1   3   1   39.14    2.15
  -1  -3   1   37.47    2.11
  -1  -3   1   38.38    2.18
   1  -3  -1   40.84    2.25
   1   3   1   37.93    2.07
   1   3   1   37.92    2.09
   1   3   1   34.39    2.13
   2  -3   1   26.50    1.85
  -2  -3  -1   27.97    1.75
   2   3  -1   29.20    1.64
  -2  -3  -1   28.00    1.72
   2  -3   1   29.20    1.81
   2   3  -1   31.07    1.79
   2   3  -1   28.17    1.75
  -2  -3  -1   26.91    1.59
   2  -3  -1   32.11    1.87
   2  -3  -1   32.05    1.84
  -2  -3   1   28.21    1.75
   2   3   1   26.75    1.72
   2   3   1   29.99    1.68
   2   3   1   29.04    1.60
  -2  -3   1   33.20    1.82
   2   3   1   28.43    1.58
  -3  -3  -1   64.71    3.67
   3  -3   1   65.79    4.00
   3  -3   1   67.33    3.91
   3   3  -1   63.99    3.71
  -3  -3  -1   67.44    3.87
  -3  -3  -1   65.78    3.83
   3   3  -1   69.18    3.78
   3   3  -1   70.40    3.92
  -3  -3   1   74.40    3.92
   3   3   1   69.86    3.73
   3   3   1   68.64    3.66
   3   3   1   67.94    3.91
   3  -3  -1   70.58    3.93
   3  -3  -1   73.82    4.02
  -3  -3   1   73.63    3.88
   4  -3   1   35.87    2.33
   4  -3   1   34.83    2.27
   4  -3   1   37.51    2.21
  -4  -3  -1   34.17    1.96
   4   3  -1   34.42    2.00
   4   3  -1   38.80    2.25
   4   3  -1   33.52    1.97
  -4  -3  -1   31.83    2.16
  -4  -3  -1   35.33    2.10
   4  -3  -1   36.23    2.28
  -4  -3   1   37.07    2.14
   4  -3  -1   33.88    2.29
   4   3   1   35.11    1.92
   4   3   1   34.30    2.20
  -4  -3   1   33.81    2.18
   4   3   1   36.32    1.92
   4   3   1   33.21    1.91
  -4  -3   1   34.01    1.92
   4  -3  -1   36.39    2.21
   5  -3   1   68.45    4.77
   5   3  -1   82.16    4.45
  -5  -3  -1   84.10    4.72
   5  -3   1   77.98    4.63
   5   3  -1   80.14    4.76
  -5  -3  -1   83.27    4.61
   5  -3   1   83.89    4.84
   5  -3  -1   83.43    4.83
  -5  -3   1   79.82    4.63
   5  -3  -1   78.67    4.67
   5   3   1   81.01    4.74
  -5  -3   1   89.46    4.75
   5  -3  -1   84.65    4.86
   5   3   1   81.63    4.41
   6  -3   1   16.95    1.30
   6   3  -1   16.54    1.45
   6  -3   1   17.67    1.52
   6  -3   1   15.49    1.48
  -6  -3  -1   16.38    1.39
  -6  -3  -1   17.87    1.29
   6   3   1   16.91    1.44
  -6  -3   1   16.15    1.28
   6  -3  -1   16.73    1.50
   6  -3  -1   15.41    1.30
  -6  -3   1   17.01    1.41
   6  -3  -1   18.20    1.58
   7  -3   1   -0.31    0.44
   7  -3   1   -0.25    0.44
  -7  -3  -1    0.83    0.52
   7   3  -1   -0.03    0.43
   7   3   1    0.51    0.45
   7  -3  -1    0.31    0.50
   7  -3  -1    0.23    0.34
  -7  -3   1   -0.08    0.43
   7  -3  -1    0.25    0.52
   8   3  -1    3.14    0.87
   8  -3   1    4.85    1.11
   8  -3   1    2.63    0.81
  -8  -3  -1    5.08    0.94
   8  -3  -1    2.88    0.96
  -8  -3   1    3.89    0.87
   8  -3  -1    2.69    0.90
   8   3   1    2.36    0.90
   9  -3   1    0.90    0.83
   9   3  -1    1.11    0.84
   9  -3   1    0.54    0.70
  -9  -3  -1    0.61    0.65
  -9  -3   1    0.94    0.68
   9  -3  -1    1.75    0.91
   9   3   1    2.13    0.85
   9  -3  -1    1.14    0.83
   0  -4  -1    0.72    0.28
   0  -4  -1    1.01    0.33
   0  -4  -1    0.50    0.26
   0  -4   1    0.91    0.32
   0  -4   1    0.49    0.28
   0  -4   1    1.08    0.35
   0   4   1    1.17    0.33
  -1  -4  -1   20.81    1.37
   1  -4   1   22.82    1.45
   1   4  -1   20.06    1.25
  -1  -4  -1   21.56    1.39
  -1  -4  -1   21.88    1.30
   1  -4   1   19.66    1.40
   1  -4   1   21.76    1.42
   1   4  -1   21.01    1.36
   1   4   1   19.38    1.25
   1   4   1   21.00    1.34
  -1  -4   1   21.63    1.31
  -1  -4   1   22.92    1.40
   1  -4  -1   19.01    1.40
   1  -4  -1   20.21    1.41
  -1  -4   1   19.52    1.37
  -2  -4  -1    7.21    0.70
  -2  -4  -1    8.85    0.59
   2  -4   1    9.88    0.87
   2  -4   1    8.85    0.89
   2   4  -1    8.16    0.71
  -2  -4  -1    9.40    0.76
   2   4   1    9.19    0.55
  -2  -4   1    7.93    0.83
   2  -4  -1    8.53    0.90
   2  -4  -1    7.11    0.89
   2   4   1    8.40    0.59
   2   4   1   10.30    0.75
  -2  -4   1    8.22    0.62
  -2  -4   1    8.65    0.75
  -3  -4  -1    3.20    0.47
   3   4  -1    2.23    0.44
   3  -4   1    2.25    0.55
  -3  -4  -1    2.22    0.45
   3  -4   1    2.13    0.47
   3   4  -1    3.00    0.31
  -3  -4   1    2.61    0.47
  -3  -4   1    1.92    0.42
   3  -4  -1    2.09    0.49
   3  -4  -1    2.12    0.55
   3   4   1    2.41    0.43
   3   4   1    2.30    0.33
   3   4   1    2.39    0.21
  -4  -4  -1    1.35    0.37
   4  -4   1    1.77    0.48
  -4  -4  -1    1.37    0.44
   4  -4   1    1.73    0.57
   4   4  -1    2.62    0.53
  -4  -4   1    1.43    0.39
   4   4   1    0.84    0.41
  -4  -4   1    1.80    0.45
   4  -4  -1    1.15    0.44
   4  -4  -1    1.68    0.56
   5  -4   1   17.65    1.75
  -5  -4  -1   14.22    1.26
  -5  -4  -1   14.65    1.19
   5   4  -1   18.05    1.41
   5  -4   1   15.61    1.30
   5   4   1   16.70    1.34
  -5  -4   1   15.17    1.24
   5  -4  -1   15.44    1.31
  -5  -4   1   17.14    1.37
   5  -4  -1   17.41    1.49
   6   4  -1    2.98    0.70
  -6  -4  -1    3.77    0.64
   6  -4   1    3.08    0.83
   6  -4   1    2.39    0.58
  -6  -4  -1    4.24    0.73
   6  -4  -1    3.14    0.67
  -6  -4   1    2.70    0.59
   6  -4  -1    3.73    0.83
  -6  -4   1    4.58    0.77
   6   4   1    4.13    0.77
   7  -4   1    0.26    0.39
   7   4  -1   -0.62    0.37
  -7  -4  -1    0.82    0.57
   7  -4   1   -0.42    0.55
  -7  -4   1   -0.71    0.37
   7  -4  -1   -0.09    0.49
   7   4   1    0.39    0.54
   7  -4  -1    0.31    0.42
   8  -4   1    1.03    0.67
   8   4  -1    1.98    0.74
  -8  -4  -1    1.15    0.72
  -8  -4   1    2.47    0.83
   8  -4  -1    1.40    0.86
   8   4   1    1.49    0.70
   9   4  -1    1.03    0.79
   9   4   1    2.21    0.99
   0  -5   1   25.32    1.69
   0  -5   1   26.55    1.74
   0  -5  -1   26.99    1.70
   0   5  -1   25.65    1.68
   0  -5  -1   26.09    1.76
   0  -5   1   25.07    1.74
   0  -5  -1   25.91    1.72
   0   5   1   26.85    1.69
   1   5  -1    8.11    0.73
  -1  -5  -1    7.61    0.81
   1   5  -1    8.38    0.63
   1  -5   1    9.52    0.97
  -1  -5  -1    8.95    0.89
  -1  -5  -1    6.62    0.64
   1  -5   1    8.37    0.92
  -1  -5   1    7.02    0.73
   1   5   1    6.18    0.62
  -1  -5   1    7.56    0.83
   1  -5  -1    7.25    0.84
  -1  -5   1    6.71    0.79
   1   5   1    7.91    0.69
   1  -5  -1    6.46    0.81
   2   5  -1   20.05    1.38
   2  -5   1   20.53    1.48
  -2  -5  -1   19.55    1.39
   2   5  -1   20.28    1.13
  -2  -5  -1   21.38    1.43
   2  -5   1   20.09    1.51
  -2  -5  -1   20.16    1.23
  -2  -5   1   20.12    1.43
   2  -5  -1   16.87    1.47
   2   5   1   19.83    1.17
  -2  -5   1   19.57    1.25
   2   5   1   19.78    1.35
   2  -5  -1   19.18    1.47
  -2  -5   1   18.84    1.40
   3   5  -1    5.86    0.74
   3  -5   1    6.06    0.90
  -3  -5  -1    6.69    0.78
  -3  -5  -1    6.78    0.81
   3  -5   1    6.13    0.84
   3   5   1    5.56    0.71
  -3  -5   1    5.49    0.73
   3  -5  -1    5.24    0.87
   3  -5  -1    6.65    0.86
  -3  -5   1    5.02    0.74
  -4  -5  -1   13.06    1.18
   4  -5   1   12.77    1.42
   4   5  -1   13.99    1.17
  -4  -5  -1   11.18    1.06
   4  -5   1   14.78    1.22
  -4  -5   1   14.08    1.17
   4  -5  -1   14.35    1.24
   4   5   1   12.34    1.15
   4  -5  -1   15.16    1.56
  -4  -5   1   13.22    1.22
   5  -5   1   14.45    1.61
  -5  -5  -1   14.79    1.29
   5   5  -1   14.98    1.28
  -5  -5  -1   13.48    1.18
   5  -5   1   11.42    1.30
   5   5   1   14.08    1.28
   5  -5  -1   15.25    1.63
  -5  -5   1   13.62    1.20
   5  -5  -1   14.06    1.29
  -5  -5   1   15.50    1.30
   6  -5   1   11.36    1.26
  -6  -5  -1   11.92    1.33
   6   5  -1   10.67    1.32
   6  -5   1    8.59    1.33
   6  -5  -1   11.25    1.25
  -6  -5   1   10.15    1.28
   6   5   1   12.12    1.35
  -6  -5   1   12.25    1.25
   6  -5  -1    8.75    1.35
  -7  -5  -1    6.06    1.04
   7  -5   1    4.82    1.08
   7  -5   1    3.38    0.74
   7   5  -1    6.33    1.11
   7  -5  -1    4.64    0.87
   7  -5  -1    4.89    1.09
  -7  -5   1    5.89    1.02
   7   5   1    4.74    0.92
  -8  -5  -1    4.26    0.97
   8   5  -1    4.08    0.96
   8  -5   1    4.17    1.04
  -8  -5   1    2.54    0.88
   8  -5  -1    2.34    0.90
   8   5   1    3.62    0.99
   0  -6  -1   62.66    3.69
   0  -6  -1   59.89    3.66
   0   6  -1   61.01    3.59
   0  -6   1   64.54    3.64
   0  -6   1   58.79    3.66
   0  -6   1   57.17    3.66
   0  -6  -1   60.45    3.62
   0   6   1   64.56    3.61
   1   6  -1    7.63    0.84
  -1   6   1    6.39    0.87
   1   6  -1    6.90    0.68
   1  -6   1    6.76    0.91
   1  -6   1    6.37    0.89
  -1  -6  -1    6.83    0.86
  -1  -6  -1    7.80    0.88
  -1  -6  -1    7.16    0.78
  -1  -6   1    7.63    0.80
   1   6   1    6.97    0.80
   1  -6  -1    7.33    0.92
  -1  -6   1    7.79    0.91
  -1  -6   1    8.83    0.98
   1   6   1    6.66    0.71
   1  -6  -1    7.13    0.91
   2   6  -1    2.29    0.51
   2  -6   1    2.77    0.67
   2   6  -1    2.18    0.31
   2  -6   1    3.30    0.65
  -2  -6  -1    2.69    0.42
  -2  -6  -1    3.04    0.56
  -2  -6  -1    2.43    0.55
   2   6   1    2.69    0.34
  -2  -6   1    3.73    0.64
  -2  -6   1    2.62    0.58
   2  -6  -1    2.14    0.59
   2   6   1    2.08    0.46
   2  -6  -1    3.04    0.65
  -2  -6   1    2.08    0.42
  -3  -6  -1   18.42    1.50
   3   6  -1   17.31    1.41
  -3  -6  -1   18.53    1.44
   3  -6   1   17.56    1.54
   3  -6   1   17.98    1.58
  -3  -6   1   21.17    1.52
  -3  -6   1   21.05    1.52
   3  -6  -1   16.33    1.52
   3   6   1   20.35    1.44
   3  -6  -1   17.67    1.50
  -4  -6  -1    1.98    0.55
   4  -6   1    4.11    0.80
   4   6  -1    3.13    0.67
  -4  -6  -1    2.38    0.61
   4  -6   1    3.90    0.81
   4   6   1    2.60    0.62
   4  -6  -1    1.87    0.68
   4  -6  -1    2.11    0.66
  -4  -6   1    2.36    0.59
  -4  -6   1    1.68    0.51
  -5  -6  -1    3.72    0.71
  -5  -6  -1    3.67    0.74
   5  -6   1    3.08    0.71
   5   6  -1    2.84    0.73
   5  -6   1    2.87    0.83
  -5  -6   1    3.08    0.75
   5  -6  -1    2.60    0.70
   5   6   1    3.75    0.76
  -5  -6   1    4.21    0.74
   5  -6  -1    2.99    0.85
   6  -6   1    0.33    0.51
   6  -6   1   -0.13    0.47
  -6  -6  -1    0.20    0.56
   6   6  -1   -0.38    0.43
   6  -6  -1    0.34    0.48
  -6  -6   1   -0.79    0.33
   6   6   1   -0.57    0.33
   6  -6  -1   -0.50    0.56
  -7  -6  -1    1.13    0.69
   7  -6   1    1.19    0.74
   7  -6   1    0.73    0.62
   7   6  -1    0.35    0.60
  -7  -6   1    0.75    0.64
   7  -6  -1    0.76    0.62
   7   6   1    0.09    0.55
   7  -6  -1    0.96    0.64
   8  -6   1   -0.54    0.62
   8   6  -1    0.19    0.64
  -8  -6  -1    1.49    0.78
   8  -6  -1   -0.22    0.75
  -8  -6   1    0.55    0.71
   8   6   1    0.54    0.74
   0  -7   1   55.22    3.41
   0  -7  -1   58.45    3.43
   0   7  -1   54.78    3.37
   0  -7   1   56.93    3.51
   0  -7   1   55.77    3.51
   0   7   1   53.97    3.37
   0  -7  -1   56.07    3.50
   0  -7  -1   56.52    3.49
   1   7  -1    0.14    0.30
   1  -7   1   -0.39    0.33
  -1  -7  -1    0.01    0.30
  -1  -7  -1    0.23    0.40
  -1  -7  -1    0.29    0.36
   1  -7   1   -0.41    0.33
   1   7  -1   -0.40    0.34
  -1   7   1    0.35    0.50
  -1  -7   1    0.44    0.41
  -1  -7   1    0.30    0.44
   1   7   1   -0.30    0.32
  -1  -7   1   -0.03    0.32
   1  -7  -1    0.14    0.37
  -1   7  -1    0.09    0.48
   1  -7  -1    0.75    0.43
   1   7   1   -0.37    0.25
   2  -7   1   10.35    1.21
  -2  -7  -1    6.53    0.91
  -2   7   1    7.61    1.14
  -2  -7  -1    7.49    0.99
   2  -7   1    7.00    0.99
   2   7  -1    7.40    0.88
   2  -7  -1    7.40    1.08
  -2  -7   1    6.97    0.99
  -2  -7   1    6.55    0.78
  -2  -7   1    6.05    0.92
   2   7   1    7.56    0.91
   2  -7  -1    7.54    1.08
  -3   7   1   12.60    1.58
   3  -7   1   12.16    1.47
   3   7  -1   12.08    1.28
  -3  -7  -1   13.48    1.39
  -3  -7  -1   12.41    1.36
   3  -7   1   11.70    1.38
  -3  -7   1   13.01    1.36
   3  -7  -1   10.93    1.36
  -3  -7   1   13.28    1.40
   3  -7  -1   12.03    1.45
   3   7   1   12.20    1.17
  -4  -7  -1    2.61    0.64
   4   7  -1    1.21    0.51
   4  -7   1    0.99    0.55
  -4  -7  -1    0.91    0.50
   4  -7   1    1.04    0.60
   4  -7  -1    1.54    0.66
   4   7   1    1.08    0.50
   4  -7  -1    0.65    0.52
  -4  -7   1    1.69    0.57
  -4  -7   1    1.00    0.60
  -5  -7  -1    5.63    1.00
  -5  -7  -1    7.00    1.44
   5   7  -1    5.60    0.95
   5  -7   1    6.00    1.03
   5  -7   1    6.95    1.23
   5  -7  -1    4.89    0.96
   5   7   1    6.28    0.99
   5  -7  -1    4.79    1.07
  -5  -7   1    6.61    1.01
  -5  -7   1    5.18    0.91
   6   7  -1    3.81    0.92
  -6   7   1    2.72    1.14
   6  -7   1    1.32    0.70
   6  -7   1    2.16    0.85
  -6  -7  -1    3.00    0.82
  -6  -7   1    2.08    0.77
   6   7   1    1.90    0.70
   6  -7  -1    2.29    0.79
   6  -7  -1    2.31    0.80
   7   7  -1    4.32    1.06
   7  -7   1    2.04    0.94
  -7   7   1    5.06    1.40
  -7  -7  -1    3.53    0.94
   7  -7   1    4.37    1.14
   7  -7  -1    3.51    1.04
   7  -7  -1    4.04    1.18
   7   7   1    4.40    0.98
  -7  -7   1    3.49    0.94
   0   8   1   16.16    1.51
   0  -8  -1   18.75    1.51
   0  -8   1   20.35    1.72
   0  -8  -1   17.48    1.59
   0  -8  -1   18.05    1.61
   0   8  -1   16.72    1.48
   0  -8   1   18.18    1.59
   0  -8   1   21.94    1.57
  -1  -8  -1    5.28    0.91
  -1  -8  -1    3.40    0.63
   1  -8   1    3.59    0.78
   1   8  -1    4.16    0.76
   1  -8   1    4.71    0.82
  -1   8   1    3.94    0.83
  -1  -8  -1    2.98    0.73
  -1   8  -1    4.67    0.89
  -1  -8   1    3.11    0.63
   1  -8  -1    3.65    0.77
  -1  -8   1    2.89    0.73
   1   8   1    3.44    0.67
   1  -8  -1    3.44    0.78
  -1  -8   1    4.53    0.86
   2   8  -1    9.30    1.11
  -2  -8  -1    9.65    1.19
   2  -8   1   11.02    1.36
  -2   8   1    8.55    1.29
  -2  -8  -1    8.80    1.16
   2  -8   1    8.91    1.24
   2   8   1    8.00    1.01
   2  -8  -1    8.24    1.22
   2  -8  -1    9.17    1.26
  -2  -8   1    7.32    1.10
  -2   8  -1    7.24    1.22
  -2  -8   1    8.60    1.20
   3  -8   1    3.49    0.87
  -3  -8  -1    3.54    0.82
  -3  -8  -1    3.50    0.85
  -3   8   1    3.13    1.04
   3   8  -1    3.61    0.74
   3  -8   1    4.23    0.90
   3  -8  -1    3.26    0.84
   3   8   1    4.52    0.79
  -3   8  -1    3.23    1.01
   3  -8  -1    3.10    0.87
  -3  -8   1    2.06    0.68
  -3  -8   1    4.65    0.93
   4   8  -1    2.09    0.66
  -4  -8  -1    0.93    0.63
  -4   8   1    2.33    0.97
   4  -8   1    2.33    0.81
   4  -8   1    1.10    0.65
  -4  -8  -1    3.25    0.80
   4  -8  -1    1.60    0.79
  -4   8  -1    1.46    0.98
   4  -8  -1    1.23    0.65
  -4  -8   1    1.35    0.63
   4   8   1    1.52    0.62
  -4  -8   1    0.59    0.55
  -5   8   1    3.09    1.35
  -5  -8  -1    3.73    0.88
   5   8  -1    2.52    0.74
   5  -8   1    1.37    0.77
   5  -8   1    1.35    0.71
   5   8   1    1.01    0.57
   5  -8  -1    3.61    0.97
  -5   8  -1    0.80    0.99
  -5  -8   1    2.97    0.82
   5  -8  -1    1.31    0.77
   6  -8   1    1.84    0.94
  -6  -8  -1    1.90    0.81
  -6   8   1    1.35    1.17
   6  -8   1    0.08    0.73
   6   8  -1    0.49    0.71
   6  -8  -1    1.10    0.76
  -6  -8   1    1.06    0.77
  -6   8  -1    1.54    1.17
   6  -8  -1    1.40    0.91
   0  -9  -1   -0.13    0.42
   0  -9  -1    0.81    0.61
   0  -9   1   -0.23    0.43
   0   9  -1    1.54    0.58
   0   9   1    0.56    0.47
   0  -9   1   -0.69    0.41
   1   9  -1    3.43    0.79
  -1  -9  -1    5.33    1.06
   1  -9   1    5.15    1.09
  -1   9   1    4.63    0.96
   1  -9   1    7.27    1.11
  -1  -9  -1    5.61    1.06
  -1  -9   1    4.45    0.99
   1   9   1    6.74    0.97
  -1   9  -1    4.65    1.04
  -1  -9   1    6.09    1.10
   1  -9  -1    6.84    1.19
   1  -9  -1    4.10    0.94
  -2  -9  -1    6.68    1.18
   2   9  -1    9.16    1.16
  -2   9   1    7.88    1.38
   2  -9   1    9.30    1.34
  -2  -9  -1    7.31    1.22
   2  -9   1   10.23    1.36
  -2  -9   1   10.02    1.38
   2   9   1    6.62    1.01
   2  -9  -1    5.23    1.08
  -2   9  -1    7.53    1.32
  -2  -9   1    7.30    1.17
   2  -9  -1   10.96    1.48
   3   9  -1    9.65    1.32
  -3  -9  -1   10.42    1.48
   3  -9   1   10.30    1.49
  -3  -9  -1    9.86    1.40
   3  -9   1    9.13    1.41
  -3   9   1   10.77    1.78
   3  -9  -1   11.38    1.61
  -3   9  -1   14.46    1.95
   3  -9  -1   14.24    1.79
  -3  -9   1   12.56    1.55
  -3  -9   1   10.64    1.45
  -4   9   1   15.24    1.94
  -4  -9  -1   13.77    1.67
   4  -9   1   11.32    1.68
   4   9  -1   10.48    1.54
   4  -9   1   11.20    1.58
  -4  -9  -1   12.91    1.59
   4  -9  -1   12.79    1.71
  -4  -9   1   10.60    1.58
  -4  -9   1   14.12    1.61
   4  -9  -1   11.22    1.65
  -4   9  -1   12.76    2.21
  -5  -9  -1    3.48    0.98
   5  -9   1    2.71    1.02
   5  -9   1    2.52    0.95
  -5   9   1    0.42    1.42
  -5   9  -1   -0.90    1.33
   5  -9  -1    2.02    0.98
  -5  -9   1    1.87    0.86
   5  -9  -1    3.34    1.02
   0 -10  -1    1.30    0.79
   0 -10   1    1.10    0.74
  -1 -10  -1    6.52    1.21
   1 -10   1    6.89    1.31
   1 -10   1    5.74    1.12
   1 -10  -1    6.72    1.31
  -1 -10   1    5.31    1.18
   1 -10  -1    6.59    1.37
  -1 -10   1    6.25    1.25
  -2 -10  -1    1.41    0.74
   2 -10   1    3.82    1.08
   2 -10   1    0.69    0.71
  -2 -10  -1    0.87    0.76
   2 -10  -1    2.05    0.89
   2 -10  -1    0.62    0.71
  -2 -10   1    1.79    0.77
  -2 -10   1    0.97    0.72
  -3  10   1   -1.28    0.98
   3 -10   1    0.34    0.73
  -3 -10  -1    0.73    0.73
  -3 -10  -1    1.20    0.78
   3 -10   1    1.95    1.03
  -3  10  -1    0.35    1.10
   3 -10  -1    1.81    0.95
  -3 -10   1    0.37    0.75
   3 -10  -1   -0.64    0.67
  -3 -10   1   -0.04    0.70
   4 -10   1   -0.02    0.66
  -4 -10  -1    0.12    0.70
  -4  10   1   -0.15    1.16
  -4  10  -1   -1.20    1.19
  -4 -10   1    0.34    0.78
  -4 -10   1    1.40    0.80
   4 -10  -1    0.26    0.70
   0   0   2    0.01    0.01
   0   0   2   -0.02    0.02
   0   0  -2    0.00    0.01
   0   0  -2   -0.01    0.02
   0   0   2    0.01    0.02
   0   0  -2    0.00    0.01
   0   0  -2    0.01    0.01
  -1   0  -2    9.05    0.56
  -2   0  -2    0.79    0.19
   2   0   2    0.53    0.11
  -2   0  -2    0.11    0.08
   2   0  -2    0.43    0.19
   2   0  -2    0.59    0.16
  -2   0   2   -0.07    0.10
   2   0   2    0.40    0.10
   2   0   2    0.39    0.18
   2   0   2    0.57    0.19
  -3   0  -2   39.75    2.13
   3   0  -2   38.59    2.20
   3   0  -2   35.19    2.23
  -3   0   2   37.13    2.17
   3   0   2   38.87    2.25
   3   0   2   38.05    2.07
   3   0   2   39.07    2.08
   3   0  -2   34.37    2.14
   4   0   2    9.07    0.57
   4   0  -2    9.42    0.81
  -4   0   2    8.82    0.71
   4   0   2    8.02    0.58
   4   0  -2    8.96    0.74
   4   0  -2    7.18    0.65
   4   0   2    9.18    0.80
  -4   0  -2    8.20    0.66
   4   0   2    9.19    0.74
   5   0   2    3.52    0.53
   5   0   2    2.06    0.25
  -5   0  -2    1.66    0.36
   5   0  -2    2.48    0.50
   5   0   2    1.47    0.48
  -5   0   2    2.38    0.44
   5   0  -2    2.40    0.53
   5   0   2    2.12    0.26
   5   0  -2    2.35    0.39
   6   0  -2   22.42    1.44
  -6   0   2   23.26    1.70
   6   0  -2   23.06    1.63
   6   0   2   20.37    1.57
   6   0   2   20.27    1.70
   6   0  -2   26.28    1.82
   7   0  -2    0.03    0.47
   7   0   2    0.97    0.42
  -7   0   2    0.93    0.51
  -7   0  -2    1.05    0.53
   7   0   2    0.55    0.49
   7   0  -2    1.14    0.45
  -8   0  -2   15.60    1.69
   8   0   2   15.81    1.80
  -8   0   2   15.39    1.68
   8   0  -2   17.75    1.92
   9   0   2    3.84    1.05
   9   0  -2    5.52    1.15
  -9   0   2    2.91    0.85
  -9   0  -2    4.05    0.98
  -1  -1  -2   25.38    1.41
   2  -1   2    1.34    0.29
   2   1  -2    2.51    0.28
  -2  -1  -2    1.67    0.20
   2  -1   2    1.97    0.28
   2   1  -2    1.95    0.31
  -2  -1  -2    1.92    0.27
   2  -1   2    1.40    0.31
   2  -1  -2    2.22    0.30
   2   1   2    2.03    0.31
   2  -1  -2    2.39    0.36
   2   1   2    2.35    0.22
  -2  -1   2    1.41    0.28
   2  -1  -2    2.72    0.34
   2  -1  -2    2.22    0.32
   3  -1   2   16.33    1.10
   3   1  -2   16.34    1.10
  -3  -1  -2   15.55    1.04
   3  -1   2   16.68    0.97
   3  -1   2   16.00    0.99
  -3  -1  -2   14.49    0.94
   3   1  -2   16.29    0.98
   3  -1   2   14.47    1.08
   3  -1  -2   16.21    1.04
   3  -1  -2   14.54    1.06
   3   1   2   15.66    0.95
   3  -1  -2   14.00    1.07
  -3  -1   2   11.90    1.01
  -3  -1   2   16.07    1.01
   3   1   2   15.05    1.05
   3   1   2   14.92    0.83
   4   1  -2   14.27    1.00
   4  -1   2   15.08    1.11
   4  -1   2   12.65    0.94
  -4  -1  -2   13.54    0.94
   4   1  -2   15.19    0.94
   4   1  -2   15.79    1.13
  -4  -1  -2   14.02    1.04
   4  -1   2   14.31    0.93
   4  -1   2   13.42    1.09
  -4  -1   2   16.11    1.10
   4   1   2   12.13    1.05
   4  -1  -2   14.24    1.02
   4   1   2   14.12    0.96
  -4  -1   2   16.13    1.02
   4  -1  -2   14.19    1.11
   4  -1  -2   14.58    1.09
   5  -1   2    0.05    0.18
   5  -1   2   -0.02    0.15
   5   1  -2   -0.01    0.22
   5   1  -2    0.29    0.19
  -5  -1  -2    0.10    0.20
  -5  -1  -2   -0.07    0.26
   5  -1   2    0.22    0.31
   5  -1   2    0.53    0.35
   5   1  -2   -0.17    0.28
   5   1  -2    0.05    0.18
   5   1   2   -0.42    0.22
  -5  -1   2    0.07    0.28
   5  -1  -2    0.42    0.32
   5  -1  -2    0.33    0.26
   5  -1  -2    0.50    0.31
  -5  -1   2    0.00    0.23
   5   1   2    0.38    0.25
   6   1  -2    3.00    0.39
   6   1  -2    3.02    0.53
   6  -1   2    1.67    0.54
   6  -1   2    2.72    0.36
   6  -1   2    2.21    0.67
  -6  -1  -2    2.10    0.55
   6   1  -2    3.43    0.68
  -6  -1  -2    1.92    0.43
   6   1   2    3.04    0.52
  -6  -1   2    1.90    0.47
  -6  -1   2    2.29    0.60
   6   1   2    2.23    0.59
   6  -1  -2    3.22    0.66
   6  -1  -2    2.86    0.49
   6  -1  -2    2.99    0.71
   7   1  -2    0.34    0.50
   7  -1   2    0.52    0.49
   7   1  -2    1.75    0.48
   7  -1   2    1.59    0.64
  -7  -1  -2    1.71    0.57
   7  -1  -2    0.59    0.51
   7   1   2    2.17    0.70
  -7  -1   2    1.57    0.49
  -7  -1   2    2.33    0.64
   7  -1  -2    0.46    0.52
   8   1  -2    2.51    0.88
   8  -1   2    2.54    0.71
  -8  -1  -2    1.92    0.65
   8  -1   2    1.88    0.71
  -8   1   2    0.89    0.66
   8   1   2    2.06    0.82
   8  -1  -2    2.77    0.84
   8  -1  -2    2.38    0.69
  -8   1  -2    1.08    0.64
  -8  -1   2    2.08    0.75
   9   1  -2    7.36    1.33
  -9   1   2    6.16    1.15
   9  -1   2    4.56    1.12
  -9  -1  -2    5.60    1.03
  -9  -1   2    4.47    0.99
   9   1   2    6.10    1.21
  -9   1  -2    5.83    1.08
   9  -1  -2    4.33    1.12
   0  -2  -2   10.39    0.69
   0   2   2    9.32    0.68
   0   2   2   10.00    0.70
   0   2   2   10.38    0.67
   0   2   2   10.35    0.68
   0   2  -2   11.35    0.70
   0  -2   2   10.69    0.71
   0   2  -2   10.23    0.71
   1   2  -2   95.60    4.84
  -1  -2  -2   98.21    4.83
   1   2  -2   91.20    4.79
   1  -2   2   90.96    4.86
   1  -2   2   79.64    4.86
   1   2  -2   92.13    4.72
   1   2  -2   90.83    4.83
  -1   2   2   95.82    4.83
   1  -2  -2   80.19    4.85
   1   2   2   80.63    4.78
   1   2   2   86.76    4.76
   1   2   2   88.40    4.80
  -1  -2   2   90.94    4.86
   1   2   2   83.84    4.78
   1   2   2   93.54    4.74
   2  -2   2   26.93    1.87
   2  -2   2   32.54    1.84
  -2  -2  -2   30.47    1.79
   2   2  -2   32.35    1.78
   2   2  -2   32.16    1.84
   2   2  -2   32.65    1.73
  -2  -2  -2   30.47    1.71
  -2  -2  -2   31.61    1.75
   2  -2  -2   31.24    1.86
   2  -2  -2   31.35    1.84
  -2  -2   2   30.20    1.83
   2   2   2   29.25    1.81
  -2  -2   2   30.77    1.80
   2  -2  -2   29.61    1.87
   2   2   2   30.45    1.71
   2   2   2   31.36    1.70
  -3  -2  -2   44.61    2.73
  -3  -2  -2   44.52    2.68
   3   2  -2   45.81    2.68
   3  -2   2   50.76    2.86
   3  -2   2   49.62    2.87
  -3  -2  -2   46.43    2.65
   3  -2   2   52.11    2.78
   3   2  -2   44.64    2.81
   3   2   2   49.80    2.79
  -3  -2   2   47.40    2.74
   3  -2  -2   50.82    2.86
  -3  -2   2   56.00    2.82
   3   2   2   46.74    2.60
   3  -2  -2   46.70    2.80
   3  -2  -2   53.04    2.86
  -3  -2   2   46.18    2.61
  -4  -2  -2    5.55    0.64
  -4  -2  -2    5.36    0.53
   4  -2   2    4.23    0.53
   4  -2   2    5.55    0.75
   4   2  -2    4.23    0.46
   4  -2   2    4.35    0.66
   4   2  -2    5.73    0.71
   4  -2  -2    5.90    0.72
   4  -2  -2    4.86    0.67
  -4  -2   2    5.65    0.68
  -4  -2   2    4.47    0.56
   4   2   2    4.81    0.41
   4  -2  -2    5.01    0.61
   4   2   2    5.78    0.69
  -5  -2  -2   14.16    1.08
   5  -2   2   12.03    1.21
   5   2  -2   17.36    1.09
   5  -2   2   14.27    1.08
   5  -2   2   14.79    1.27
  -5  -2  -2   14.93    1.18
   5   2  -2   18.78    1.34
   5   2   2   15.83    1.03
  -5  -2   2   16.58    1.17
  -5  -2   2   16.97    1.27
   5  -2  -2   16.69    1.31
   5  -2  -2   15.80    1.29
   5  -2  -2   14.96    1.16
   5   2   2   13.03    1.20
   6  -2   2    2.88    0.47
  -6  -2  -2    2.36    0.55
  -6  -2  -2    3.36    0.53
   6  -2   2    2.13    0.63
   6   2  -2    2.59    0.65
   6   2  -2    2.63    0.48
   6  -2   2    3.60    0.72
  -6  -2   2    3.50    0.70
  -6  -2   2    3.05    0.54
   6  -2  -2    2.85    0.54
   6   2   2    2.52    0.52
   6  -2  -2    2.14    0.61
   6   2   2    3.34    0.73
   6  -2  -2    3.21    0.70
   7  -2   2   13.21    1.50
   7   2  -2   13.57    1.55
  -7  -2  -2   13.06    1.38
   7  -2   2   15.71    1.66
   7  -2  -2   13.49    1.11
   7  -2  -2   12.46    1.45
  -7  -2   2   13.48    1.42
  -7  -2   2   13.39    1.19
   7   2   2   13.56    1.54
   7  -2  -2   11.98    1.49
   8  -2   2    2.06    0.72
   8   2  -2    3.90    0.94
  -8  -2  -2    2.86    0.76
   8  -2   2    2.18    0.82
   8  -2  -2    3.97    0.97
   8   2   2    3.31    0.85
   8  -2  -2    3.81    0.91
  -8  -2   2    3.14    0.78
   9   2  -2    2.49    0.87
  -9   2   2    1.96    0.80
   9  -2   2    0.73    0.80
  -9  -2  -2    2.38    0.82
  -9   2   2    2.15    1.13
   9   2   2    3.27    0.98
   9  -2  -2    2.49    0.93
  -9   2  -2    3.20    0.90
  -9  -2   2    2.07    0.81
   9  -2  -2    1.96    0.99
   0   3   2    8.66    0.71
   0  -3   2    9.80    0.73
   0  -3   2    9.18    0.73
   0  -3   2    9.14    0.70
   0  -3  -2    9.01    0.72
   0  -3  -2    8.33    0.68
   0  -3  -2   10.10    0.72
  -1  -3  -2   92.43    4.99
  -1  -3  -2   94.27    5.07
   1   3  -2   96.18    5.09
   1  -3   2   83.23    5.10
   1   3  -2   86.31    4.95
  -1  -3  -2   82.76    5.04
   1  -3   2   95.55    5.14
   1  -3   2   99.72    5.14
   1  -3  -2   98.73    5.14
   1   3   2   95.66    4.98
   1   3   2   94.85    5.03
   1   3   2   92.72    4.98
  -1  -3   2   91.46    5.02
  -1  -3   2   99.34    5.10
  -1  -3   2  101.58    5.11
   1   3   2   87.38    5.03
   1  -3  -2   87.74    5.11
  -2  -3  -2   55.54    3.25
   2  -3   2   57.99    3.30
  -2  -3  -2   58.69    3.12
   2  -3   2   52.46    3.33
   2   3  -2   56.20    3.26
   2   3  -2   57.88    3.16
  -2  -3  -2   56.43    3.21
   2  -3  -2   56.36    3.34
   2   3   2   65.27    3.25
  -2  -3   2   57.79    3.27
  -2  -3   2   56.81    3.29
   2   3   2   57.74    3.08
   2   3   2   58.97    3.11
   2  -3  -2   58.47    3.32
   2   3   2   55.58    3.16
  -3  -3  -2   45.10    2.57
   3   3  -2   41.39    2.60
   3   3  -2   46.43    2.43
  -3  -3  -2   41.63    2.39
  -3  -3  -2   43.15    2.51
   3  -3   2   43.31    2.59
   3  -3   2   45.46    2.71
  -3  -3   2   47.10    2.62
   3   3   2   41.67    2.57
   3  -3  -2   47.52    2.65
  -3  -3   2   40.69    2.55
   3   3   2   42.73    2.39
   3  -3  -2   44.38    2.64
   3  -3  -2   41.88    2.68
  -4  -3  -2    1.74    0.28
   4   3  -2    0.86    0.37
   4   3  -2    1.18    0.26
   4  -3   2    2.15    0.54
   4  -3   2    1.73    0.40
   4  -3   2    1.53    0.47
  -4  -3  -2    1.15    0.29
  -4  -3  -2    1.28    0.35
  -4  -3   2    1.31    0.19
  -4  -3   2    1.46    0.18
   4   3   2    1.07    0.37
  -4  -3   2    1.62    0.37
   4   3   2    1.58    0.16
  -4  -3   2    0.94    0.34
   4  -3  -2    1.05    0.42
   4   3   2    1.52    0.16
   4  -3  -2    0.74    0.40
   4  -3  -2    1.85    0.42
   5   3  -2   28.40    2.09
  -5  -3  -2   34.31    2.04
   5  -3   2   29.72    1.96
   5  -3   2   29.31    2.14
   5  -3   2   32.28    2.18
   5   3  -2   29.50    1.80
  -5  -3  -2   27.72    1.89
   5  -3  -2   27.69    2.09
  -5  -3   2   30.32    1.97
   5  -3  -2   33.03    2.18
  -5  -3   2   29.57    1.78
   5   3   2   32.74    2.08
   5  -3  -2   31.50    2.04
  -5  -3   2   33.04    2.09
   6  -3   2   22.26    1.84
   6  -3   2   22.59    1.62
  -6  -3  -2   25.24    1.77
   6   3  -2   25.82    1.86
   6  -3   2   23.57    1.88
  -6  -3  -2   22.63    1.61
   6  -3  -2   23.22    1.70
  -6  -3   2   27.91    1.83
  -6  -3   2   22.54    1.67
   6  -3  -2   23.66    1.87
   6   3   2   22.18    1.81
   6  -3  -2   23.80    1.88
   7  -3   2    4.23    0.91
   7  -3   2    2.60    0.73
  -7  -3  -2    2.70    0.72
   7   3  -2    3.56    0.81
  -7  -3   2    4.06    1.02
   7  -3  -2    3.13    0.65
   7  -3  -2    1.57    0.66
  -7  -3   2    2.99    0.73
   7  -3  -2    2.92    0.82
   7   3   2    4.73    0.86
   8   3  -2    4.68    1.01
   8  -3   2    4.46    0.99
   8  -3   2    6.28    1.23
  -8  -3  -2    5.44    0.97
   8   3   2    4.92    1.03
   8  -3  -2    6.17    1.21
   8  -3  -2    7.68    1.27
  -8  -3   2    3.87    0.90
   9  -3   2   -0.58    0.67
  -9   3   2    0.44    1.07
   9   3  -2    1.55    0.83
  -9  -3  -2    1.06    0.67
   9   3   2    2.84    0.88
   9  -3  -2    1.12    0.82
  -9  -3   2    2.00    0.76
   9  -3  -2    1.51    0.86
   0  -4  -2   37.69    2.32
   0  -4   2   39.43    2.34
   0  -4   2   40.25    2.37
   0  -4  -2   38.83    2.36
   0  -4   2   38.28    2.36
   0  -4  -2   41.51    2.32
   0   4   2   38.55    2.32
   1   4  -2    8.45    0.60
   1  -4   2    8.49    0.75
  -1  -4  -2    7.84    0.71
   1  -4   2    8.67    0.78
  -1  -4  -2    7.59    0.61
   1  -4   2    9.46    0.80
  -1  -4  -2    7.54    0.69
   1   4  -2    7.45    0.69
  -1  -4   2    8.80    0.74
   1   4   2    8.33    0.64
   1   4   2    6.85    0.59
   1  -4  -2    6.45    0.76
  -1  -4   2    8.13    0.74
   1  -4  -2    8.16    0.74
  -1  -4   2    8.01    0.64
  -2  -4  -2    6.72    0.46
   2  -4   2    7.45    0.84
   2   4  -2    4.83    0.61
  -2  -4  -2    6.95    0.71
   2  -4   2    7.29    0.78
  -2  -4  -2    6.32    0.65
   2   4   2    5.79    0.44
   2  -4  -2    5.62    0.71
  -2  -4   2    6.21    0.67
   2   4   2    6.25    0.58
  -2  -4   2    5.48    0.50
   2   4   2    6.21    0.44
  -2  -4   2    6.87    0.75
   2  -4  -2    6.17    0.79
   3  -4   2   15.74    1.23
   3  -4   2   14.92    1.28
  -3  -4  -2   16.14    1.18
   3   4  -2   16.90    1.22
  -3  -4  -2   15.33    1.13
   3  -4  -2   16.22    1.26
   3   4   2   15.42    1.01
  -3  -4   2   16.57    1.19
   3   4   2   16.89    1.19
   3  -4  -2   17.71    1.33
  -3  -4   2   17.15    1.25
   4  -4   2   25.56    1.96
   4   4  -2   29.14    1.91
  -4  -4  -2   26.57    1.77
   4  -4   2   25.92    1.85
  -4  -4  -2   26.69    1.86
  -4  -4   2   30.50    1.93
   4  -4  -2   26.26    1.97
  -4  -4   2   26.75    1.82
   4   4   2   31.69    1.90
   4  -4  -2   27.80    1.92
   5   4  -2   28.31    1.86
  -5  -4  -2   26.36    1.79
   5  -4   2   22.42    1.88
   5  -4   2   21.46    1.71
  -5  -4  -2   25.32    1.67
   5   4   2   24.86    1.79
  -5  -4   2   26.18    1.74
  -5  -4   2   24.68    1.80
   5  -4  -2   27.19    1.97
   5  -4  -2   21.19    1.75
   6  -4   2   12.33    1.13
  -6  -4  -2   12.35    1.31
   6   4  -2   13.44    1.44
   6  -4   2   12.91    1.51
   6   4   2   11.66    1.35
   6  -4  -2   11.79    1.49
  -6  -4   2   12.31    1.15
  -6  -4   2   13.17    1.35
   6  -4  -2   11.63    1.26
  -7  -4  -2    3.39    0.77
   7   4  -2    5.18    0.98
   7  -4   2    2.83    0.86
   7  -4   2    4.00    0.87
   7  -4  -2    2.07    0.80
  -7  -4   2    2.55    0.72
   7  -4  -2    2.81    0.67
   7   4   2    2.56    0.74
   8  -4   2   13.42    1.74
   8   4  -2   13.32    1.68
  -8  -4  -2   13.37    1.56
  -8  -4   2   13.83    1.64
   8  -4  -2   16.18    1.88
   8   4   2   10.01    1.50
   0  -5   2    7.55    0.79
   0  -5   2    5.48    0.69
   0  -5  -2    4.67    0.66
   0  -5  -2    6.35    0.68
   0  -5  -2    4.84    0.65
   0   5   2    5.65    0.65
   0  -5   2    6.02    0.73
   1   5  -2   14.79    1.11
  -1  -5  -2   16.03    1.13
  -1  -5  -2   14.29    1.02
   1  -5   2   15.11    1.17
   1   5  -2   14.13    0.98
  -1  -5  -2   13.26    1.11
   1  -5   2   16.95    1.20
   1  -5   2   15.75    1.19
  -1   5   2   12.55    1.13
   1   5   2   16.08    1.02
   1  -5  -2   15.06    1.19
  -1  -5   2   13.94    1.13
  -1  -5   2   13.54    1.03
  -1  -5   2   14.76    1.16
   1   5   2   13.92    1.04
   1  -5  -2   16.91    1.20
   2  -5   2    5.39    0.74
  -2  -5  -2    5.21    0.68
  -2  -5  -2    4.51    0.61
   2   5  -2    4.72    0.62
  -2  -5  -2    4.75    0.43
   2   5  -2    4.13    0.32
   2   5  -2    4.12    0.32
   2  -5   2    5.07    0.76
   2  -5  -2    5.61    0.76
   2   5   2    5.63    0.61
  -2  -5   2    4.86    0.67
   2   5   2    4.40    0.39
  -2  -5   2    4.30    0.51
  -2  -5   2    3.68    0.59
   2  -5  -2    5.79    0.80
   3   5  -2   34.41    2.50
   3  -5   2   44.86    2.68
  -3  -5  -2   41.78    2.57
  -3  -5  -2   44.20    2.55
   3  -5   2   39.73    2.68
  -3  -5   2   46.59    2.65
  -3  -5   2   39.72    2.57
   3  -5  -2   36.58    2.68
   3  -5  -2   44.35    2.68
   3   5   2   41.48    2.52
   4   5  -2    4.51    0.76
   4  -5   2    5.83    0.94
  -4  -5  -2    5.08    0.71
  -4  -5  -2    4.56    0.73
   4  -5   2    4.63    0.76
  -4  -5   2    5.36    0.74
   4  -5  -2    5.32    0.91
   4  -5  -2    6.72    0.91
   4   5   2    5.44    0.78
  -4  -5   2    5.27    0.82
  -5  -5  -2    1.36    0.44
   5   5  -2    0.63    0.43
   5  -5   2    1.07    0.47
   5  -5   2    0.87    0.57
  -5  -5  -2    0.62    0.45
   5  -5  -2    0.64    0.51
  -5  -5   2    0.48    0.43
   5  -5  -2    1.40    0.57
  -5  -5   2    0.35    0.36
   5   5   2    1.03    0.44
  -6  -5  -2    2.86    0.71
   6   5  -2    1.63    0.67
   6  -5   2    2.87    0.79
   6  -5   2    1.41    0.56
   6  -5  -2    1.52    0.60
   6   5   2    2.28    0.70
  -6  -5   2    3.02    0.76
   6  -5  -2    1.67    0.74
  -6  -5   2    3.22    0.66
   7   5  -2    1.26    0.64
  -7  -5  -2    1.27    0.61
   7  -5   2    1.84    0.58
   7  -5   2    1.39    0.67
  -7  -5   2    2.09    0.67
   7  -5  -2   -0.44    0.53
   7   5   2    0.13    0.53
   7  -5  -2    1.26    0.57
   8  -5   2    4.01    1.10
   8   5  -2    2.67    0.86
  -8   5   2    3.37    1.50
  -8  -5  -2    2.94    0.88
   8   5   2    2.75    0.80
   8  -5  -2    4.58    1.16
  -8  -5   2    1.62    0.75
   0  -6   2   28.21    1.97
   0  -6  -2   32.71    2.02
   0  -6  -2   31.06    2.07
   0  -6   2   29.34    2.05
   0   6   2   30.89    1.98
   0  -6   2   30.12    2.06
   0   6  -2   31.66    1.98
   0  -6  -2   28.31    2.05
  -1   6   2   43.60    2.74
   1  -6   2   41.60    2.74
  -1  -6  -2   41.58    2.56
   1  -6   2   47.00    2.79
  -1  -6  -2   40.47    2.68
   1   6  -2   41.10    2.51
  -1  -6  -2   44.80    2.72
   1   6  -2   40.81    2.67
   1   6   2   43.00    2.57
  -1  -6   2   41.06    2.71
  -1  -6   2   46.30    2.75
   1   6   2   45.16    2.63
  -1  -6   2   42.08    2.60
   1  -6  -2   46.11    2.79
   1  -6  -2   40.85    2.69
   2   6  -2    5.05    0.70
  -2  -6  -2    3.96    0.64
   2  -6   2    4.35    0.76
  -2  -6  -2    4.04    0.50
   2  -6   2    4.10    0.73
  -2  -6  -2    4.41    0.69
  -2   6   2    3.94    0.77
   2  -6  -2    3.72    0.73
  -2  -6   2    4.96    0.59
  -2  -6   2    4.10    0.69
   2   6   2    3.73    0.43
  -2  -6   2    3.93    0.66
   2  -6  -2    3.61    0.72
   2   6   2    4.13    0.61
  -3  -6  -2    3.54    0.63
   3   6  -2    3.67    0.63
   3  -6   2    3.66    0.77
   3  -6   2    2.75    0.64
  -3  -6  -2    3.87    0.67
  -3  -6   2    2.57    0.61
   3  -6  -2    4.13    0.84
   3  -6  -2    3.59    0.74
   3   6   2    2.89    0.56
  -3  -6   2    2.84    0.61
   4   6  -2    3.08    0.65
  -4  -6  -2    3.12    0.62
   4  -6   2    3.24    0.70
  -4  -6  -2    3.27    0.68
   4  -6   2    1.95    0.66
   4  -6  -2    2.51    0.68
  -4  -6   2    3.53    0.71
   4  -6  -2    3.16    0.79
  -4  -6   2    2.19    0.59
   4   6   2    2.48    0.56
  -5  -6  -2    8.48    1.05
   5  -6   2    7.28    1.10
   5  -6   2   11.63    1.45
  -5  -6  -2    9.55    1.17
   5   6  -2    8.78    1.15
   5  -6  -2    8.89    1.18
  -5  -6   2   10.65    1.25
   5   6   2   10.98    1.20
   5  -6  -2    8.42    1.30
  -5  -6   2   11.13    1.19
   6  -6   2    0.87    0.57
   6  -6   2   -0.13    0.52
  -6  -6  -2    0.42    0.58
   6   6  -2    0.56    0.47
  -6  -6   2    3.10    0.79
   6  -6  -2    0.87    0.62
   6  -6  -2    1.20    0.66
   6   6   2    0.79    0.57
   7  -6   2    6.19    1.26
   7  -6   2    6.68    1.17
  -7  -6  -2    5.99    1.08
   7   6  -2    6.56    1.22
  -7   6   2    3.33    1.29
   7   6   2    7.14    1.12
   7  -6  -2    6.67    1.08
   7  -6  -2    8.06    1.36
  -7  -6   2    6.36    1.15
   8   6  -2    2.26    0.92
   8  -6   2    1.12    1.04
   8   6   2    3.52    0.93
  -8  -6   2    0.81    0.77
   8  -6  -2    2.61    1.01
   0  -7  -2   -0.30    0.33
   0  -7   2    0.49    0.44
   0  -7   2    0.91    0.46
   0  -7   2   -0.47    0.31
   0  -7  -2    1.05    0.44
   0  -7  -2    0.54    0.40
   0   7  -2    0.26    0.40
   0   7   2    0.24    0.39
  -1   7   2    5.86    0.92
   1   7  -2    8.20    0.96
  -1  -7  -2    7.50    0.95
   1  -7   2    7.46    0.99
   1  -7   2    7.65    1.03
  -1  -7  -2    5.28    0.75
  -1  -7  -2    7.85    0.95
   1   7  -2    5.61    0.71
  -1  -7   2    8.17    0.91
   1  -7  -2    6.35    0.98
  -1  -7   2    7.18    1.01
   1   7   2    7.72    0.88
   1  -7  -2    8.34    1.05
  -1   7  -2    6.31    0.93
   1   7   2    8.16    0.81
  -1  -7   2    7.52    1.01
   2   7  -2    5.55    0.78
  -2   7   2    5.45    0.93
   2  -7   2    8.54    1.08
  -2  -7  -2    5.64    0.86
  -2  -7  -2    4.39    0.76
   2  -7   2    5.39    0.97
   2  -7  -2    7.14    1.03
   2  -7  -2    7.38    1.00
  -2  -7   2    5.95    0.93
   2   7   2    7.32    0.83
  -2  -7   2    6.22    0.77
  -2  -7   2    5.57    0.86
   3  -7   2    3.28    0.75
  -3   7   2    1.31    0.76
  -3  -7  -2    2.65    0.66
  -3  -7  -2    2.72    0.64
   3   7  -2    2.27    0.60
   3  -7   2    2.36    0.75
   3   7   2    2.67    0.57
  -3  -7   2    0.93    0.54
   3  -7  -2    1.97    0.67
  -3  -7   2    1.06    0.51
   3  -7  -2    1.67    0.60
  -4  -7  -2    0.53    0.47
   4   7  -2    1.59    0.58
   4  -7   2    0.64    0.55
   4  -7   2    0.04    0.50
  -4   7   2    0.12    0.67
  -4  -7  -2    0.49    0.44
   4  -7  -2    0.88    0.59
   4   7   2    0.73    0.49
  -4  -7   2    0.42    0.50
  -4  -7   2    0.68    0.50
   4  -7  -2    1.18    0.57
  -5  -7  -2    6.64    1.00
   5  -7   2    6.67    1.06
   5  -7   2    4.21    1.04
   5   7  -2    5.56    0.97
  -5   7   2    6.25    1.33
  -5  -7   2    3.80    0.85
   5  -7  -2    6.55    1.10
   5   7   2    5.57    0.94
   5  -7  -2    5.76    1.10
  -5  -7   2    6.58    1.06
  -6  -7  -2    4.68    0.93
  -6   7   2    5.36    1.49
   6  -7   2    4.48    0.92
   6   7  -2    2.34    0.75
   6  -7   2    3.13    1.00
   6  -7  -2    3.26    0.87
   6  -7  -2    3.44    0.97
   6   7   2    3.69    0.88
  -6  -7   2    4.13    0.92
  -7   7   2    3.74    1.71
   7   7  -2    1.32    0.67
  -7  -7  -2    2.97    0.93
   7  -7   2    2.23    0.87
   7  -7   2    1.58    0.92
  -7  -7   2    1.04    0.77
   7  -7  -2    1.28    0.73
   7  -7  -2    1.30    0.80
   7   7   2    1.53    0.79
   0  -8   2    3.75    0.86
   0   8   2    5.19    0.84
   0   8  -2    4.05    0.79
   0  -8  -2    4.47    0.89
   0  -8   2    4.30    0.81
   0  -8   2    2.98    0.73
   0  -8  -2    5.24    0.83
  -1  -8  -2    7.07    1.03
   1   8  -2    4.73    0.81
  -1  -8  -2    4.71    0.81
  -1   8   2    6.43    1.00
  -1  -8  -2    4.88    0.88
   1  -8   2    4.32    0.84
   1  -8   2    5.37    0.96
   1   8   2    6.10    0.83
  -1  -8   2    5.94    0.82
  -1   8  -2    4.83    0.91
   1  -8  -2    5.24    0.90
  -1  -8   2    4.24    0.89
  -1  -8   2    4.48    0.87
   1  -8  -2    4.64    0.94
   2   8  -2    2.41    0.66
  -2  -8  -2    2.79    0.70
   2  -8   2    2.77    0.75
   2  -8   2    1.67    0.72
  -2  -8  -2    1.96    0.66
  -2   8   2    1.87    0.82
  -2  -8   2    2.22    0.66
   2   8   2    2.45    0.57
  -2   8  -2    2.51    0.85
  -2  -8   2    2.66    0.74
   2  -8  -2    3.87    0.88
   2  -8  -2    2.67    0.80
   3  -8   2    4.91    0.99
   3  -8   2    3.97    0.94
  -3   8   2    3.54    1.05
   3   8  -2    4.43    0.80
  -3  -8  -2    2.85    0.81
  -3  -8  -2    4.27    0.89
   3  -8  -2    3.61    0.90
   3   8   2    4.17    0.76
  -3  -8   2    5.40    0.96
   3  -8  -2    5.70    1.04
  -3  -8   2    5.63    0.97
   4   8  -2   11.13    1.38
   4  -8   2    9.60    1.51
  -4  -8  -2   11.53    1.39
   4  -8   2   11.13    1.46
  -4   8   2   12.63    1.79
  -4  -8  -2    9.69    1.30
   4  -8  -2   11.41    1.53
  -4  -8   2    9.62    1.35
   4  -8  -2   11.30    1.57
  -4  -8   2    9.83    1.35
   4   8   2   10.34    1.24
   5  -8   2   -0.27    0.55
   5  -8   2    0.24    0.65
  -5  -8  -2    0.00    0.54
   5   8  -2    0.76    0.53
  -5   8   2    0.95    0.98
  -5  -8   2    0.62    0.64
   5  -8  -2    0.34    0.65
  -5  -8   2    1.28    0.68
   5  -8  -2    0.16    0.63
   5   8   2    1.96    0.69
   6   8  -2    3.08    1.00
  -6   8   2    5.81    1.82
  -6  -8  -2    2.30    0.82
   6  -8   2    4.67    1.13
   6  -8   2    4.65    1.11
   6  -8  -2    4.23    1.17
  -6  -8   2    3.05    0.96
   6  -8  -2    6.21    1.36
   0  -9   2    4.11    0.96
   0   9   2    2.35    0.69
   0  -9  -2    5.18    0.88
   0  -9   2    4.69    0.88
   0   9  -2    4.85    0.85
   0  -9  -2    5.20    1.03
   1  -9   2    1.60    0.62
   1   9  -2    1.52    0.65
  -1   9   2    1.21    0.68
   1  -9   2    1.13    0.70
  -1  -9  -2    0.07    0.55
  -1  -9  -2    2.53    0.81
  -1   9  -2    0.37    0.67
  -1  -9   2    2.95    0.81
   1  -9  -2    0.27    0.63
   1   9   2    1.19    0.52
  -1  -9   2    1.22    0.68
   1  -9  -2    1.70    0.65
   2   9  -2    2.02    0.65
  -2   9   2    3.07    0.95
  -2  -9  -2    3.32    0.86
   2  -9   2    2.03    0.76
   2  -9   2    2.64    0.83
  -2  -9  -2    1.66    0.73
   2  -9  -2    2.66    0.80
   2  -9  -2    3.43    0.91
  -2   9  -2    1.95    0.91
  -2  -9   2    2.16    0.81
  -2  -9   2    2.59    0.75
  -3   9   2    3.95    1.18
   3  -9   2    2.79    0.87
   3  -9   2    2.77    0.87
   3   9  -2    2.67    0.73
  -3  -9  -2    3.45    0.94
  -3  -9  -2    3.40    0.87
   3  -9  -2    3.16    1.00
  -3  -9   2    2.30    0.76
  -3  -9   2    2.77    0.88
   3  -9  -2    3.02    0.88
  -3   9  -2    1.20    1.09
   4  -9   2    1.69    0.80
  -4  -9  -2    1.98    0.96
  -4   9   2    0.96    1.17
  -4  -9  -2    1.16    0.69
   4   9  -2    1.13    0.64
   4  -9   2    1.60    0.80
  -4  -9   2    2.87    0.89
  -4  -9   2    0.21    0.65
  -4   9  -2   -0.38    0.82
   4  -9  -2    3.21    0.97
   4  -9  -2    1.30    0.76
  -5   9   2   -1.05    0.96
  -5  -9  -2    0.68    0.83
   5  -9   2   -0.08    0.69
   5  -9   2    0.89    0.82
   5  -9  -2   -0.32    0.69
  -5   9  -2   -0.17    1.28
  -5  -9   2    0.81    0.77
   5  -9  -2    1.36    0.84
   0 -10  -2   13.34    1.68
   0 -10   2   12.46    1.73
   0  10  -2   11.97    1.49
  -1 -10  -2    2.56    0.93
   1 -10   2    2.83    0.89
   1 -10   2    3.67    1.11
  -1 -10   2    2.32    0.91
  -1 -10   2    2.08    0.82
   1 -10  -2    2.69    1.01
  -2 -10  -2    3.24    0.99
  -2 -10  -2    2.83    0.86
   2 -10   2    3.02    0.96
   2 -10   2    2.20    0.89
  -2 -10   2    2.95    0.96
   2 -10  -2    2.37    0.94
  -2 -10   2    2.90    0.84
   2 -10  -2    1.43    0.88
  -3 -10  -2    3.14    1.03
  -3  10   2    0.43    1.02
   3 -10   2    0.96    0.75
  -3 -10  -2    1.56    0.82
   3 -10   2    2.26    0.96
  -3 -10   2    2.70    0.87
   3 -10  -2    0.86    0.64
  -3  10  -2    0.28    1.16
   3 -10  -2    0.70    0.82
  -3 -10   2    0.85    0.81
  -4  10   2    3.46    1.54
  -4 -10   2    4.60    1.11
  -4  10  -2    3.30    1.57
  -4 -10   2    3.44    1.03
   0   0  -3    0.02    0.04
   0   0   3    0.00    0.04
   0   0   3   -0.01    0.03
   0   0   3   -0.02    0.02
   0   0  -3    0.00    0.01
   0   0  -3   -0.03    0.02
   0   0  -3   -0.05    0.03
  -1   0  -3    6.63    0.44
   2   0   3    0.07    0.05
   2   0   3    0.01    0.15
  -2   0  -3   -0.03    0.14
   2   0  -3   -0.01    0.16
   2   0   3   -0.01    0.05
  -2   0   3    0.19    0.12
   2   0   3   -0.11    0.15
  -2   0  -3   -0.12    0.09
  -2   0  -3    0.00    0.07
   2   0  -3   -0.04    0.12
   3   0   3   98.93    4.97
   3   0  -3   93.61    5.17
   3   0   3   90.07    5.11
   3   0   3   85.91    5.16
  -3   0   3   94.61    5.12
   3   0   3   97.34    4.98
  -3   0  -3   92.46    5.05
   4   0   3   57.88    3.17
   4   0  -3   59.67    3.46
   4   0  -3   62.41    3.41
  -4   0   3   63.19    3.39
   4   0   3   57.88    3.37
   4   0   3   53.53    3.43
  -4   0  -3   60.88    3.31
   4   0  -3   60.60    3.33
   4   0   3   57.11    3.18
   5   0   3    0.99    0.33
  -5   0   3    0.17    0.27
   5   0  -3    0.13    0.31
   5   0  -3    0.38    0.29
  -5   0  -3    0.16    0.21
  -5   0   3    0.43    0.27
   5   0   3    0.10    0.31
   5   0  -3    0.20    0.22
  -6   0   3    2.65    0.62
   6   0   3    3.60    0.63
   6   0  -3    2.76    0.65
   6   0   3    1.98    0.57
   6   0  -3    2.87    0.46
   6   0  -3    2.95    0.60
   7   0  -3    2.09    0.68
   7   0   3    3.49    0.65
  -7   0   3    2.56    0.71
   7   0   3    2.36    0.69
   7   0  -3    2.26    0.58
  -7   0  -3    2.10    0.60
  -8   0  -3    0.61    0.53
  -8   0   3    0.52    0.48
  -8   0   3    0.19    0.62
   8   0  -3    1.05    0.66
   8   0   3    1.85    0.70
   9   0  -3    3.75    1.05
  -9   0  -3    2.12    0.82
  -9   0   3    6.21    1.11
   9   0   3    5.60    1.23
   0   1   3   39.47    2.12
   2  -1   3   65.06    3.42
  -2  -1  -3   52.42    3.41
   2   1  -3   59.90    3.43
   2   1  -3   56.65    3.47
   2  -1   3   59.57    3.48
   2  -1   3   61.00    3.49
  -2  -1  -3   63.49    3.36
   2  -1  -3   61.77    3.49
   2  -1  -3   63.61    3.47
  -2  -1   3   66.38    3.48
  -2   1  -3   63.41    3.46
   2   1   3   72.80    3.48
   2  -1  -3   69.48    3.50
   2   1   3   64.00    3.36
   3  -1   3  180.58    9.11
  -3  -1  -3  168.13    9.17
   3  -1   3  178.58    9.12
   3   1  -3  167.14    9.23
   3  -1   3  181.15    9.26
   3  -1   3  162.33    9.22
  -3  -1  -3  169.11    9.09
   3   1  -3  172.89    9.14
   3  -1  -3  166.82    9.18
   3   1   3  162.93    9.20
   3   1   3  158.93    9.09
   3  -1  -3  173.58    9.23
   3  -1  -3  179.29    9.25
  -3  -1   3  166.26    9.17
  -3  -1   3  174.90    9.22
   4  -1   3   12.04    0.98
   4   1  -3   13.21    1.03
   4  -1   3   12.65    1.02
   4  -1   3   12.87    0.82
  -4  -1  -3   11.69    0.94
   4  -1   3   11.82    0.83
  -4  -1  -3   12.91    0.85
  -4  -1   3   11.59    0.91
   4  -1  -3   12.40    0.93
   4   1   3   13.17    1.00
   4   1   3   13.24    0.88
   4  -1  -3   12.51    1.01
   4  -1  -3   14.16    1.02
  -4  -1   3   11.44    0.96
   5  -1   3    4.95    0.49
   5   1  -3    5.59    0.66
  -5  -1  -3    5.10    0.69
   5   1  -3    4.81    0.73
   5  -1   3    5.14    0.75
  -5  -1  -3    4.53    0.55
   5   1  -3    4.75    0.54
   5  -1   3    4.99    0.47
   5  -1   3    5.46    0.76
   5  -1  -3    5.13    0.75
   5   1   3    5.94    0.80
  -5  -1   3    6.00    0.68
  -5  -1   3    4.39    0.68
   5   1   3    6.15    0.65
   5  -1  -3    5.80    0.66
   5  -1  -3    4.04    0.67
   6   1  -3    9.79    0.74
   6  -1   3    9.29    1.15
   6  -1   3    8.22    0.62
   6   1  -3    9.86    0.87
   6  -1   3    9.79    1.12
  -6  -1  -3    9.85    1.08
   6   1  -3   10.12    1.18
  -6  -1  -3    8.29    0.80
   6   1   3    8.05    0.89
  -6  -1   3    9.35    0.99
   6  -1  -3   10.24    1.11
  -6  -1   3    7.81    1.02
   6   1   3    9.79    1.16
   6  -1  -3    8.33    0.80
   6  -1  -3    9.17    1.14
   7  -1   3    3.12    0.79
   7  -1   3    2.54    0.67
  -7  -1  -3    1.66    0.56
   7   1  -3    1.93    0.66
   7   1  -3    1.62    0.49
  -7  -1   3    1.43    0.57
   7  -1  -3    1.37    0.51
  -7  -1   3    2.40    0.53
   7  -1  -3    1.55    0.40
   7   1   3    2.93    0.75
   7  -1  -3    2.00    0.67
  -8  -1  -3   11.66    1.42
  -8   1   3   12.28    1.49
   8  -1   3   11.22    1.38
   8  -1   3   16.01    1.82
   8   1  -3   14.51    1.71
  -8  -1   3   16.27    1.66
  -8   1  -3   11.57    1.43
   8  -1  -3   13.46    1.56
   8  -1  -3   12.15    1.60
   8   1   3   12.95    1.60
  -9  -1  -3    1.86    0.73
   9  -1   3    1.62    0.79
   9   1  -3    3.04    0.96
  -9   1   3    2.61    0.86
   9   1   3    0.46    0.75
   9  -1  -3    1.33    0.78
  -9   1  -3    2.65    0.85
  -9  -1   3    1.70    0.81
   0   2   3  395.40   20.49
   0   2  -3  410.40   20.54
   0  -2   3  381.43   20.53
   0   2  -3  399.93   20.52
   0   2   3  369.67   20.50
   0  -2  -3  379.24   20.49
   0   2   3  381.53   20.49
   1  -2   3   17.34    1.12
   1  -2   3   17.04    1.14
   1   2  -3   18.77    1.12
  -1   2   3   18.80    1.09
  -1  -2  -3   18.02    1.07
  -1  -2  -3   16.37    1.07
   1   2  -3   19.21    1.11
   1   2  -3   17.77    1.08
   1   2   3   18.34    1.07
  -1  -2   3   18.06    1.14
   1   2   3   18.97    1.04
   1  -2  -3   16.67    1.13
   1   2   3   18.54    1.06
   1   2   3   19.29    1.06
  -2  -2  -3   33.06    1.81
   2  -2   3   28.31    1.94
   2   2  -3   28.12    1.89
   2   2  -3   33.30    1.87
  -2  -2  -3   32.82    1.81
  -2  -2  -3   34.77    1.87
   2  -2   3   33.90    1.91
   2   2  -3   31.78    1.82
   2   2   3   31.09    1.88
   2  -2  -3   35.26    1.95
   2   2   3   32.90    1.81
   2  -2  -3   32.17    1.91
  -2  -2   3   32.38    1.90
   2  -2  -3   31.25    1.95
  -2  -2   3   32.96    1.91
   3   2  -3    7.39    0.69
  -3  -2  -3    7.01    0.61
   3  -2   3    7.81    0.86
   3  -2   3    6.59    0.62
   3   2  -3    7.63    0.70
  -3  -2  -3    8.50    0.61
   3  -2   3    7.48    0.72
  -3  -2  -3    7.62    0.56
  -3  -2   3    8.82    0.69
  -3  -2   3    7.90    0.64
   3   2   3    7.45    0.47
  -3  -2   3    6.83    0.52
  -3  -2   3    7.62    0.50
   3  -2  -3    7.56    0.71
   3   2   3    7.41    0.75
   3  -2  -3    8.63    0.72
   3  -2  -3    7.90    0.73
   4   2  -3    7.91    0.86
  -4  -2  -3    8.48    0.73
   4  -2   3    8.50    0.91
   4  -2   3    6.84    0.85
   4  -2   3    7.90    0.67
  -4  -2  -3    7.24    0.60
  -4  -2   3    8.86    0.72
   4   2   3    7.65    0.55
  -4  -2   3    6.14    0.75
   4  -2  -3    8.49    0.92
   4   2   3    8.38    0.75
   4  -2  -3    8.76    0.80
   4  -2  -3    7.14    0.79
   5  -2   3    6.61    0.69
  -5  -2  -3    7.60    0.86
   5   2  -3    6.09    0.87
  -5  -2  -3    7.51    0.65
   5  -2   3    8.50    1.00
   5  -2   3    7.79    0.94
   5   2  -3    6.72    0.71
  -5  -2   3    5.98    0.80
   5   2   3    6.71    0.57
   5   2   3    8.09    0.92
   5  -2  -3    6.37    0.88
   5  -2  -3    7.11    0.81
   5  -2  -3    8.03    0.96
  -5  -2   3    7.86    0.82
  -6  -2  -3    4.71    0.74
   6  -2   3    6.17    0.96
   6  -2   3    4.53    0.82
   6   2  -3    5.62    0.90
   6   2  -3    6.71    0.71
   6   2  -3    5.28    0.52
   6  -2   3    5.45    0.59
  -6  -2  -3    6.45    0.70
   6  -2  -3    3.89    0.77
   6  -2  -3    5.30    0.90
   6   2   3    3.70    0.74
  -6  -2   3    4.07    0.73
   6  -2  -3    4.84    0.69
  -6  -2   3    6.85    0.80
   7   2  -3    1.82    0.67
   7  -2   3    0.67    0.54
   7  -2   3    1.27    0.61
  -7  -2  -3    2.64    0.67
  -7  -2   3    1.21    0.45
   7   2   3    1.94    0.68
   7  -2  -3    1.26    0.66
  -7  -2   3    2.39    0.68
   7  -2  -3    2.22    0.67
   7  -2  -3    1.86    0.49
   8  -2   3    1.60    0.65
  -8  -2  -3    2.44    0.74
   8   2  -3    2.16    0.78
   8  -2   3    2.01    0.79
   8   2   3    2.83    0.82
   8  -2  -3    1.52    0.63
  -8  -2   3    1.75    0.71
   8  -2  -3    0.98    0.69
   9  -2   3    1.01    0.79
  -9  -2  -3    1.57    0.76
  -9   2   3   -0.12    0.93
  -9   2   3    0.49    0.73
   9   2  -3    2.98    0.96
  -9  -2   3    1.42    0.79
   9  -2  -3    0.66    0.75
   9   2   3    2.30    0.85
  -9   2  -3    1.77    0.75
   9  -2  -3    1.21    0.74
   0  -3  -3  197.90   10.84
   0  -3   3  214.78   10.88
   0  -3   3  204.56   10.88
   0   3   3  199.87   10.85
   0  -3   3  208.07   10.88
   0  -3  -3  192.03   10.83
   0  -3  -3  204.42   10.87
  -1  -3  -3   63.99    3.87
  -1  -3  -3   71.29    3.85
   1  -3   3   77.50    4.02
  -1  -3  -3   73.99    3.94
   1   3  -3   70.17    3.97
   1  -3   3   68.42    3.98
  -1  -3  -3   73.37    3.93
   1  -3   3   74.95    4.01
   1   3   3   70.67    3.89
  -1  -3   3   70.28    3.90
   1   3   3   72.82    3.85
   1  -3  -3   72.92    3.99
   1   3   3   67.63    3.86
  -1  -3   3   65.79    3.96
   1   3   3   76.53    3.90
   1  -3  -3   70.22    3.99
  -1  -3   3   71.75    3.97
   2   3  -3   73.22    3.76
  -2  -3  -3   65.26    3.73
   2  -3   3   64.91    3.82
  -2  -3  -3   66.99    3.77
   2   3  -3   69.05    3.80
   2  -3   3   71.61    3.90
  -2  -3  -3   66.83    3.67
   2  -3  -3   72.33    3.87
  -2  -3   3   61.87    3.80
  -2  -3   3   64.74    3.80
   2   3   3   67.21    3.66
   2  -3  -3   63.33    3.85
   2   3   3   70.30    3.76
   2   3   3   69.15    3.67
  -3  -3  -3  104.11    5.94
  -3  -3  -3  119.02    5.87
  -3  -3  -3  108.68    6.00
   3   3  -3  111.23    6.07
   3  -3   3  100.15    6.12
   3  -3   3  115.36    6.05
   3  -3  -3  107.36    6.13
   3  -3  -3  113.35    6.09
  -3  -3   3  115.03    6.07
   3   3   3  107.15    6.01
   3  -3  -3  108.06    6.07
  -3  -3   3  101.50    6.00
   4  -3   3   30.56    2.13
   4  -3   3   35.38    2.03
  -4  -3  -3   32.07    1.91
   4   3  -3   31.55    2.07
  -4  -3  -3   31.74    2.01
  -4  -3   3   34.90    2.02
   4  -3  -3   31.75    2.06
   4  -3  -3   30.63    2.08
   4  -3  -3   32.93    2.15
  -4  -3   3   30.78    2.05
   4   3   3   27.45    1.99
   5   3  -3    7.33    0.93
   5  -3   3    6.18    0.93
  -5  -3  -3    6.95    0.82
   5  -3   3    7.18    0.97
  -5  -3  -3    7.33    0.74
   5  -3   3    7.28    0.79
   5  -3  -3    6.87    0.93
   5  -3  -3    9.31    0.98
   5  -3  -3    7.01    0.98
   5   3   3    4.86    0.79
  -5  -3   3    6.13    0.76
  -5  -3   3    6.64    0.84
   6  -3   3    9.37    0.87
   6   3  -3   10.24    1.21
   6  -3   3    8.36    1.15
  -6  -3  -3   10.38    1.11
   6  -3   3    9.41    1.24
  -6  -3  -3    9.97    0.89
   6  -3  -3    7.56    1.12
   6  -3  -3    8.40    1.20
  -6  -3   3   11.35    1.00
  -6  -3   3    9.44    1.11
   6   3   3   11.28    1.20
   6  -3  -3    9.36    1.03
   7   3  -3    6.74    1.14
   7  -3   3    5.64    0.96
   7  -3   3    4.92    0.98
  -7  -3  -3    5.68    0.92
   7  -3  -3    4.91    0.97
   7  -3  -3    5.13    0.79
   7   3   3    5.07    0.92
  -7  -3   3    5.43    0.90
  -7  -3   3    4.16    0.73
   7  -3  -3    5.84    1.04
   8   3  -3    1.98    0.73
   8  -3   3    0.48    0.51
   8  -3   3   -0.56    0.48
  -8  -3  -3   -0.06    0.47
   8  -3  -3   -0.48    0.51
   8   3   3    0.32    0.55
   8  -3  -3    1.06    0.65
  -8  -3   3    0.48    0.61
   9  -3   3    1.39    0.86
  -9  -3  -3    1.06    0.67
  -9   3   3    1.53    1.18
   9   3  -3    0.04    0.69
   9   3   3    1.72    0.73
   9  -3  -3    0.41    0.81
  -9  -3   3   -0.01    0.62
   9  -3  -3    0.76    0.76
   0  -4   3   25.30    1.57
   0  -4   3   25.18    1.54
   0  -4  -3   23.73    1.53
   0  -4  -3   23.13    1.54
   0   4   3   23.05    1.52
   0  -4  -3   21.69    1.49
   0  -4   3   25.03    1.56
   1  -4   3    7.27    0.77
   1  -4   3    7.07    0.76
  -1   4   3    7.07    0.80
  -1  -4  -3    7.49    0.67
  -1  -4  -3    6.44    0.55
   1  -4   3    8.63    0.85
   1   4  -3    6.69    0.54
  -1  -4  -3    6.82    0.64
   1   4  -3    5.84    0.67
  -1  -4   3    7.97    0.70
   1  -4  -3    8.06    0.71
   1  -4  -3    6.83    0.74
  -1  -4   3    7.32    0.77
   1   4   3    6.75    0.57
   1   4   3    6.97    0.57
  -1  -4   3    8.13    0.62
   2  -4   3   44.40    2.66
  -2  -4  -3   39.90    2.38
   2  -4   3   41.50    2.67
   2   4  -3   45.84    2.60
  -2  -4  -3   44.22    2.56
  -2  -4  -3   41.69    2.56
   2   4   3   45.16    2.54
   2   4   3   42.41    2.47
  -2  -4   3   45.32    2.49
  -2  -4   3   42.40    2.63
   2   4   3   43.56    2.43
   2  -4  -3   43.43    2.68
   2  -4  -3   44.27    2.67
  -2  -4   3   50.38    2.66
   3   4  -3   21.30    1.37
  -3  -4  -3   20.18    1.28
   3  -4   3   19.23    1.45
  -3  -4  -3   18.13    1.10
   3  -4   3   17.92    1.36
  -3  -4  -3   17.89    1.31
  -3  -4   3   17.62    1.36
  -3  -4   3   19.25    1.33
   3   4   3   18.99    1.11
   3   4   3   18.62    1.09
   3  -4  -3   19.30    1.40
   3  -4  -3   18.45    1.43
   3   4   3   19.14    1.32
   4  -4   3    4.81    0.69
  -4  -4  -3    5.62    0.66
   4   4  -3    3.83    0.69
  -4  -4  -3    6.18    0.77
   4  -4   3    5.09    0.84
   4  -4  -3    5.22    0.76
  -4  -4   3    6.01    0.72
   4  -4  -3    5.42    0.86
   4   4   3    4.89    0.70
  -4  -4   3    4.92    0.74
  -5  -4  -3    8.71    0.91
   5  -4   3   10.02    1.25
   5  -4   3    9.33    1.00
  -5  -4  -3   10.06    1.07
   5   4  -3   10.86    1.18
   5  -4  -3    9.13    1.19
  -5  -4   3    9.80    1.03
  -5  -4   3    8.24    1.03
   5  -4  -3    9.98    1.12
   5   4   3    9.19    1.05
   6   4  -3    6.71    1.02
   6  -4   3    7.65    0.91
  -6  -4  -3    7.00    0.94
   6  -4   3    6.66    1.05
   6   4   3    7.61    1.00
  -6  -4   3    7.24    0.92
   6  -4  -3    5.46    0.89
   6  -4  -3    5.79    1.06
  -6  -4   3    6.24    0.95
   6  -4  -3    7.02    1.05
  -7  -4  -3    0.04    0.49
   7   4  -3    0.73    0.51
   7  -4   3   -0.35    0.46
  -7  -4   3    0.11    0.47
   7  -4  -3    0.85    0.49
   7  -4  -3   -0.26    0.47
   7   4   3    0.52    0.54
   7  -4  -3    1.06    0.67
  -8  -4  -3    0.65    0.57
   8   4  -3    0.31    0.60
  -8   4   3    0.84    1.09
   8  -4   3    1.09    0.65
   8   4   3    1.52    0.77
   8  -4  -3    0.61    0.59
  -8  -4   3    0.55    0.68
   0  -5  -3   35.79    2.20
   0  -5   3   34.13    2.18
   0  -5  -3   36.06    2.17
   0  -5   3   31.93    2.13
   0  -5   3   34.02    2.20
   0   5   3   35.27    2.13
   0  -5  -3   33.77    2.11
   1  -5   3   23.02    1.64
   1  -5   3   22.01    1.63
   1   5  -3   22.24    1.60
  -1  -5  -3   23.65    1.61
   1  -5   3   23.59    1.65
   1   5  -3   24.04    1.46
  -1  -5  -3   21.70    1.48
  -1   5   3   27.52    1.72
  -1  -5  -3   21.45    1.55
   1  -5  -3   21.11    1.59
  -1  -5   3   24.24    1.54
  -1  -5   3   23.76    1.61
   1   5   3   26.38    1.55
  -1  -5   3   24.50    1.65
   1  -5  -3   24.44    1.67
   1   5   3   25.91    1.51
  -2  -5  -3   52.69    3.23
   2   5  -3   59.32    3.27
   2  -5   3   56.18    3.33
  -2  -5  -3   57.24    3.04
  -2  -5  -3   57.42    3.24
   2  -5   3   55.96    3.36
   2  -5  -3   49.23    3.31
   2   5   3   58.80    3.19
   2   5   3   52.02    3.04
  -2  -5   3   55.63    3.29
  -2  -5   3   52.12    3.26
   2  -5  -3   52.87    3.33
  -2  -5   3   53.79    3.12
   3   5  -3   21.04    1.49
   3  -5   3   18.10    1.55
  -3  -5  -3   21.06    1.48
   3  -5   3   20.15    1.53
  -3  -5  -3   22.04    1.44
  -3  -5   3   20.59    1.53
   3   5   3   20.73    1.17
   3   5   3   19.30    1.42
   3  -5  -3   20.42    1.62
   3  -5  -3   20.62    1.58
  -3  -5   3   20.36    1.50
   4  -5   3   23.75    1.86
   4  -5   3   25.11    1.78
   4   5  -3   24.21    1.75
  -4  -5  -3   27.62    1.77
  -4  -5  -3   23.20    1.66
   4  -5  -3   22.99    1.86
   4   5   3   22.56    1.68
  -4  -5   3   26.06    1.80
   4  -5  -3   23.08    1.80
  -4  -5   3   22.04    1.68
   5  -5   3    3.49    0.68
   5   5  -3    3.30    0.72
   5  -5   3    3.30    0.80
  -5  -5  -3    4.21    0.66
  -5  -5  -3    3.87    0.69
   5  -5  -3    3.20    0.71
  -5  -5   3    2.26    0.59
  -5  -5   3    2.36    0.66
   5  -5  -3    1.61    0.67
   5   5   3    3.84    0.69
   6  -5   3    1.96    0.60
  -6  -5  -3    1.22    0.54
   6  -5   3    1.81    0.64
   6   5  -3    2.01    0.63
   6  -5  -3    2.48    0.66
  -6  -5   3    2.82    0.63
   6  -5  -3    1.59    0.77
  -6  -5   3    2.24    0.71
   6   5   3    3.28    0.73
   7   5  -3   -0.97    0.40
   7  -5   3    1.61    0.66
  -7  -5  -3    0.18    0.50
   7  -5  -3    0.75    0.56
  -7  -5   3    0.76    0.55
   7  -5  -3    1.17    0.76
   7   5   3    0.46    0.49
  -8  -5  -3    0.81    0.66
  -8   5   3    0.61    0.91
   8   5  -3    1.32    0.75
   8  -5   3    0.48    0.68
  -8  -5   3    0.97    0.70
   8  -5  -3    1.60    0.83
   8   5   3    1.01    0.66
   0  -6   3   18.26    1.44
   0   6   3   19.04    1.37
   0  -6  -3   17.36    1.34
   0  -6   3   18.42    1.37
   0  -6  -3   19.17    1.41
   0  -6  -3   16.65    1.43
   0  -6   3   20.81    1.47
   1  -6   3    4.91    0.79
   1   6  -3    5.70    0.61
  -1   6   3    5.13    0.77
  -1  -6  -3    6.54    0.83
  -1  -6  -3    5.23    0.71
   1  -6   3    5.65    0.82
   1  -6   3    4.92    0.78
  -1  -6  -3    4.77    0.64
   1   6  -3    6.00    0.77
  -1  -6   3    4.87    0.73
   1  -6  -3    4.31    0.72
  -1  -6   3    6.13    0.75
   1   6   3    5.58    0.65
   1   6   3    5.74    0.69
  -1  -6   3    5.14    0.77
   1  -6  -3    5.39    0.81
   2  -6   3   18.29    1.51
  -2  -6  -3   18.33    1.19
   2   6  -3   17.89    1.39
  -2  -6  -3   20.04    1.44
   2  -6   3   18.32    1.49
  -2   6   3   20.32    1.63
  -2  -6  -3   18.79    1.41
  -2  -6   3   19.89    1.49
   2   6   3   20.32    1.35
  -2  -6   3   17.16    1.43
   2  -6  -3   19.72    1.51
   2  -6  -3   20.61    1.53
  -2  -6   3   17.48    1.27
   2   6   3   16.63    1.17
  -3  -6  -3    2.83    0.57
   3  -6   3    3.74    0.73
  -3   6   3    4.22    0.87
   3  -6   3    2.85    0.71
  -3  -6  -3    3.57    0.65
   3   6  -3    4.66    0.71
   3  -6  -3    4.41    0.81
  -3  -6   3    1.99    0.59
   3  -6  -3    3.40    0.69
  -3  -6   3    3.77    0.68
   3   6   3    3.89    0.60
  -4  -6  -3    2.15    0.57
  -4  -6  -3    1.46    0.50
   4  -6   3    2.27    0.63
   4   6  -3    1.75    0.57
   4  -6   3    1.50    0.61
  -4  -6   3    0.80    0.45
   4   6   3    3.28    0.59
   4  -6  -3    1.18    0.59
   4  -6  -3    0.65    0.54
  -4  -6   3    1.22    0.51
   5   6  -3    1.44    0.53
   5  -6   3    1.33    0.66
  -5  -6  -3    2.36    0.66
   5  -6   3    1.01    0.56
  -5  -6  -3    1.11    0.49
   5  -6  -3    2.46    0.74
   5  -6  -3    2.25    0.73
   5   6   3    2.49    0.62
  -5  -6   3    2.22    0.66
  -5  -6   3    1.99    0.57
   6  -6   3    1.88    0.62
   6  -6   3    2.23    0.82
  -6   6   3    1.89    1.00
   6   6  -3    3.11    0.84
  -6  -6  -3    2.38    0.72
   6  -6  -3    1.80    0.76
   6  -6  -3    1.87    0.67
  -6  -6   3    1.68    0.62
  -6  -6   3    1.75    0.72
   6   6   3    1.73    0.67
  -7   6   3    0.60    0.92
   7   6  -3    0.95    0.68
   7  -6   3    0.54    0.69
  -7  -6  -3    0.30    0.58
  -7  -6   3    0.39    0.64
   7  -6  -3    1.30    0.68
   7   6   3    1.76    0.70
   7  -6  -3    1.34    0.87
   8  -6   3    0.58    0.74
   8   6  -3    0.40    0.74
  -8  -6   3    1.33    0.83
   8   6   3    0.75    0.71
   0   7   3   12.36    1.16
   0  -7  -3   13.67    1.20
   0  -7   3   11.92    1.10
   0  -7   3   11.23    1.23
   0  -7   3    8.37    1.13
   0  -7  -3   13.82    1.24
   0   7  -3   10.97    1.13
   0  -7  -3   11.52    1.07
  -1   7   3   23.12    1.79
   1   7  -3   22.23    1.58
   1  -7   3   26.73    1.84
  -1  -7  -3   23.14    1.60
   1  -7   3   27.58    1.88
  -1  -7  -3   24.01    1.77
  -1  -7  -3   22.40    1.75
  -1  -7   3   20.39    1.77
  -1  -7   3   23.55    1.77
   1  -7  -3   23.38    1.75
   1   7   3   23.72    1.63
  -1  -7   3   21.68    1.62
   1  -7  -3   21.46    1.80
   1   7   3   23.54    1.60
   2  -7   3    3.75    0.74
   2   7  -3    4.58    0.73
  -2   7   3    3.64    0.83
   2  -7   3    4.34    0.89
  -2  -7  -3    4.15    0.75
  -2  -7  -3    4.40    0.73
  -2  -7   3    3.15    0.57
   2   7   3    4.28    0.65
   2  -7  -3    2.91    0.71
  -2  -7   3    3.51    0.73
   2  -7  -3    3.13    0.70
  -2  -7   3    5.13    0.82
   3  -7   3   31.13    2.34
   3   7  -3   34.28    2.30
  -3   7   3   35.48    2.57
  -3  -7  -3   31.49    2.28
   3  -7   3   32.88    2.42
  -3  -7  -3   35.96    2.29
   3  -7  -3   29.77    2.35
   3  -7  -3   32.50    2.41
   3   7   3   35.92    2.22
  -3  -7   3   29.47    2.32
  -3  -7   3   28.57    2.26
  -4  -7  -3    2.12    0.58
   4  -7   3    3.84    0.82
   4   7  -3    2.78    0.74
   4  -7   3    3.12    0.85
  -4   7   3    2.71    0.90
  -4  -7  -3    3.12    0.70
  -4  -7   3    2.54    0.70
   4   7   3    2.63    0.63
   4  -7  -3    1.59    0.67
  -4  -7   3    3.28    0.80
   4  -7  -3    3.72    0.80
  -5   7   3    4.45    1.28
   5   7  -3    3.26    0.78
  -5  -7  -3    3.07    0.71
   5  -7   3    4.17    0.87
   5  -7   3    2.07    0.81
   5  -7  -3    4.08    1.00
   5   7   3    4.58    0.81
   5  -7  -3    4.87    1.01
  -5  -7   3    3.90    0.82
  -5  -7   3    3.46    0.77
  -6  -7  -3    9.91    1.32
  -6   7   3    7.38    1.73
   6  -7   3   10.07    1.41
   6  -7   3   11.45    1.66
   6   7  -3   10.32    1.38
   6  -7  -3   10.10    1.53
   6   7   3    9.44    1.30
  -6  -7   3    9.41    1.38
   6  -7  -3   12.77    1.54
   7   7  -3    2.16    0.77
  -7   7   3    3.13    1.33
   7  -7   3    3.71    1.06
   7  -7  -3    3.63    0.98
  -7  -7   3    4.29    1.01
   7  -7  -3    3.29    0.97
   0  -8   3    3.83    0.78
   0  -8  -3    1.77    0.64
   0   8   3    1.99    0.62
   0  -8   3    2.48    0.68
   0  -8   3    4.17    0.86
   0  -8  -3    3.10    0.65
   0   8  -3    1.73    0.60
  -1   8   3    4.05    0.86
   1  -8   3    4.45    0.91
   1  -8   3    4.37    0.86
   1   8  -3    6.15    0.89
  -1  -8  -3    2.54    0.71
  -1  -8  -3    4.69    0.87
  -1   8  -3    3.36    0.84
   1  -8  -3    5.41    0.98
   1   8   3    4.90    0.74
  -1  -8   3    5.18    0.79
  -1  -8   3    5.02    0.92
   1  -8  -3    3.82    0.80
  -1  -8   3    5.43    0.90
  -2   8   3    0.54    0.67
   2  -8   3    1.04    0.62
   2  -8   3    0.42    0.50
  -2  -8  -3    0.45    0.46
  -2  -8  -3    1.57    0.55
   2   8  -3   -0.19    0.37
  -2  -8   3    0.24    0.50
   2   8   3    1.40    0.48
   2  -8  -3    2.13    0.72
   2  -8  -3    0.65    0.57
  -2   8  -3    1.49    0.75
  -2  -8   3    1.61    0.68
  -3   8   3    1.53    0.90
   3  -8   3    2.90    0.84
   3  -8   3    4.65    0.94
   3   8  -3    1.40    0.58
  -3  -8  -3    2.75    0.73
  -3  -8  -3    2.28    0.67
  -3  -8   3    1.78    0.65
   3   8   3    2.18    0.57
  -3  -8   3    1.95    0.73
   3  -8  -3    1.25    0.72
   3  -8  -3    1.57    0.73
   4  -8   3    0.68    0.61
  -4  -8  -3    0.20    0.55
   4   8  -3    1.24    0.64
   4  -8   3   -0.04    0.59
  -4  -8  -3    0.99    0.55
  -4   8   3    1.56    1.03
   4   8   3    1.04    0.51
  -4  -8   3    0.99    0.58
   4  -8  -3   -0.06    0.52
  -4  -8   3    1.01    0.58
   4  -8  -3   -0.27    0.59
  -5  -8  -3    2.86    0.82
  -5   8   3    1.64    1.05
   5  -8   3    2.36    0.76
   5  -8   3    4.38    1.11
   5   8  -3    3.79    0.97
   5  -8  -3    2.29    0.91
  -5  -8   3    3.52    0.92
  -5  -8   3    2.23    0.78
   5  -8  -3    3.98    1.02
   6   8  -3    2.34    0.97
   6  -8   3    2.43    0.79
  -6   8   3    2.64    1.55
   6  -8   3    4.11    1.17
   6  -8  -3    3.47    1.06
  -6  -8   3    1.77    0.86
   6  -8  -3    2.77    0.99
   0  -9   3    6.07    0.97
   0  -9  -3    7.42    1.20
   0  -9   3    4.35    1.01
   0   9   3    5.74    0.88
   0  -9   3    7.24    1.20
  -1   9   3    7.89    1.18
   1  -9   3    7.75    1.14
  -1  -9  -3    7.42    1.12
  -1  -9  -3    8.49    1.25
   1   9  -3    9.56    1.16
   1  -9   3    9.12    1.34
  -1  -9   3    6.38    1.14
  -1  -9   3    8.57    1.30
  -1   9  -3    6.15    1.58
   1  -9  -3    6.23    1.12
   1  -9  -3    6.41    1.06
  -2   9   3    8.26    1.35
   2  -9   3    7.47    1.22
   2   9  -3    8.05    1.13
   2  -9   3    8.51    1.27
  -2  -9  -3    9.87    1.30
  -2  -9  -3    9.23    1.28
  -2  -9   3   10.00    1.33
   2  -9  -3    9.41    1.42
   2  -9  -3    8.60    1.31
  -2  -9   3    9.58    1.33
  -2   9  -3    9.22    1.40
   3  -9   3    9.52    1.40
  -3   9   3    9.92    1.56
  -3  -9  -3    9.67    1.37
  -3  -9  -3    6.31    1.16
   3  -9   3   10.08    1.45
   3   9  -3    7.48    1.16
  -3  -9   3    8.76    1.34
   3  -9  -3    9.97    1.50
  -3   9  -3    8.47    1.73
   3  -9  -3    9.85    1.46
  -3  -9   3    8.87    1.33
   4  -9   3   12.77    1.65
   4  -9   3   13.02    1.76
  -4   9   3   13.81    2.02
   4   9  -3   11.86    1.52
  -4  -9  -3   13.82    1.59
  -4  -9   3   13.37    1.84
  -4  -9   3   12.60    1.66
   4  -9  -3   11.51    1.73
   4  -9  -3   12.52    1.75
  -4   9  -3   11.40    1.95
   5  -9   3   -0.08    0.70
   5  -9   3    0.56    0.71
  -5   9   3   -0.75    1.22
   5   9  -3    1.60    0.80
   5  -9  -3    1.19    0.77
  -5  -9   3    1.67    0.81
   5  -9  -3    0.36    0.80
  -5   9  -3   -1.26    1.05
   0  10  -3    0.25    0.59
   0 -10   3    0.68    0.78
   0 -10  -3    0.39    0.73
   1 -10   3    1.98    0.82
  -1 -10  -3    2.48    0.92
   1 -10   3    2.33    0.81
   1  10  -3    4.12    0.88
   1 -10  -3    3.89    1.04
  -1 -10   3    3.29    0.94
  -1 -10   3    2.71    0.97
  -2 -10  -3    1.10    0.81
  -2  10   3    1.75    1.34
  -2 -10  -3    2.01    0.73
   2 -10   3    1.29    0.80
   2 -10   3    1.74    0.76
   2 -10  -3    2.39    0.90
   2 -10  -3    0.97    0.75
  -2 -10   3    0.48    0.61
  -2 -10   3    2.82    0.97
  -3 -10  -3    2.22    0.83
   3 -10   3    1.44    0.83
   3 -10   3    1.02    0.81
  -3  10   3    0.73    1.04
  -3 -10  -3    1.31    0.85
  -3 -10   3    1.05    0.80
  -3 -10   3    1.98    0.88
  -3  10  -3   -0.32    1.11
   3 -10  -3    1.02    0.82
   3 -10  -3    1.97    0.82
  -1   0  -4  184.44   10.44
   1   0  -4  210.36   10.46
   2   0   4  414.86   22.66
   2   0  -4  372.29   22.65
  -2   0  -4  472.51   22.63
   2   0   4  431.60   22.62
   2   0  -4  428.68   22.64
  -2   0  -4  450.13   22.56
  -3   0  -4   72.79    3.98
   3   0   4   75.02    4.07
   3   0  -4   73.70    4.12
  -3   0   4   71.64    4.07
   3   0   4   74.33    4.13
   4   0  -4   87.16    4.83
  -4   0   4   90.43    4.76
   4   0   4   76.99    4.79
   4   0  -4   83.72    4.76
   4   0   4   84.37    4.73
  -4   0  -4   86.75    4.65
  -5   0   4    3.53    0.58
  -5   0   4    3.00    0.51
   5   0  -4    3.39    0.64
   5   0   4    3.96    0.66
   5   0   4    4.32    0.63
   5   0  -4    5.09    0.68
   5   0  -4    4.08    0.52
   6   0   4   11.58    1.02
  -6   0   4   10.44    1.00
   6   0  -4   11.05    0.92
   6   0   4   12.82    1.18
   6   0  -4   10.60    1.13
  -6   0   4    9.05    1.11
   6   0  -4   12.34    1.32
   7   0  -4    5.71    0.99
  -7   0  -4    7.25    1.00
   7   0  -4    6.06    0.90
   7   0   4    5.17    0.95
  -7   0   4    7.21    1.04
   7   0   4    5.70    0.82
   8   0  -4    4.72    1.04
  -8   0   4    4.05    1.05
   8   0   4    3.03    0.87
  -8   0   4    4.48    0.92
   8   0  -4    3.94    0.81
  -8   0  -4    2.88    0.83
  -9   0   4    0.20    0.67
   9   0  -4    0.18    0.63
  -9   0  -4   -0.56    0.53
   9   0   4    0.18    0.66
   0   1  -4    6.98    0.46
  -2  -1  -4    8.15    0.62
   2  -1   4    9.97    0.62
  -2  -1  -4    9.15    0.63
   2   1  -4    9.01    0.65
  -2  -1  -4    9.39    0.56
   2  -1   4   10.71    0.72
   2  -1   4    9.73    0.71
  -2  -1  -4    9.47    0.53
   2   1  -4    8.58    0.69
  -2  -1   4   10.26    0.62
  -2  -1   4    8.10    0.65
  -2  -1   4    9.03    0.68
   2   1   4    9.50    0.57
   2   1   4    8.92    0.64
  -2   1  -4    9.05    0.63
   2  -1  -4    8.69    0.67
   2   1   4   10.61    0.67
   3   1  -4   51.98    2.71
   3  -1   4   43.11    2.54
   3  -1   4   48.33    2.70
   3  -1   4   44.11    2.68
  -3  -1  -4   43.87    2.60
  -3  -1  -4   45.03    2.51
   3  -1   4   47.83    2.53
   3  -1  -4   44.00    2.63
   3  -1  -4   48.46    2.70
   3   1   4   48.85    2.55
  -3  -1   4   45.87    2.63
  -3  -1   4   43.91    2.66
   3   1   4   44.32    2.65
   3  -1  -4   42.74    2.67
  -4  -1  -4    2.91    0.36
   4  -1   4    2.65    0.49
  -4  -1  -4    2.99    0.47
   4  -1   4    2.49    0.32
   4   1  -4    2.27    0.48
   4  -1   4    3.64    0.57
   4  -1   4    3.62    0.32
  -4  -1   4    2.34    0.41
   4   1   4    2.21    0.45
   4  -1  -4    3.80    0.49
   4   1   4    3.71    0.43
  -4  -1   4    2.71    0.48
   4  -1  -4    2.50    0.51
   4  -1  -4    3.17    0.53
   5  -1   4   19.18    1.36
  -5  -1  -4   17.20    1.31
  -5  -1  -4   18.37    1.20
   5  -1   4   19.55    1.44
   5  -1   4   16.91    1.07
   5   1  -4   18.36    1.40
   5   1  -4   18.17    1.27
   5  -1   4   18.45    1.09
   5  -1  -4   17.27    1.34
   5   1   4   18.54    1.39
   5   1   4   16.51    1.19
   5  -1  -4   17.32    1.27
   5  -1  -4   17.00    1.39
  -5  -1   4   17.74    1.29
  -5  -1   4   18.71    1.37
   6  -1   4    6.24    0.92
   6   1  -4    5.04    0.86
   6   1  -4    4.71    0.58
  -6  -1  -4    6.64    0.72
   6   1  -4    4.81    0.69
   6  -1   4    6.59    0.86
  -6  -1  -4    7.18    0.90
  -6  -1   4    5.29    0.83
   6   1   4    5.31    0.86
   6   1   4    7.06    0.75
   6  -1  -4    5.12    0.79
   6  -1  -4    5.66    0.72
   6  -1  -4    4.36    0.83
  -6  -1   4    6.39    0.80
  -7   1   4    8.52    1.14
   7  -1   4    7.87    1.07
  -7  -1  -4   10.05    1.19
   7   1  -4    9.36    1.04
   7  -1   4    9.20    1.25
   7   1  -4    8.57    1.20
   7  -1  -4   11.31    1.37
  -7  -1   4    9.62    1.07
  -7  -1   4    8.66    1.13
  -7  -1   4    8.31    1.04
   7  -1  -4    9.14    0.94
   7   1   4    9.50    1.26
   7  -1  -4    7.89    1.11
  -8   1   4    4.14    0.92
   8   1  -4    2.34    0.79
  -8   1   4    2.98    0.93
   8  -1   4    4.24    0.95
  -8  -1  -4    2.33    0.72
   8  -1   4    3.29    0.74
   8  -1  -4    1.92    0.65
  -8   1  -4    2.82    0.79
   8   1   4    2.11    0.74
   8  -1  -4    4.51    0.97
  -8  -1   4    3.66    0.88
   9   1  -4    1.09    0.78
   9  -1   4    1.97    0.87
  -9   1   4    1.75    0.81
  -9  -1  -4    2.47    0.82
   9   1   4    2.96    0.95
   9  -1  -4    4.04    1.07
  -9  -1   4    2.65    0.87
  -9   1  -4    3.27    0.89
   0  -2   4   23.17    1.38
  -1   2   4   84.14    4.54
   1  -2   4   88.07    4.49
  -1   2   4   86.89    4.44
   1   2  -4   82.26    4.48
   1   2  -4   87.15    4.54
  -1  -2  -4   78.67    4.41
  -1  -2  -4   81.62    4.42
   1  -2   4   81.16    4.50
   1   2  -4   82.77    4.45
   1  -2   4   83.97    4.53
   1  -2  -4   74.11    4.48
   1  -2  -4   78.21    4.48
   1   2   4   78.13    4.40
   1   2   4   86.37    4.43
  -1  -2   4   77.75    4.49
   1   2   4   83.78    4.42
   2  -2   4   45.35    2.77
   2  -2   4   43.81    2.70
  -2  -2  -4   48.53    2.62
  -2  -2  -4   48.77    2.64
  -2  -2  -4   45.90    2.66
   2   2  -4   46.03    2.65
   2   2  -4   49.46    2.74
   2  -2  -4   46.10    2.74
   2  -2  -4   51.33    2.78
   2   2   4   48.84    2.64
   2  -2  -4   45.10    2.71
  -2  -2   4   49.43    2.72
   2   2   4   52.96    2.70
  -2  -2   4   48.59    2.74
  -3  -2  -4  122.81    6.74
   3  -2   4  121.39    6.93
   3  -2   4  121.58    6.93
   3  -2   4  128.05    6.83
   3   2  -4  124.37    6.91
  -3  -2  -4  133.66    6.83
   3  -2  -4  132.74    6.95
   3  -2  -4  134.52    6.92
   3   2   4  108.76    6.83
  -3  -2   4  122.93    6.85
  -3  -2   4  130.29    6.70
   3  -2  -4  128.95    6.90
  -3  -2   4  126.47    6.88
  -4  -2  -4    4.89    0.58
   4  -2   4    4.78    0.68
   4   2  -4    4.66    0.67
  -4  -2  -4    5.20    0.44
   4  -2   4    4.02    0.65
   4  -2   4    3.58    0.48
  -4  -2   4    3.98    0.54
   4  -2  -4    4.86    0.67
   4   2   4    5.53    0.66
  -4  -2   4    4.38    0.46
   4  -2  -4    4.10    0.58
   4  -2  -4    5.12    0.70
   4   2   4    4.12    0.36
  -4  -2   4    4.22    0.60
   5  -2   4    2.76    0.59
   5  -2   4    2.46    0.60
  -5  -2  -4    3.06    0.43
  -5  -2  -4    2.69    0.52
   5  -2   4    2.31    0.38
   5   2  -4    2.76    0.57
   5   2   4    1.70    0.47
   5   2   4    2.38    0.34
  -5  -2   4    1.04    0.36
  -5  -2   4    1.31    0.40
  -5  -2   4    2.13    0.49
   5  -2  -4    1.73    0.52
   5  -2  -4    2.44    0.52
   5  -2  -4    2.72    0.59
   6  -2   4    0.51    0.42
   6  -2   4    0.66    0.45
  -6  -2  -4    0.34    0.27
  -6  -2  -4    0.83    0.39
   6   2  -4    0.65    0.32
   6   2  -4    0.68    0.41
   6   2  -4    0.62    0.25
   6  -2   4    0.60    0.24
   6  -2  -4    0.50    0.43
   6  -2  -4    0.89    0.42
   6   2   4    0.34    0.41
   6  -2  -4    0.62    0.47
  -6  -2   4    0.46    0.43
  -6  -2   4    0.87    0.38
  -6  -2   4    0.25    0.35
   7  -2   4    5.38    0.98
  -7  -2  -4    5.02    0.85
   7  -2   4    4.86    0.90
   7   2  -4    4.23    0.93
   7  -2  -4    6.45    1.04
   7  -2  -4    6.01    0.82
   7   2   4    5.64    0.95
  -7  -2   4    5.39    0.80
  -7  -2   4    6.88    1.01
   7  -2  -4    5.38    0.96
  -8   2   4    9.00    1.43
   8   2  -4    5.59    1.13
   8  -2   4    6.96    1.10
   8  -2   4    6.91    1.20
  -8  -2  -4    6.69    1.03
   8  -2  -4    5.62    1.19
  -8  -2   4    7.19    1.10
   8   2   4    6.30    1.12
   8  -2  -4    5.30    1.09
  -9   2   4    8.36    1.36
   9  -2   4    6.13    1.26
   9   2  -4    9.82    1.51
  -9   2   4    5.64    1.51
  -9  -2  -4    8.12    1.20
   9  -2  -4    8.15    1.44
  -9   2  -4    7.59    1.24
  -9  -2   4    8.44    1.33
   9   2   4    7.67    1.42
   9  -2  -4    7.80    1.33
   0  -3   4    6.91    0.70
   0  -3   4    7.67    0.65
   0  -3  -4    8.19    0.61
   0   3   4    8.05    0.66
   0  -3  -4    7.13    0.59
   0  -3  -4    7.86    0.63
   0  -3   4    6.68    0.65
   1   3  -4    5.93    0.43
  -1  -3  -4    6.12    0.53
  -1  -3  -4    6.50    0.47
   1  -3   4    5.67    0.67
   1   3  -4    7.11    0.60
  -1   3   4    6.19    0.68
  -1  -3  -4    6.04    0.53
  -1  -3  -4    5.58    0.54
   1  -3   4    7.26    0.70
   1  -3   4    6.81    0.66
   1   3   4    6.05    0.49
   1  -3  -4    6.53    0.69
   1   3   4    5.88    0.51
  -1  -3   4    5.68    0.62
   1  -3  -4    7.68    0.64
  -1  -3   4    6.72    0.54
   1   3   4    7.18    0.51
  -1  -3   4    6.71    0.62
  -2  -3  -4   19.70    1.20
   2  -3   4   17.64    1.28
   2  -3   4   17.44    1.33
  -2  -3  -4   18.65    1.22
  -2  -3  -4   19.81    1.16
   2   3  -4   18.79    1.27
   2  -3  -4   20.22    1.35
  -2  -3   4   22.14    1.31
   2  -3  -4   19.05    1.33
   2   3   4   18.11    1.21
  -2  -3   4   18.19    1.29
   2   3   4   20.73    1.16
  -3  -3  -4    1.66    0.30
   3  -3   4    1.68    0.47
   3  -3   4    1.43    0.37
  -3  -3  -4    2.57    0.31
   3   3  -4    2.24    0.44
  -3  -3  -4    1.81    0.37
  -3  -3   4    1.19    0.31
   3   3   4    2.39    0.29
   3  -3  -4    2.91    0.55
   3  -3  -4    2.09    0.46
  -3  -3   4    3.31    0.51
   3   3   4    2.04    0.37
   3  -3  -4    2.03    0.42
  -4  -3  -4    5.16    0.65
   4  -3   4    4.63    0.61
   4  -3   4    6.59    0.87
   4   3  -4    5.22    0.72
  -4  -3  -4    5.44    0.57
  -4  -3   4    5.09    0.66
   4  -3  -4    4.64    0.68
   4  -3  -4    4.62    0.73
  -4  -3   4    5.08    0.67
   4   3   4    4.88    0.66
   4  -3  -4    4.57    0.69
  -5  -3  -4    5.94    0.66
   5   3  -4    6.65    0.91
   5  -3   4    5.90    0.89
   5  -3   4    5.63    0.69
  -5  -3  -4    6.49    0.78
   5   3   4    5.04    0.77
  -5  -3   4    5.59    0.79
   5  -3  -4    5.50    0.85
  -5  -3   4    5.89    0.74
   5  -3  -4    6.36    0.83
   5  -3  -4    5.50    0.88
   6   3  -4    9.80    1.19
  -6  -3  -4    8.27    1.01
   6  -3   4    8.67    0.81
   6  -3   4   10.37    1.23
   6  -3   4    8.92    1.20
  -6  -3   4    9.31    1.12
   6  -3  -4    9.61    1.25
   6  -3  -4    9.32    1.04
  -6  -3   4    7.39    0.94
   6  -3  -4   10.33    1.23
   6   3   4    8.35    1.07
  -7  -3  -4    7.52    1.03
   7  -3   4    6.19    1.11
   7   3  -4    7.45    1.16
   7  -3   4    8.67    1.24
   7  -3  -4    7.67    0.99
   7  -3  -4    6.96    1.10
   7  -3  -4    7.91    1.22
  -7  -3   4    9.36    1.18
  -7  -3   4    8.35    1.03
   7   3   4    8.85    1.21
   8   3  -4   -0.06    0.58
  -8   3   4   -1.73    0.60
   8  -3   4   -0.10    0.55
  -8  -3  -4   -0.35    0.43
  -8  -3   4    0.92    0.66
   8  -3  -4    0.91    0.55
   8  -3  -4   -0.89    0.48
   8   3   4    0.04    0.51
  -9   3   4   -0.93    1.07
  -9  -3  -4    1.04    0.61
   9   3  -4    0.07    0.71
   9  -3   4    0.44    0.74
   9  -3  -4    1.18    0.84
   9  -3  -4    0.60    0.73
   9   3   4    0.60    0.71
  -9  -3   4    0.67    0.69
   0  -4  -4  210.27   12.00
   0  -4  -4  226.80   12.03
   0  -4   4  231.22   12.09
   0  -4   4  231.96   12.06
   0  -4   4  212.16   12.05
   0  -4  -4  219.00   12.05
   0   4   4  237.93   12.04
  -1  -4  -4   11.99    0.87
   1  -4   4    9.90    0.91
   1  -4   4   11.19    0.91
   1   4  -4   10.87    0.89
  -1  -4  -4   12.64    0.90
   1  -4   4   11.14    0.94
  -1  -4  -4   11.16    0.78
  -1   4   4   11.66    0.97
  -1  -4   4   11.05    0.91
   1  -4  -4   11.46    0.91
   1  -4  -4   11.10    0.94
   1   4   4   12.15    0.81
  -1  -4   4   10.38    0.92
   1   4   4   11.86    0.81
  -1  -4   4   12.29    0.85
  -2  -4  -4  135.62    7.06
  -2  -4  -4  131.05    6.87
   2   4  -4  127.00    7.10
   2  -4   4  137.16    7.23
   2  -4   4  136.03    7.16
  -2  -4  -4  141.10    7.08
   2   4   4  128.43    6.95
   2   4   4  122.21    6.93
  -2  -4   4  139.16    7.02
   2  -4  -4  131.40    7.17
   2  -4  -4  134.52    7.19
  -2  -4   4  110.50    7.09
   2   4   4  113.79    6.99
  -2  -4   4  126.96    7.12
  -3  -4  -4    6.39    0.66
   3   4  -4    8.37    0.85
  -3  -4  -4    5.84    0.49
   3  -4   4    8.72    0.98
   3  -4   4    6.65    0.80
  -3  -4  -4    6.13    0.70
   3   4   4    6.66    0.72
  -3  -4   4    5.67    0.75
  -3  -4   4    6.41    0.76
   3  -4  -4    7.08    0.83
   3  -4  -4    8.49    0.96
   3   4   4    6.35    0.49
  -4  -4  -4   31.16    1.98
   4  -4   4   33.73    2.18
   4  -4   4   27.72    1.98
   4   4  -4   29.38    2.05
  -4  -4  -4   30.91    1.91
  -4  -4   4   31.07    2.07
   4   4   4   32.13    1.99
  -4  -4   4   29.83    1.98
   4  -4  -4   29.15    2.12
   4  -4  -4   30.16    2.07
   5  -4   4    7.17    0.84
   5   4  -4    9.93    1.06
   5  -4   4    7.10    1.04
  -5  -4  -4    5.32    0.77
  -5  -4  -4    7.82    0.81
   5  -4  -4    8.66    1.01
   5  -4  -4    7.34    1.00
   5  -4  -4    7.29    1.06
  -5  -4   4    6.63    0.84
  -5  -4   4    6.35    0.90
   5   4   4    6.02    0.86
   6   4  -4    3.26    0.76
  -6  -4  -4    5.13    0.77
   6  -4   4    3.20    0.80
   6  -4   4    4.00    0.64
   6   4   4    3.21    0.71
  -6  -4   4    4.83    0.81
   6  -4  -4    3.30    0.81
   6  -4  -4    3.19    0.72
   6  -4  -4    3.94    0.83
  -6  -4   4    3.07    0.64
  -7  -4  -4    1.47    0.61
   7   4  -4    0.05    0.49
   7  -4   4   -0.05    0.48
   7   4   4    0.48    0.45
   7  -4  -4    0.21    0.47
   7  -4  -4    1.53    0.66
   7  -4  -4    1.42    0.66
  -7  -4   4    1.03    0.58
  -8   4   4    3.57    1.12
  -8  -4  -4    3.56    0.87
   8  -4   4    5.28    1.11
   8   4  -4    6.36    1.13
   8  -4  -4    5.12    1.12
   8  -4  -4    2.79    0.95
  -8  -4   4    5.10    1.08
   8   4   4    2.75    0.87
   0  -5  -4   21.26    1.43
   0  -5   4   18.62    1.45
   0  -5  -4   21.97    1.41
   0  -5   4   22.38    1.46
   0  -5  -4   20.59    1.47
   0   5   4   20.16    1.42
   0  -5   4   20.33    1.47
  -1  -5  -4    6.54    0.77
   1  -5   4    6.99    0.84
   1  -5   4    7.76    0.83
  -1  -5  -4    5.47    0.69
   1   5  -4    5.09    0.70
  -1   5   4    5.07    0.72
   1  -5   4    6.09    0.81
   1   5  -4    6.06    0.56
  -1  -5  -4    6.48    0.65
   1  -5  -4    5.66    0.77
  -1  -5   4    7.37    0.83
  -1  -5   4    5.99    0.75
  -1  -5   4    6.53    0.71
   1   5   4    5.85    0.57
   1  -5  -4    7.46    0.83
   1   5   4    7.38    0.61
  -2  -5  -4   10.74    0.70
   2   5  -4    9.81    0.88
  -2  -5  -4   11.18    0.89
  -2   5   4   10.12    1.12
   2  -5   4    8.03    0.96
  -2  -5  -4   10.33    0.89
   2  -5   4    9.82    1.11
  -2  -5   4   10.16    0.92
   2  -5  -4   11.70    1.14
  -2  -5   4   10.36    0.81
   2   5   4   10.69    0.83
  -2  -5   4    9.56    0.92
   2   5   4    9.92    0.73
   2  -5  -4   11.05    1.02
  -3  -5  -4    1.77    0.46
   3   5  -4    2.47    0.51
   3  -5   4    2.87    0.66
  -3  -5  -4    3.26    0.51
   3  -5   4    2.89    0.61
   3  -5  -4    2.66    0.66
  -3  -5   4    3.25    0.63
   3   5   4    2.01    0.46
  -3  -5   4    2.54    0.53
   3   5   4    2.61    0.30
   3  -5  -4    2.30    0.56
   4  -5   4    2.22    0.66
  -4  -5  -4    2.21    0.47
   4   5  -4    2.06    0.52
  -4  -5  -4    2.18    0.50
   4  -5   4    1.15    0.50
  -4  -5   4    1.37    0.48
   4  -5  -4    0.65    0.47
   4   5   4    1.51    0.46
  -4  -5   4    0.59    0.41
   4  -5  -4    1.71    0.51
   5  -5   4    0.05    0.41
  -5  -5  -4    0.48    0.33
   5  -5   4    0.84    0.47
  -5  -5  -4    0.14    0.37
   5   5  -4    0.44    0.41
  -5  -5   4   -0.08    0.33
   5  -5  -4    0.71    0.57
   5  -5  -4   -0.33    0.41
  -5  -5   4    0.53    0.51
   5   5   4    0.39    0.38
  -6  -5  -4    2.19    0.62
   6   5  -4    1.52    0.60
   6  -5   4    2.61    0.61
   6  -5   4    3.23    0.82
  -6  -5   4    2.28    0.60
   6   5   4    1.85    0.60
   6  -5  -4    2.19    0.68
   6  -5  -4    1.90    0.73
  -6  -5   4    1.89    0.71
   7  -5   4    1.86    0.73
   7   5  -4    1.40    0.71
  -7   5   4    0.13    0.86
  -7  -5  -4    0.84    0.58
   7  -5  -4    3.18    0.95
   7   5   4    2.75    0.73
  -7  -5   4    1.70    0.66
   7  -5  -4    1.21    0.61
  -8   5   4   -0.86    0.88
   8   5  -4   -0.44    0.54
   8  -5   4    0.11    0.63
  -8  -5  -4    0.66    0.61
   8  -5  -4   -0.40    0.68
   8   5   4   -0.02    0.50
  -8  -5   4   -0.70    0.61
   0  -6  -4    5.48    0.81
   0  -6   4    6.12    0.81
   0  -6  -4    5.85    0.75
   0  -6   4    5.98    0.82
   0  -6  -4    5.94    0.77
   0   6   4    5.05    0.72
   0  -6   4    6.83    0.84
   1  -6   4   61.22    3.76
  -1  -6  -4   66.61    3.61
  -1  -6  -4   57.40    3.70
   1   6  -4   60.17    3.54
   1   6  -4   64.84    3.76
   1  -6   4   62.88    3.79
  -1   6   4   56.79    3.72
  -1  -6  -4   62.13    3.70
   1  -6   4   62.14    3.77
  -1  -6   4   65.90    3.81
  -1  -6   4   61.39    3.74
   1   6   4   63.22    3.60
   1   6   4   63.53    3.63
   1  -6  -4   61.11    3.76
   1  -6  -4   69.70    3.78
  -1  -6   4   61.76    3.65
  -2  -6  -4   23.03    1.57
   2   6  -4   18.85    1.53
  -2  -6  -4   21.87    1.56
   2  -6   4   19.13    1.65
   2  -6   4   20.90    1.63
  -2   6   4   24.49    1.81
  -2  -6  -4   22.89    1.36
  -2  -6   4   22.78    1.64
   2   6   4   21.82    1.48
   2  -6  -4   25.08    1.74
  -2  -6   4   24.37    1.50
  -2  -6   4   22.78    1.68
   2   6   4   20.81    1.37
   2  -6  -4   17.84    1.60
   3  -6   4   49.16    3.12
   3  -6   4   49.97    3.23
  -3  -6  -4   44.68    2.99
   3   6  -4   48.79    3.05
  -3  -6  -4   52.33    3.02
  -3   6   4   43.31    3.22
  -3  -6   4   48.85    3.09
  -3  -6   4   47.57    3.10
   3  -6  -4   51.62    3.22
   3  -6  -4   47.29    3.14
   3   6   4   53.53    2.99
  -4  -6  -4    3.68    0.68
   4  -6   4    3.78    0.88
  -4  -6  -4    3.37    0.65
   4  -6   4    4.75    0.81
  -4   6   4    3.13    0.89
   4   6  -4    4.85    0.83
   4   6   4    3.52    0.62
  -4  -6   4    3.64    0.71
   4  -6  -4    4.85    0.92
  -4  -6   4    3.20    0.72
   4  -6  -4    2.79    0.72
   5  -6   4    8.19    1.08
  -5  -6  -4    9.86    1.13
  -5   6   4    9.97    1.45
   5  -6   4    9.57    1.35
   5   6  -4    7.20    1.10
  -5  -6   4    8.09    1.09
   5   6   4    7.77    1.04
  -5  -6   4   10.53    1.29
   5  -6  -4   10.91    1.47
   5  -6  -4    7.73    1.14
   6  -6   4    0.13    0.58
   6  -6   4    0.58    0.51
  -6   6   4    0.19    0.74
  -6  -6  -4    1.80    0.65
   6   6  -4   -0.19    0.51
   6   6   4   -0.21    0.41
   6  -6  -4    0.10    0.57
  -6  -6   4    0.24    0.50
  -6  -6   4    0.95    0.60
   6  -6  -4    1.50    0.62
   7   6  -4    2.05    0.79
  -7   6   4    1.90    1.33
   7  -6   4    1.58    0.76
  -7  -6  -4    2.51    0.80
   7  -6  -4    2.14    0.91
  -7  -6   4    2.25    0.80
   7   6   4    0.87    0.67
   7  -6  -4    1.74    0.78
   8   6  -4    4.06    1.09
   8  -6   4    2.35    1.10
  -8  -6   4    2.55    0.95
   8   6   4    3.91    0.97
   0   7  -4    5.32    0.76
   0  -7   4    6.42    0.93
   0  -7  -4    5.41    0.88
   0  -7   4    4.65    0.78
   0  -7   4    4.61    0.76
   0   7   4    3.82    0.68
   0  -7  -4    4.21    0.71
  -1  -7  -4    3.01    0.55
   1   7  -4    2.71    0.62
   1  -7   4    2.98    0.67
  -1   7   4    3.72    0.74
   1  -7   4    1.43    0.56
  -1  -7  -4    2.42    0.58
   1   7  -4    2.20    0.47
  -1  -7  -4    2.75    0.65
  -1  -7   4    2.84    0.58
  -1  -7   4    3.05    0.69
   1   7   4    3.58    0.60
  -1  -7   4    2.77    0.67
   1  -7  -4    2.13    0.58
   1   7   4    2.89    0.53
   1  -7  -4    2.74    0.67
  -2   7   4   11.42    1.39
   2   7  -4   11.08    1.22
   2  -7   4   11.76    1.33
  -2  -7  -4   13.16    1.32
   2  -7   4   13.47    1.49
  -2  -7  -4   11.46    1.26
  -2  -7   4   14.21    1.06
  -2  -7   4    9.48    1.24
   2  -7  -4   11.96    1.34
  -2  -7   4   13.46    1.42
   2   7   4   11.93    1.05
   2  -7  -4   13.22    1.44
   3   7  -4    4.50    0.79
   3  -7   4    2.28    0.66
   3  -7   4    3.09    0.79
  -3  -7  -4    2.83    0.63
  -3   7   4    3.46    0.90
  -3  -7  -4    3.29    0.69
   3   7   4    2.28    0.56
   3  -7  -4    3.47    0.84
  -3  -7   4    3.68    0.75
  -3  -7   4    4.64    0.83
   3  -7  -4    3.62    0.79
   4   7  -4    0.55    0.51
  -4   7   4   -0.21    0.66
   4  -7   4    0.18    0.48
  -4  -7  -4    0.94    0.49
   4  -7   4    1.21    0.62
  -4  -7  -4   -0.06    0.38
   4  -7  -4    1.41    0.59
  -4  -7   4    0.92    0.53
   4  -7  -4   -0.12    0.59
  -4  -7   4   -0.04    0.45
   4   7   4    1.17    0.46
  -5  -7  -4    0.29    0.43
   5  -7   4    1.20    0.68
  -5   7   4   -0.08    0.92
   5  -7   4    0.72    0.54
   5   7  -4    0.61    0.53
   5  -7  -4   -0.09    0.53
   5   7   4   -0.31    0.39
  -5  -7   4    0.78    0.57
   5  -7  -4    1.25    0.69
  -5  -7   4    0.63    0.50
  -6  -7  -4   -0.15    0.50
  -6   7   4    0.28    0.97
   6  -7   4    0.01    0.58
   6  -7   4   -0.12    0.52
   6   7  -4   -0.49    0.50
  -6  -7   4   -0.25    0.51
   6  -7  -4    0.20    0.59
   6  -7  -4    0.39    0.66
   6   7   4    0.69    0.53
   7  -7   4    6.55    1.39
   7   7  -4    2.79    0.90
  -7   7   4    5.51    1.85
   7  -7  -4    6.30    1.17
   7  -7  -4    4.33    1.12
  -7  -7   4    5.19    1.09
   0  -8  -4   13.71    1.27
   0   8  -4   13.76    1.36
   0  -8   4   14.65    1.30
   0  -8  -4   14.66    1.56
   0  -8   4   13.19    1.50
   0   8   4   12.68    1.36
   0  -8   4   11.21    1.41
   1   8  -4    7.27    1.02
  -1  -8  -4    7.19    1.05
   1  -8   4   10.24    1.27
   1  -8   4    5.27    0.93
  -1   8   4    6.75    1.05
  -1  -8  -4    5.94    0.94
  -1  -8   4    8.10    1.17
  -1  -8   4    6.09    1.02
  -1   8  -4    7.11    1.07
  -1  -8   4    6.96    0.94
   1  -8  -4    5.71    0.98
   1  -8  -4    7.12    1.04
   1   8   4    7.27    0.92
  -2  -8  -4   15.76    1.64
  -2  -8  -4   15.43    1.42
  -2   8   4   15.76    1.77
   2  -8   4   16.73    1.56
   2  -8   4   18.75    1.62
   2  -8  -4   16.98    1.84
  -2  -8   4   18.71    1.59
   2   8   4   17.33    1.36
  -2  -8   4   19.15    1.64
   2  -8  -4   17.19    1.59
  -3  -8  -4    0.54    0.51
   3  -8   4    0.53    0.59
  -3   8   4    0.60    0.86
  -3  -8  -4    0.95    0.53
   3   8  -4    1.08    0.54
   3  -8   4    2.24    0.72
   3  -8  -4    0.98    0.57
  -3  -8   4    0.63    0.63
   3   8   4    0.96    0.47
  -3  -8   4    1.24    0.67
   3  -8  -4    0.22    0.58
   4  -8   4    6.77    1.23
  -4   8   4    7.76    1.55
  -4  -8  -4    6.77    1.13
  -4  -8  -4    6.67    1.08
   4   8  -4    5.57    0.99
   4  -8   4    5.55    1.04
   4  -8  -4    5.04    1.09
  -4  -8   4    5.33    1.01
   4  -8  -4    6.79    1.21
  -4  -8   4    6.00    1.12
  -5  -8  -4    0.07    0.55
   5   8  -4    1.48    0.71
  -5   8   4   -1.25    0.91
   5  -8   4   -0.08    0.54
   5  -8   4    2.20    0.84
  -5  -8   4    0.66    0.66
   5  -8  -4    1.45    0.77
   5  -8  -4    1.09    0.66
  -5  -8   4    1.73    0.73
  -6   8   4    3.62    1.36
   6   8  -4    1.27    0.84
   6  -8   4    4.10    1.11
   6  -8   4    5.72    1.10
  -6  -8   4    2.08    0.87
   6  -8  -4    2.74    0.89
   6  -8  -4    4.20    1.08
   0  -9  -4   -0.58    0.46
   0  -9   4    0.79    0.53
   0  -9   4    0.22    0.55
   0  -9   4    0.27    0.61
   1  -9   4    8.61    1.25
  -1  -9  -4    6.09    1.10
   1   9  -4    5.89    0.98
  -1  -9  -4    8.01    1.15
  -1   9   4    8.28    1.19
   1  -9   4    7.75    1.19
   1  -9  -4    8.41    1.31
  -1  -9   4    4.01    0.95
  -1  -9   4    7.95    1.24
   1  -9  -4    7.29    1.12
   2   9  -4    2.06    0.69
  -2  -9  -4    0.16    0.53
  -2  -9  -4    0.70    0.59
   2  -9   4    1.71    0.73
  -2   9   4   -0.08    0.68
   2  -9   4    0.19    0.50
  -2  -9   4    2.41    0.74
   2  -9  -4    1.51    0.73
   2  -9  -4    1.82    0.70
  -2  -9   4    1.70    0.73
  -2   9  -4    1.39    0.87
  -3   9   4    5.15    1.30
   3  -9   4    4.78    1.06
  -3  -9  -4    3.61    0.83
  -3  -9  -4    1.90    0.78
   3   9  -4    2.52    0.81
   3  -9   4    4.23    1.02
  -3  -9   4    3.65    0.95
   3  -9  -4    4.07    0.99
  -3   9  -4    2.99    1.22
  -3  -9   4    4.95    1.06
   3  -9  -4    3.99    1.03
   4   9  -4    2.63    0.79
   4  -9   4    3.73    1.08
  -4   9   4    0.77    0.94
  -4  -9  -4    1.90    0.75
   4  -9   4    5.25    1.08
  -4  -9   4    4.59    1.06
  -4  -9   4    2.50    0.84
   4  -9  -4    2.70    0.92
  -4   9  -4    1.45    1.22
   4  -9  -4    4.13    1.02
   5  -9   4   -0.54    0.62
   5   9  -4    1.18    0.78
  -5   9   4    0.00    0.96
   5  -9   4    1.26    0.78
   5  -9  -4   -0.04    0.84
   5  -9  -4    1.15    0.76
  -5   9  -4   -0.69    1.23
  -5  -9   4    1.42    0.91
  -5  -9   4    1.07    0.81
   0 -10  -4    8.77    1.50
   0 -10   4   11.52    1.54
   1 -10   4    8.11    1.30
   1  10  -4    7.68    1.18
  -1 -10  -4    8.43    1.45
   1 -10   4    7.03    1.33
  -1 -10   4    9.78    1.41
   1 -10  -4    9.98    1.58
  -1 -10   4    6.82    1.33
   2  10  -4    0.90    0.75
  -2 -10  -4    0.24    0.60
   2 -10   4    1.14    0.85
  -2  10   4    0.19    0.85
  -2 -10  -4   -0.29    0.55
   2 -10   4    0.19    0.55
  -2 -10   4    0.77    0.79
  -2 -10   4    0.18    0.69
   2 -10  -4   -0.36    0.83
   2 -10  -4    0.51    0.70
   3 -10   4    6.58    1.42
   3 -10   4    7.98    1.36
  -3 -10  -4    6.98    1.41
  -3  10   4    7.79    1.71
   3 -10  -4    7.13    1.36
   3 -10  -4    6.70    1.60
  -3  10  -4    5.51    1.78
  -3 -10   4    6.29    1.30
  -3 -10   4    9.68    1.49
   0   0   5    0.05    0.05
   0   0  -5    0.06    0.05
   0   0   5   -0.03    0.09
   0   0  -5   -0.06    0.09
   0   0   5   -0.09    0.06
   0   0  -5   -0.01    0.03
   0   0  -5   -0.04    0.06
   1   0   5  137.57    7.74
   1   0   5  129.51    7.73
  -1   0  -5  139.60    7.74
   1   0   5  149.02    7.78
  -1   0   5  161.29    7.75
  -1   0   5  147.61    7.76
   1   0  -5  145.74    7.76
  -1   0   5  156.19    7.76
  -2   0   5  293.34   15.99
   2   0  -5  298.32   16.00
  -2   0  -5  317.31   15.96
  -2   0  -5  305.89   15.87
   2   0   5  322.62   15.97
  -2   0   5  306.46   16.00
  -2   0  -5  306.31   15.88
   2   0   5  261.00   15.98
   3   0   5   -0.12    0.23
  -3   0  -5    0.42    0.15
  -3   0   5    0.63    0.27
  -3   0  -5    0.39    0.17
   3   0  -5    0.31    0.26
   3   0   5    0.33    0.22
   4   0  -5    3.86    0.57
   4   0   5    3.24    0.48
   4   0   5    3.10    0.54
  -4   0  -5    3.65    0.41
  -4   0   5    5.48    0.60
  -5   0   5    0.31    0.30
  -5   0   5   -0.02    0.25
   5   0  -5    0.21    0.32
   5   0  -5    0.06    0.28
   5   0   5    0.23    0.28
   5   0   5    0.26    0.33
   5   0  -5    0.29    0.24
   6   0  -5   59.94    3.69
  -6   0   5   57.49    3.59
   6   0  -5   54.66    3.52
  -6   0   5   59.43    3.55
   6   0  -5   57.84    3.42
   6   0   5   60.93    3.50
   6   0   5   60.99    3.68
  -7   0   5    5.04    0.92
   7   0  -5    7.32    0.97
   7   0   5    6.86    1.05
  -7   0   5    4.78    0.90
   7   0  -5    6.04    1.04
  -7   0  -5    7.57    0.98
   7   0   5    8.00    0.95
   7   0  -5    7.26    0.79
   8   0  -5    1.87    0.61
   8   0  -5    2.28    0.80
   8   0   5    2.47    0.80
  -8   0   5    2.79    0.77
  -8   0  -5    2.81    0.77
  -9   0  -5    0.84    0.66
   9   0   5    0.39    0.67
   9   0  -5    1.68    0.85
  -9   0   5    1.63    0.78
   0  -1   5    0.20    0.11
   0  -1   5    0.85    0.15
  -1   1   5   44.75    2.50
   1   1  -5   41.89    2.46
   1   1  -5   47.05    2.47
   1   1  -5   48.36    2.40
  -1   1   5   39.53    2.42
   1  -1   5   47.86    2.44
   1  -1   5   38.31    2.47
  -1   1  -5   44.13    2.48
   1   1   5   43.54    2.45
  -1  -1   5   41.15    2.46
  -1  -1   5   46.46    2.51
   1   1   5   45.85    2.41
  -1   1  -5   46.78    2.44
   1   1   5   45.63    2.38
   2  -1   5   34.45    2.04
   2  -1   5   36.56    1.93
  -2  -1  -5   33.39    1.95
  -2  -1  -5   33.42    1.89
  -2   1   5   35.50    2.08
   2  -1   5   39.10    2.05
   2   1  -5   32.80    2.02
   2  -1  -5   32.12    2.00
  -2  -1   5   34.08    2.02
  -2  -1   5   38.32    1.94
   2   1   5   35.38    1.99
  -2   1  -5   31.41    1.95
  -2  -1   5   36.60    2.02
   2   1   5   35.67    1.99
   2   1   5   34.12    1.90
   3  -1   5   92.15    4.76
   3   1  -5   87.38    4.76
  -3  -1  -5   85.50    4.67
   3  -1   5   86.08    4.77
   3  -1   5   85.79    4.59
   3  -1   5   87.70    4.59
  -3  -1  -5   84.31    4.57
  -3  -1   5   81.55    4.65
   3   1   5   84.21    4.60
   3  -1  -5   81.34    4.74
   3   1   5   78.10    4.70
  -3  -1   5   88.24    4.74
  -3  -1   5   86.91    4.72
   4  -1   5    6.23    0.76
   4  -1   5    7.06    0.77
   4  -1   5    8.40    0.51
  -4  -1  -5    6.59    0.53
  -4  -1  -5    5.95    0.67
   4   1  -5    7.23    0.82
   4  -1   5    6.95    0.50
  -4  -1   5    5.67    0.67
   4  -1  -5    6.55    0.70
   4  -1  -5    7.40    0.81
   4   1   5    7.41    0.58
   4  -1  -5    8.70    0.75
   4   1   5    5.90    0.73
  -4  -1   5    8.27    0.83
   5  -1   5   31.34    2.05
  -5  -1  -5   28.94    1.92
   5  -1   5   30.77    1.65
   5   1  -5   30.88    2.03
  -5  -1  -5   28.72    1.78
   5  -1   5   29.75    1.65
   5  -1   5   31.31    1.98
   5   1  -5   28.79    1.89
   5  -1  -5   27.49    1.88
   5   1   5   35.21    2.06
  -5  -1   5   27.87    1.90
   5  -1  -5   29.84    1.98
   5  -1  -5   25.93    1.98
   5   1   5   29.49    1.81
  -5  -1   5   26.81    1.95
   6   1  -5    0.84    0.47
   6  -1   5    0.70    0.43
   6  -1   5    1.50    0.57
   6   1  -5    1.58    0.44
  -6  -1  -5    1.41    0.44
   6   1  -5    2.52    0.42
  -6  -1  -5    2.03    0.41
   6   1   5    1.75    0.56
   6  -1  -5    2.44    0.59
   6   1   5    2.21    0.42
   6  -1  -5    1.98    0.47
   6  -1  -5    2.34    0.63
  -6  -1   5    1.41    0.51
  -6  -1   5    1.65    0.47
  -6  -1   5    2.47    0.64
  -7   1   5   11.12    1.31
   7   1  -5   14.33    1.57
   7   1  -5   12.16    1.08
   7  -1   5   11.86    1.32
  -7  -1  -5   13.86    1.39
   7  -1   5   10.49    1.39
  -7  -1   5   11.03    1.21
   7  -1  -5   10.73    1.28
   7  -1  -5   10.98    1.04
  -7  -1   5   11.25    1.22
  -7  -1   5   13.90    1.42
   7   1   5   11.41    1.40
   7  -1  -5   14.30    1.57
  -8   1   5    6.04    1.17
   8  -1   5    5.39    1.26
   8  -1   5    4.94    1.03
  -8   1   5    6.34    1.15
  -8  -1  -5    5.61    0.98
   8   1  -5    7.64    1.21
   8  -1  -5    6.95    1.05
  -8  -1   5    6.95    1.10
  -8   1  -5    4.57    0.90
   8   1   5    4.13    0.96
   8  -1  -5    6.40    1.17
  -9   1   5    1.45    0.84
   9   1  -5    1.30    0.79
  -9  -1  -5    1.80    0.72
   9  -1   5    1.46    0.78
  -9  -1   5    1.57    0.83
   9  -1  -5    0.98    0.77
  -9   1  -5    2.25    0.77
   9   1   5    0.26    0.68
   0  -2  -5    9.42    0.59
   0   2   5    8.42    0.64
   0   2  -5    8.35    0.59
   0  -2   5    7.77    0.63
   0   2   5    9.50    0.59
   0  -2   5    8.08    0.64
  -1  -2  -5   25.97    1.48
   1  -2   5   23.90    1.53
   1   2  -5   28.36    1.57
  -1   2   5   25.53    1.49
  -1  -2  -5   25.55    1.43
  -1  -2  -5   25.23    1.46
   1  -2   5   25.97    1.57
   1  -2   5   25.80    1.59
  -1   2   5   27.75    1.62
   1   2  -5   29.08    1.44
  -1  -2   5   25.34    1.56
   1   2   5   25.31    1.51
   1   2   5   25.90    1.46
  -1  -2   5   25.41    1.56
   1  -2  -5   25.99    1.55
   1  -2  -5   25.33    1.57
   1   2   5   26.60    1.47
  -2  -2  -5   44.05    2.36
   2  -2   5   39.13    2.39
   2   2  -5   42.23    2.44
  -2  -2  -5   42.10    2.30
   2  -2   5   45.56    2.50
  -2  -2  -5   43.57    2.36
  -2  -2   5   42.78    2.25
   2  -2  -5   40.81    2.47
  -2  -2   5   40.57    2.43
   2  -2  -5   41.27    2.45
  -2  -2   5   39.96    2.42
   2   2   5   42.15    2.38
   2   2   5   43.59    2.36
   2  -2  -5   41.25    2.41
   3  -2   5   15.12    1.02
   3   2  -5   16.15    1.13
  -3  -2  -5   14.51    0.99
  -3  -2  -5   15.07    0.93
   3  -2   5   15.73    1.14
   3  -2   5   15.71    1.14
   3  -2  -5   13.28    1.07
   3  -2  -5   15.38    1.10
   3  -2  -5   16.98    1.16
  -3  -2   5   13.96    1.05
  -3  -2   5   15.20    0.90
   3   2   5   17.27    1.08
  -3  -2   5   15.23    1.09
   4   2  -5    1.27    0.39
   4  -2   5    1.14    0.29
  -4  -2  -5    0.78    0.21
   4  -2   5    1.73    0.48
   4  -2   5    0.92    0.37
  -4  -2  -5    1.01    0.30
  -4  -2   5    1.27    0.35
   4  -2  -5    1.96    0.47
  -4  -2   5    1.32    0.26
   4  -2  -5    0.69    0.33
   4  -2  -5    0.94    0.35
  -4  -2   5    1.59    0.40
   4   2   5    1.14    0.20
   4   2   5    1.35    0.36
   5   2  -5   35.10    2.29
  -5  -2  -5   34.72    2.03
  -5  -2  -5   30.21    2.13
   5  -2   5   32.81    1.99
   5  -2   5   37.10    2.29
   5  -2   5   34.83    2.30
   5  -2  -5   33.76    2.27
  -5  -2   5   32.65    2.15
   5   2   5   32.62    2.22
   5  -2  -5   36.07    2.23
   5   2   5   34.13    1.96
  -5  -2   5   35.82    2.24
   5  -2  -5   31.95    2.26
  -5  -2   5   33.86    2.04
   6   2  -5   16.59    1.22
   6  -2   5   16.78    1.48
   6  -2   5   16.24    1.41
   6   2  -5   18.65    1.49
  -6  -2  -5   12.40    1.26
   6  -2   5   16.74    1.07
  -6  -2  -5   18.23    1.33
   6   2  -5   16.29    1.13
  -6  -2   5   15.21    1.28
   6  -2  -5   16.81    1.32
   6  -2  -5   14.40    1.37
  -6  -2   5   15.40    1.21
   6   2   5   17.01    1.41
  -6  -2   5   18.67    1.45
   6  -2  -5   19.29    1.51
  -7  -2  -5    9.60    1.14
   7  -2   5    7.83    1.20
   7  -2   5    8.15    1.14
   7   2  -5   10.06    1.30
  -7  -2   5    9.28    1.17
   7  -2  -5   11.69    1.40
   7  -2  -5    8.22    1.18
  -7  -2   5    9.05    1.09
   7  -2  -5    7.68    1.01
   7   2   5    9.61    1.28
   8  -2   5    1.52    0.71
   8  -2   5    2.29    0.80
  -8  -2  -5    1.52    0.65
   8   2  -5    4.25    0.95
  -8   2   5    0.87    0.82
   8  -2  -5    1.36    0.78
   8   2   5    2.16    0.84
   8  -2  -5    1.31    0.62
  -8  -2   5    1.58    0.73
   9  -2   5    2.77    1.00
  -9   2   5    0.52    1.00
   9   2  -5    3.49    0.98
  -9  -2  -5    2.19    0.79
  -9   2   5    2.47    0.98
   9  -2  -5    3.26    1.01
   9   2   5    3.03    0.95
  -9  -2   5    2.07    0.84
   9  -2  -5    2.43    0.89
   0  -3   5   67.61    3.91
   0  -3   5   67.71    3.91
   0  -3  -5   69.41    3.87
   0  -3  -5   68.36    3.86
   0  -3  -5   74.25    3.92
   0   3   5   73.62    3.92
   0  -3   5   70.67    3.93
  -1  -3  -5   66.92    3.93
  -1  -3  -5   71.41    3.99
  -1   3   5   68.90    4.09
   1  -3   5   75.69    4.07
  -1  -3  -5   73.18    4.00
   1   3  -5   71.53    3.91
   1   3  -5   64.66    4.05
   1  -3   5   75.31    4.13
   1  -3   5   76.64    4.10
   1   3   5   73.32    3.99
  -1  -3   5   74.70    4.08
  -1  -3   5   75.39    4.08
   1  -3  -5   70.28    4.06
   1   3   5   78.54    3.95
  -1  -3   5   74.88    4.02
   1  -3  -5   73.85    4.09
  -2  -3  -5   85.02    4.51
  -2  -3  -5   81.92    4.49
  -2  -3  -5   83.96    4.53
   2   3  -5   89.82    4.62
  -2   3   5   84.21    4.70
   2  -3   5   83.32    4.59
   2  -3   5   86.16    4.67
   2   3   5   84.14    4.47
  -2  -3   5   68.38    4.57
   2  -3  -5   79.16    4.63
   2  -3  -5   83.39    4.64
  -2  -3   5   82.55    4.60
   2   3   5   78.99    4.51
   3  -3   5   15.69    1.23
  -3  -3  -5   16.75    1.10
  -3  -3  -5   16.06    1.03
   3   3  -5   14.97    1.16
   3  -3   5   16.34    1.14
   3   3   5   17.78    1.04
   3   3   5   17.28    1.13
   3  -3  -5   17.00    1.22
  -3  -3   5   14.70    1.12
   3  -3  -5   15.72    1.16
  -3  -3   5   15.35    1.17
   3  -3  -5   15.84    1.23
   4  -3   5   26.90    1.76
  -4  -3  -5   29.26    1.70
  -4  -3  -5   27.24    1.76
   4  -3   5   28.63    1.94
   4   3  -5   22.90    1.83
  -4  -3   5   30.88    1.84
   4  -3  -5   28.45    1.87
   4   3   5   29.23    1.82
  -4  -3   5   26.62    1.84
   4  -3  -5   28.99    1.94
   4  -3  -5   26.60    1.86
   5   3  -5    4.21    0.71
  -5  -3  -5    3.39    0.47
   5  -3   5    3.10    0.50
   5  -3   5    3.19    0.70
  -5  -3  -5    5.61    0.71
   5   3   5    2.92    0.59
  -5  -3   5    3.80    0.68
  -5  -3   5    3.50    0.60
   5  -3  -5    3.93    0.67
   5  -3  -5    3.48    0.73
   5  -3  -5    3.44    0.66
  -6  -3  -5   17.21    1.41
   6   3  -5   15.75    1.51
   6  -3   5   18.72    1.28
   6  -3   5   17.48    1.58
  -6  -3   5   19.64    1.55
   6  -3  -5   19.61    1.59
   6  -3  -5   18.12    1.48
   6  -3  -5   18.57    1.63
   6   3   5   19.38    1.53
  -6  -3   5   19.14    1.45
  -7  -3  -5    2.15    0.59
   7  -3   5    2.12    0.69
   7   3  -5    1.53    0.64
  -7  -3   5    1.25    0.50
   7  -3  -5    1.40    0.65
   7  -3  -5    2.67    0.76
  -7  -3   5    2.35    0.68
   7   3   5    0.97    0.61
   7  -3  -5    1.68    0.55
   8   3  -5    3.25    0.92
   8  -3   5    2.79    0.81
  -8   3   5    1.51    0.94
  -8  -3  -5    2.78    0.75
   8  -3  -5    2.47    0.85
  -8  -3   5    3.01    0.84
   8   3   5    1.87    0.72
   8  -3  -5    2.46    0.84
   9   3  -5    4.62    1.15
  -9  -3  -5    4.80    1.02
   9  -3   5    5.97    1.26
  -9   3   5    3.70    1.45
   9  -3  -5    6.58    1.27
   9  -3  -5    3.63    1.20
   9   3   5    6.92    1.29
  -9  -3   5    4.42    1.06
   0  -4   5   91.53    4.82
   0  -4   5   78.66    4.78
   0   4   5   83.76    4.76
   0  -4   5   87.87    4.80
   0  -4  -5   83.14    4.73
   0  -4  -5   88.09    4.79
   0  -4  -5   86.24    4.75
  -1  -4  -5   11.72    0.87
   1  -4   5   11.23    0.95
  -1  -4  -5   11.01    0.79
  -1  -4  -5   12.19    0.90
   1  -4   5   12.81    0.99
   1  -4   5   10.47    0.91
   1   4  -5   10.97    0.75
  -1   4   5   12.10    0.99
   1   4   5   12.76    0.82
   1   4   5   11.36    0.83
  -1  -4   5   11.77    0.95
  -1  -4   5   11.92    0.95
   1  -4  -5   12.64    0.94
  -1  -4   5   12.72    0.88
   1  -4  -5   12.93    0.99
   2   4  -5    6.49    0.71
  -2   4   5    5.39    0.76
  -2  -4  -5    5.71    0.63
  -2  -4  -5    6.86    0.61
   2  -4   5    7.54    0.80
  -2  -4  -5    7.47    0.44
   2  -4   5    5.77    0.78
  -2  -4   5    8.48    0.83
   2   4   5    6.11    0.52
   2  -4  -5    6.47    0.79
   2  -4  -5    6.75    0.80
  -2  -4   5    6.66    0.59
   2   4   5    6.52    0.58
  -2  -4   5    5.98    0.72
   3  -4   5   13.94    1.12
  -3  -4  -5   12.66    0.89
   3  -4   5   13.66    1.03
   3   4  -5    9.97    0.94
  -3  -4  -5   10.56    0.92
  -3  -4   5   12.12    1.03
   3  -4  -5   12.11    1.06
  -3  -4   5   11.92    0.99
   3   4   5   11.53    0.92
   3   4   5   11.80    0.79
   3  -4  -5   11.23    1.19
   4  -4   5    7.22    1.00
  -4  -4  -5    5.63    0.70
   4  -4   5    8.66    0.91
  -4  -4  -5    7.34    0.82
   4   4  -5    7.10    0.89
  -4  -4   5    6.87    0.90
   4  -4  -5    7.15    0.97
   4   4   5    8.79    0.92
   4  -4  -5    9.16    1.01
  -4  -4   5    9.34    0.94
   5  -4   5   21.85    1.85
  -5  -4  -5   21.55    1.65
   5   4  -5   24.69    1.80
  -5  -4  -5   22.81    1.56
   5  -4   5   23.58    1.65
  -5  -4   5   24.39    1.79
   5  -4  -5   25.75    1.83
   5  -4  -5   22.25    1.76
   5  -4  -5   23.74    1.86
  -5  -4   5   25.38    1.73
   5   4   5   25.57    1.73
   6   4  -5    4.51    0.93
   6  -4   5    3.87    0.87
  -6  -4  -5    4.62    0.74
   6  -4   5    3.72    0.60
   6  -4  -5    3.03    0.79
   6   4   5    2.33    0.64
   6  -4  -5    4.04    0.84
  -6  -4   5    2.17    0.57
  -6  -4   5    3.45    0.76
   6  -4  -5    4.65    0.80
   7  -4   5    4.28    0.94
  -7   4   5    1.77    0.98
  -7  -4  -5    3.10    0.77
   7   4  -5    4.39    0.94
   7   4   5    3.70    0.80
   7  -4  -5    3.70    0.92
   7  -4  -5    4.04    0.97
   7  -4  -5    6.11    0.98
  -7  -4   5    4.41    0.84
  -7  -4   5    3.54    0.86
  -8   4   5    9.65    1.69
   8   4  -5   11.40    1.51
  -8  -4  -5   10.32    1.34
   8  -4   5    9.39    1.49
  -8  -4   5   12.77    1.57
   8  -4  -5   13.19    1.74
   8  -4  -5    8.63    1.45
   8   4   5   12.58    1.62
   0  -5   5   31.30    1.86
   0  -5   5   28.23    1.81
   0   5   5   25.18    1.75
   0  -5   5   25.46    1.81
   0  -5  -5   27.70    1.75
   0  -5  -5   27.58    1.81
   0  -5  -5   26.70    1.77
   1  -5   5   11.38    1.01
   1  -5   5   10.07    0.97
   1  -5   5   11.91    0.99
  -1  -5  -5   11.42    0.92
  -1   5   5   12.51    1.07
  -1  -5  -5   11.10    0.83
  -1  -5  -5   10.69    0.94
   1  -5  -5   11.69    1.00
  -1  -5   5   13.15    0.93
  -1  -5   5   10.90    0.99
   1   5   5   12.21    0.85
   1   5   5   10.51    0.85
  -1  -5   5   10.84    0.98
   1  -5  -5   11.26    0.99
   2  -5   5    6.81    0.92
  -2  -5  -5    6.80    0.54
   2  -5   5    8.81    0.94
  -2  -5  -5    7.91    0.81
  -2   5   5    9.75    1.08
   2   5  -5    6.87    0.84
  -2  -5  -5    8.18    0.72
  -2  -5   5    7.39    0.86
   2   5   5    7.32    0.67
   2   5   5    6.81    0.60
  -2  -5   5    7.27    0.66
   2  -5  -5    9.29    1.00
   2  -5  -5    9.55    0.97
  -2  -5   5    8.58    0.90
  -3  -5  -5   10.01    0.86
   3  -5   5   11.37    1.03
  -3  -5  -5   10.42    0.91
   3  -5   5   10.12    1.18
   3   5  -5    9.97    0.94
  -3   5   5    8.64    1.21
   3   5   5   10.95    0.71
  -3  -5   5   11.22    0.99
   3  -5  -5   12.10    1.20
   3   5   5    8.98    0.85
  -3  -5   5    9.18    1.04
   3  -5  -5    8.13    1.10
  -4  -5  -5   17.79    1.33
   4  -5   5   16.78    1.48
  -4  -5  -5   17.03    1.26
   4  -5   5   15.16    1.32
   4   5  -5   16.65    1.37
  -4   5   5   16.07    1.69
   4  -5  -5   15.55    1.41
   4   5   5   17.89    1.28
   4  -5  -5   16.31    1.47
  -4  -5   5   16.36    1.43
  -4  -5   5   16.82    1.34
   5  -5   5    4.49    0.75
  -5  -5  -5    5.16    0.82
  -5   5   5    5.01    1.08
   5  -5   5    5.06    0.97
   5   5  -5    4.26    0.80
  -5  -5   5    5.13    0.80
   5  -5  -5    4.54    0.89
   5   5   5    3.45    0.69
  -5  -5   5    3.62    0.80
   5  -5  -5    3.03    0.73
   6  -5   5    7.84    0.94
   6   5  -5    7.66    1.12
  -6  -5  -5    5.66    0.92
  -6   5   5    5.02    1.16
   6  -5   5    7.53    1.20
   6  -5  -5    7.10    1.07
  -6  -5   5    7.47    1.13
   6  -5  -5    5.72    1.14
  -6  -5   5    5.04    0.86
   6   5   5    6.97    0.98
   7   5  -5    8.20    1.25
  -7  -5  -5    7.71    1.11
   7  -5   5    7.44    1.24
  -7   5   5    7.22    1.44
   7   5   5    7.07    1.12
  -7  -5   5    6.78    1.15
   7  -5  -5    6.62    1.21
   7  -5  -5    6.76    1.14
  -8   5   5   -1.17    1.15
   8  -5   5    1.68    0.79
   8   5  -5    0.99    0.70
  -8  -5   5    0.83    0.75
   8   5   5   -0.39    0.59
   8  -5  -5    0.24    0.56
   0   6   5    4.98    0.71
   0  -6   5    4.52    0.73
   0  -6  -5    4.82    0.72
   0  -6  -5    4.84    0.69
   0  -6   5    4.34    0.70
   0  -6   5    4.67    0.73
   0  -6  -5    4.79    0.67
   1  -6   5    2.25    0.60
  -1  -6  -5    2.33    0.45
   1  -6   5    2.57    0.61
   1   6  -5    3.05    0.60
  -1  -6  -5    2.32    0.50
   1  -6   5    2.14    0.54
  -1   6   5    2.28    0.58
  -1  -6  -5    2.76    0.57
   1   6  -5    2.81    0.45
   1   6   5    2.26    0.44
  -1  -6   5    2.28    0.56
   1   6   5    2.68    0.45
   1  -6  -5    3.00    0.59
   1  -6  -5    3.60    0.67
  -1  -6   5    3.79    0.60
  -1  -6   5    2.49    0.60
  -2  -6  -5    1.63    0.31
   2   6  -5    1.87    0.49
   2  -6   5    1.90    0.58
  -2   6   5    1.98    0.61
  -2  -6  -5    1.60    0.45
   2  -6   5    1.78    0.52
  -2  -6  -5    1.98    0.47
  -2  -6   5    2.38    0.45
  -2  -6   5    1.59    0.51
  -2  -6   5    2.64    0.58
   2   6   5    1.60    0.38
   2   6   5    1.77    0.35
   2  -6  -5    0.76    0.46
   2  -6  -5    1.90    0.54
  -3   6   5    9.24    1.22
  -3  -6  -5   10.38    1.06
   3  -6   5   12.51    1.23
  -3  -6  -5   10.66    0.96
   3  -6   5   10.56    1.29
   3   6  -5    8.52    1.03
  -3  -6   5    9.95    1.11
  -3  -6   5    8.48    1.08
   3  -6  -5    8.48    1.17
   3  -6  -5    8.73    1.13
   3   6   5    8.48    0.93
   4  -6   5    2.70    0.68
   4   6  -5    2.89    0.68
  -4  -6  -5    2.54    0.57
  -4   6   5    2.30    0.82
  -4  -6  -5    1.58    0.53
   4  -6   5    2.76    0.77
  -4  -6   5    2.59    0.69
  -4  -6   5    2.22    0.60
   4  -6  -5    1.37    0.59
   4   6   5    3.11    0.59
   4  -6  -5    2.31    0.66
  -5  -6  -5    9.92    1.17
   5  -6   5    9.49    1.13
   5  -6   5   10.03    1.41
   5   6  -5    8.91    1.28
  -5   6   5   11.85    1.57
   5  -6  -5   10.11    1.25
   5  -6  -5   11.83    1.50
  -5  -6   5   11.72    1.35
  -5  -6   5    9.10    1.18
   5   6   5   10.23    1.18
   6  -6   5    4.65    1.09
   6   6  -5    3.79    0.98
  -6   6   5    4.59    1.27
  -6  -6  -5    3.94    0.84
   6  -6   5    3.86    0.79
  -6  -6   5    4.24    0.92
   6  -6  -5    4.84    0.97
   6  -6  -5    5.59    1.16
   6   6   5    3.66    0.78
  -6  -6   5    4.60    0.87
   7   6  -5    6.69    1.18
  -7   6   5   11.99    2.00
   7  -6   5    8.56    1.48
  -7  -6  -5    6.69    1.42
  -7  -6   5    8.90    1.35
   7  -6  -5   10.01    1.41
   7   6   5    9.89    1.32
   7  -6  -5    8.10    1.46
   8  -6   5    7.69    2.06
   8   6  -5    5.68    1.26
  -8  -6   5    5.75    1.22
   0   7   5   17.80    1.44
   0  -7  -5   16.44    1.33
   0  -7   5   18.30    1.46
   0  -7   5   16.29    1.35
   0  -7  -5   16.86    1.46
   0   7  -5   15.87    1.33
   0  -7   5   16.04    1.44
   1   7  -5    8.05    1.01
  -1  -7  -5    6.51    0.80
   1  -7   5    6.50    0.98
   1  -7   5    6.34    0.94
   1  -7   5    6.08    0.96
  -1  -7  -5    6.77    0.91
  -1   7   5    7.63    1.00
  -1  -7  -5    7.19    0.98
  -1  -7   5    6.33    0.85
  -1  -7   5    7.66    1.02
   1   7   5    7.20    0.81
   1   7   5    6.99    0.80
  -1  -7   5    9.19    1.09
   1  -7  -5    7.33    0.98
   1  -7  -5    7.17    1.00
   2  -7   5   25.88    1.94
  -2  -7  -5   28.44    1.87
   2  -7   5   27.63    2.01
  -2   7   5   29.01    2.10
  -2  -7  -5   26.91    1.89
   2   7  -5   23.13    1.83
  -2  -7   5   24.44    1.95
  -2  -7   5   25.86    1.96
   2  -7  -5   26.51    2.00
   2  -7  -5   25.84    1.94
  -2  -7   5   23.52    1.74
   2   7   5   23.91    1.70
  -3   7   5    4.75    1.01
   3   7  -5    3.15    0.74
   3  -7   5    4.61    0.87
  -3  -7  -5    5.04    0.78
   3  -7   5    4.02    0.90
  -3  -7  -5    4.72    0.81
  -3  -7   5    5.43    0.89
  -3  -7   5    5.98    0.93
   3  -7  -5    5.64    0.97
   3  -7  -5    7.18    1.11
   3   7   5    5.07    0.72
  -4  -7  -5    7.02    1.01
   4  -7   5    7.00    1.09
  -4  -7  -5    8.69    1.04
   4  -7   5    6.25    1.18
   4   7  -5    6.16    0.98
  -4   7   5    6.57    1.23
   4   7   5    7.07    0.91
   4  -7  -5    6.10    1.03
  -4  -7   5    7.38    1.11
  -4  -7   5    5.86    0.97
   4  -7  -5    6.18    1.10
   5  -7   5    3.39    0.84
  -5   7   5    6.28    1.45
   5   7  -5    5.23    0.93
   5  -7   5    4.32    1.03
  -5  -7  -5    4.39    0.89
   5  -7  -5    6.39    1.14
  -5  -7   5    5.17    0.99
   5   7   5    7.06    0.98
  -5  -7   5    4.52    0.90
   5  -7  -5    9.08    1.32
  -6  -7  -5    1.52    0.71
   6  -7   5    0.40    0.64
   6  -7   5    1.00    0.61
  -6   7   5    0.48    0.96
   6   7  -5    0.12    0.60
  -6  -7   5    0.20    0.63
   6   7   5   -0.07    0.72
   6  -7  -5    0.72    0.67
  -6  -7   5    0.97    0.62
   6  -7  -5    0.66    0.65
   7   7  -5    3.30    0.91
   7  -7   5    2.79    1.01
  -7   7   5    3.33    1.58
   7  -7  -5    1.81    0.90
  -7  -7   5    3.09    0.97
   7  -7  -5    4.90    1.09
   0  -8   5    2.14    0.72
   0   8  -5    1.44    0.65
   0  -8   5    2.26    0.72
   0  -8  -5    4.23    0.89
   0   8   5    2.41    0.65
   0  -8   5    2.71    0.68
   0  -8  -5    2.95    0.66
   1  -8   5    0.20    0.43
   1   8  -5   -0.02    0.44
  -1  -8  -5   -0.01    0.44
   1  -8   5    0.09    0.51
  -1  -8  -5    0.11    0.44
  -1   8   5    0.10    0.52
   1  -8  -5    0.76    0.49
  -1   8  -5   -0.45    0.51
   1  -8  -5   -0.01    0.44
   1   8   5    0.26    0.31
  -1  -8   5   -0.02    0.50
  -1  -8   5    0.54    0.50
  -1  -8   5   -0.43    0.33
   2  -8   5    3.08    0.80
  -2   8   5    4.21    0.94
   2  -8   5    1.90    0.65
  -2  -8  -5    3.70    0.72
  -2  -8  -5    2.41    0.69
   2   8  -5    3.37    0.75
   2   8   5    2.90    0.60
   2  -8  -5    3.09    0.84
  -2  -8   5    2.30    0.69
  -2  -8   5    3.33    0.76
   2  -8  -5    2.13    0.67
   3   8  -5    1.45    0.62
  -3   8   5    3.31    1.02
  -3  -8  -5    1.07    0.57
   3  -8   5   -0.27    0.47
  -3  -8  -5    1.42    0.59
   3  -8   5    2.05    0.76
  -3  -8   5    1.23    0.60
  -3  -8   5    1.95    0.68
   3  -8  -5    2.01    0.65
   3  -8  -5    0.56    0.64
   4  -8   5    1.91    0.73
  -4  -8  -5    2.09    0.70
   4   8  -5    1.55    0.63
  -4   8   5    3.18    1.20
   4  -8   5    2.76    0.85
   4  -8  -5    3.21    0.86
  -4  -8   5    3.23    0.83
  -4  -8   5    3.20    0.83
   4  -8  -5    1.24    0.77
  -5   8   5    0.13    1.12
   5  -8   5    1.69    0.80
   5  -8   5    0.11    0.54
  -5  -8  -5    2.23    0.84
   5   8  -5    1.61    0.75
  -5  -8   5    2.87    0.84
   5  -8  -5    1.32    0.74
   5  -8  -5    0.59    0.73
  -5  -8   5    1.72    0.70
   6  -8   5    3.97    1.15
  -6   8   5    6.19    1.82
   6  -8   5    4.66    1.15
   6   8  -5    4.55    1.10
  -6  -8   5    3.41    1.02
   6  -8  -5    5.13    1.17
   6  -8  -5    5.56    1.13
   0  -9   5    1.05    0.56
   0  -9   5    0.76    0.62
   0  -9   5    2.69    0.80
   0  -9  -5    1.63    0.71
  -1   9   5    3.56    0.91
   1   9  -5    3.26    0.76
  -1  -9  -5    3.48    0.85
   1  -9   5    2.88    0.84
   1  -9   5    3.66    0.92
   1  -9  -5    4.75    0.94
  -1  -9   5    3.28    0.87
  -1  -9   5    3.18    0.87
   1  -9  -5    4.83    1.05
  -2   9   5   16.51    1.89
  -2  -9  -5   15.18    1.67
   2  -9   5   12.81    1.65
   2  -9   5   14.98    1.75
  -2  -9  -5   12.32    1.57
   2   9  -5   15.22    1.45
  -2   9  -5   16.73    1.88
   2  -9  -5   15.50    1.98
  -2  -9   5   17.60    1.90
   2  -9  -5   16.35    1.82
  -2  -9   5   15.15    1.74
   3  -9   5    3.48    0.96
  -3   9   5    1.36    1.00
  -3  -9  -5    2.45    0.76
   3   9  -5    2.40    0.73
  -3  -9  -5    2.57    0.78
   3  -9   5    2.69    0.94
  -3   9  -5    2.93    1.12
   3  -9  -5    2.88    0.93
  -3  -9   5    2.67    0.80
   3  -9  -5    2.26    0.87
  -3  -9   5    3.17    0.88
  -4   9   5   -2.02    0.91
   4  -9   5    1.76    0.82
   4  -9   5    0.64    0.67
   4   9  -5    1.57    0.73
   4  -9  -5    1.45    0.84
  -4  -9   5    0.96    0.74
  -4  -9   5    1.14    0.73
   4  -9  -5    0.63    0.67
   5  -9   5    2.53    0.98
  -5   9   5    3.45    1.56
   5  -9   5    3.78    1.31
   5   9  -5    1.99    0.86
   5  -9  -5    3.03    1.07
  -5  -9   5    1.68    0.81
  -5  -9   5    2.74    0.89
   0  10  -5    2.02    0.72
   0 -10   5    0.78    0.74
   0 -10  -5    1.78    0.83
   1 -10   5    3.06    0.87
   1  10  -5    2.96    0.85
   1 -10   5    5.06    1.13
  -1 -10  -5    3.46    1.00
  -1 -10   5    3.04    1.02
  -1 -10   5    2.65    0.94
   1 -10  -5    3.42    0.93
  -2 -10  -5    1.07    0.72
   2  10  -5    1.47    0.72
  -2  10   5    0.69    1.13
   2 -10   5    1.29    0.79
   2 -10   5    1.94    0.90
  -2 -10  -5    1.00    0.74
   2 -10  -5    1.32    0.72
  -2 -10   5    0.08    0.70
   2 -10  -5    1.05    0.84
  -2 -10   5    1.62    0.80
  -3 -10  -5    2.48    0.94
   3 -10   5    3.01    1.08
   3  10  -5    1.61    0.74
   3 -10   5    3.46    0.98
  -3  10   5    1.20    1.09
  -3 -10   5    2.00    0.84
  -3  10  -5    2.97    1.41
   3 -10  -5    3.22    1.03
  -3 -10   5    2.52    0.97
   3 -10  -5    3.19    1.11
  -1   0   6  117.72    6.19
   1   0  -6  109.50    6.20
  -1   0   6  116.14    6.18
  -1   0  -6  116.00    6.19
   1   0  -6  127.76    6.21
  -1   0   6  114.85    6.20
   1   0   6  106.04    6.21
  -1   0  -6  117.16    6.18
   1   0   6  117.39    6.18
  -2   0   6  117.65    6.17
   2   0   6  117.68    6.16
  -2   0  -6  113.86    6.02
  -2   0  -6  112.11    6.02
  -2   0   6  112.13    6.15
  -2   0   6  108.28    6.14
  -2   0  -6  117.21    6.12
   2   0   6  115.36    6.17
   2   0   6  100.61    6.11
   2   0  -6  124.39    6.17
  -3   0  -6    9.66    0.63
  -3   0  -6    9.75    0.64
   3   0   6    8.93    0.77
  -3   0   6   11.02    0.84
   3   0   6   10.05    0.74
  -3   0   6    9.66    0.77
   3   0  -6    9.84    0.80
  -4   0   6   36.16    2.18
   4   0   6   31.32    2.08
  -4   0   6   39.71    2.19
   4   0   6   34.06    2.19
  -4   0  -6   34.25    2.01
   4   0  -6   36.46    2.22
  -5   0   6   79.76    4.39
  -5   0   6   75.32    4.33
   5   0   6   69.92    4.37
   5   0  -6   77.43    4.43
   5   0  -6   71.50    4.31
   5   0  -6   80.12    4.28
   5   0   6   71.26    4.26
  -6   0   6   15.60    1.27
  -6   0   6   13.62    1.17
  -6   0   6   10.59    1.26
   6   0  -6   12.91    1.06
   6   0   6   12.44    1.09
   6   0  -6   15.09    1.31
   6   0   6   15.48    1.33
   6   0  -6   13.33    1.18
   7   0  -6    7.96    1.15
  -7   0  -6    5.45    0.91
   7   0   6    6.67    0.89
  -7   0   6    7.04    1.05
   7   0  -6    7.21    0.84
  -7   0   6    6.36    1.03
   7   0   6    7.59    1.10
   7   0  -6    7.46    1.01
  -8   0  -6   14.54    1.58
  -8   0   6   16.40    1.79
   8   0  -6   14.89    1.81
   8   0  -6   13.31    1.56
   8   0   6   18.61    1.90
   9   0   6    5.65    1.16
  -9   0  -6    4.70    0.99
  -9   0   6    7.65    1.29
   9   0  -6    5.59    1.20
   0   1  -6  349.31   18.42
   0   1  -6  335.47   18.41
   0   1   6  345.24   18.43
   0   1  -6  334.98   18.43
   0  -1   6  360.23   18.41
   0  -1   6  366.91   18.41
  -1   1   6   32.20    1.86
   1   1  -6   30.45    1.82
  -1   1   6   35.17    1.78
   1  -1   6   32.50    1.85
  -1  -1  -6   30.10    1.74
   1  -1   6   31.72    1.85
   1  -1   6   31.30    1.78
   1   1  -6   30.97    1.82
   1   1  -6   33.89    1.77
  -1  -1  -6   31.41    1.75
  -1   1  -6   32.48    1.79
   1   1   6   31.65    1.82
  -1  -1   6   29.64    1.76
   1   1   6   35.07    1.76
  -1  -1   6   31.66    1.82
   2   1  -6   13.18    0.87
   2  -1   6   11.79    0.86
   2  -1   6   11.80    0.87
  -2  -1  -6   12.82    0.77
  -2   1   6   13.16    0.94
   2  -1   6   11.82    0.75
  -2  -1  -6   12.30    0.73
   2  -1  -6   13.21    0.85
   2   1   6   11.60    0.83
  -2   1  -6   11.30    0.78
   2   1   6   11.90    0.73
  -2  -1   6   13.48    0.87
   2   1   6   13.26    0.83
  -2  -1   6   11.89    0.77
  -2  -1   6   12.87    0.85
  -3  -1  -6   25.26    1.46
   3  -1   6   24.62    1.60
   3  -1   6   24.52    1.43
  -3  -1  -6   26.13    1.53
   3  -1   6   24.69    1.62
  -3  -1  -6   24.13    1.40
   3  -1   6   26.07    1.43
   3   1  -6   25.75    1.62
  -3  -1   6   25.19    1.52
  -3  -1   6   26.19    1.61
   3   1   6   25.86    1.58
  -3  -1   6   27.62    1.59
   3   1   6   25.83    1.47
   3  -1  -6   23.84    1.60
   4  -1   6   21.02    1.18
   4  -1   6   21.81    1.47
   4  -1   6   20.45    1.42
  -4  -1  -6   18.83    1.34
   4   1  -6   20.81    1.47
   4  -1   6   20.80    1.18
  -4  -1  -6   20.30    1.23
  -4  -1   6   20.09    1.42
  -4  -1   6   21.63    1.41
   4  -1  -6   22.43    1.49
   4   1   6   23.06    1.45
  -4  -1   6   20.84    1.36
   4  -1  -6   20.35    1.39
   4  -1  -6   19.73    1.44
   4   1   6   19.59    1.27
   5   1  -6    6.46    0.85
   5  -1   6    6.96    0.88
  -5  -1  -6    7.39    0.82
  -5  -1  -6    7.00    0.58
   5  -1   6    5.65    0.77
  -5  -1   6    5.34    0.70
   5  -1  -6    6.16    0.74
  -5  -1   6    6.37    0.73
   5   1   6    7.34    0.87
  -5  -1   6    4.79    0.74
   5  -1  -6    6.34    0.83
   5  -1  -6    7.20    0.91
   5   1   6    6.88    0.68
  -6  -1  -6   11.55    1.15
   6  -1   6    9.41    1.16
  -6  -1  -6   11.57    0.86
   6   1  -6   11.00    0.96
   6   1  -6    9.01    0.84
   6  -1   6    8.66    1.06
   6   1  -6   10.04    1.22
  -6  -1   6    7.08    0.94
   6  -1  -6    9.46    1.02
   6  -1  -6   11.24    1.19
  -6  -1   6   10.92    1.19
   6   1   6   10.58    1.19
   6  -1  -6   11.82    1.30
  -6  -1   6    9.78    1.07
   6   1   6    9.92    0.84
  -7  -1  -6    0.16    0.43
   7   1  -6   -0.08    0.30
   7  -1   6    0.12    0.42
  -7   1   6   -0.69    0.47
  -7   1   6   -0.31    0.43
   7  -1   6   -0.14    0.45
   7   1  -6    0.40    0.49
   7  -1  -6    0.20    0.46
   7  -1  -6    0.41    0.41
   7   1   6    0.44    0.49
  -7  -1   6   -0.46    0.42
  -7  -1   6    0.08    0.34
  -7  -1   6    0.04    0.51
   7  -1  -6   -0.47    0.29
  -8   1   6    2.21    0.76
   8   1  -6    4.82    1.04
   8  -1   6    3.33    0.94
  -8   1   6    1.94    0.87
  -8  -1  -6    4.83    0.88
   8  -1  -6    3.20    0.93
   8  -1  -6    2.67    0.79
   8   1   6    1.94    0.75
  -8  -1   6    1.73    0.77
   9   1  -6    2.40    0.90
  -9  -1  -6    3.21    0.87
  -9   1   6    2.23    0.84
   9  -1   6    3.49    1.08
   9   1   6    3.93    1.08
  -9  -1   6    1.76    0.78
   9  -1  -6    4.04    1.09
  -9   1  -6    3.23    0.84
   0   2   6   30.43    1.73
   0  -2   6   29.67    1.74
   0   2   6   30.50    1.67
   0  -2   6   28.65    1.74
   0   2  -6   28.61    1.68
  -1  -2  -6   32.48    1.93
  -1  -2  -6   36.47    1.85
   1  -2   6   34.94    2.00
  -1  -2  -6   35.02    1.86
   1   2  -6   32.17    1.83
   1  -2   6   33.40    1.93
  -1   2   6   33.92    1.88
   1  -2   6   34.41    1.97
  -1   2   6   33.04    1.99
  -1  -2  -6   34.56    1.86
   1   2  -6   37.40    1.98
   1  -2  -6   29.68    1.87
  -1  -2   6   28.29    1.94
  -1  -2   6   31.60    1.96
   1   2   6   33.53    1.92
   1   2   6   34.08    1.85
  -1  -2   6   32.68    1.93
   1   2   6   35.73    1.86
  -1  -2   6   32.88    1.84
  -2   2   6   22.17    1.50
  -2  -2  -6   21.53    1.25
  -2  -2  -6   24.45    1.32
   2  -2   6   21.19    1.35
   2  -2   6   22.39    1.46
   2   2  -6   24.80    1.43
   2   2   6   20.76    1.33
  -2  -2   6   23.10    1.23
  -2  -2   6   24.21    1.43
   2  -2  -6   20.95    1.36
  -2  -2   6   25.41    1.42
   2   2   6   21.32    1.33
   2  -2  -6   18.73    1.39
   2  -2  -6   19.65    1.42
   3   2  -6   51.30    3.08
   3  -2   6   53.62    2.96
  -3  -2  -6   53.23    2.97
   3  -2   6   50.55    3.09
  -3  -2  -6   51.39    2.87
   3  -2  -6   56.18    3.13
   3  -2  -6   51.82    3.06
   3   2   6   49.59    2.96
  -3  -2   6   51.08    2.86
  -3  -2   6   55.10    3.06
   3  -2  -6   56.21    3.08
  -3  -2   6   55.59    3.05
   3   2   6   51.21    3.00
   4  -2   6    1.48    0.33
   4  -2   6    2.43    0.51
   4  -2   6    1.06    0.39
   4  -2   6    1.92    0.31
  -4  -2  -6    1.91    0.36
  -4  -2  -6    1.67    0.25
   4   2  -6    1.16    0.38
  -4  -2   6    1.70    0.28
  -4  -2   6    0.90    0.31
   4  -2  -6    1.31    0.43
  -4  -2   6    1.14    0.37
   4  -2  -6    1.31    0.39
   4   2   6    1.27    0.20
   4  -2  -6    0.76    0.35
   4   2   6    1.34    0.37
   5  -2   6   69.70    4.19
  -5  -2  -6   64.18    4.01
   5  -2   6   67.50    4.13
  -5  -2  -6   74.11    3.90
   5  -2   6   68.48    3.86
   5   2  -6   64.72    4.15
   5  -2  -6   73.71    4.11
   5   2   6   72.95    3.84
   5  -2  -6   70.39    4.17
   5  -2  -6   67.11    4.15
   5   2   6   65.00    4.08
  -5  -2   6   68.01    3.90
  -5  -2   6   76.11    4.09
  -5  -2   6   74.35    4.14
  -6  -2  -6   15.05    1.36
   6   2  -6   17.89    1.32
   6  -2   6   19.00    1.58
   6  -2   6   17.48    1.48
   6   2  -6   18.21    1.54
   6  -2  -6   18.91    1.55
  -6  -2   6   18.94    1.43
  -6  -2   6   16.53    1.36
   6  -2  -6   17.61    1.53
   6   2   6   19.37    1.51
  -6  -2   6   19.31    1.50
   6  -2  -6   19.63    1.47
   7   2  -6    4.00    0.88
   7  -2   6    4.17    0.84
  -7  -2  -6    5.94    0.90
   7  -2   6    3.36    0.85
  -7   2   6    6.56    1.16
  -7  -2   6    5.62    0.87
   7   2   6    3.58    0.80
   7  -2  -6    4.69    0.92
   7  -2  -6    3.64    0.84
  -7  -2   6    3.54    0.78
   7  -2  -6    4.32    0.72
   8  -2   6    4.49    0.94
  -8   2   6    5.20    1.00
   8  -2   6    5.86    1.09
  -8   2   6    3.08    1.06
   8   2  -6    5.35    1.09
  -8  -2  -6    4.67    0.90
  -8  -2   6    3.59    0.82
  -8  -2   6    5.51    1.02
   8  -2  -6    5.68    1.03
   8   2   6    4.57    0.96
   8  -2  -6    5.53    1.07
  -9   2   6   -0.57    0.57
   9  -2   6   -0.85    0.55
  -9   2   6   -0.78    0.89
  -9  -2  -6    0.53    0.63
   9   2  -6   -0.08    0.76
   9  -2  -6    0.71    0.68
   9   2   6    0.11    0.55
   9  -2  -6   -0.65    0.57
  -9  -2   6   -0.29    0.64
   0  -3  -6    0.77    0.24
   0  -3  -6    0.86    0.25
   0  -3   6    1.14    0.32
   0  -3   6    0.85    0.31
   0  -3  -6    0.70    0.26
   0  -3   6    1.16    0.30
   0   3   6    0.82    0.27
   1   3  -6   25.63    1.72
   1  -3   6   29.75    1.75
   1  -3   6   26.03    1.69
  -1  -3  -6   25.63    1.63
  -1  -3  -6   28.86    1.63
  -1   3   6   28.40    1.78
   1   3  -6   29.42    1.56
   1  -3   6   29.89    1.77
  -1  -3  -6   27.63    1.57
   1   3   6   28.81    1.64
   1  -3  -6   25.68    1.69
  -1  -3   6   27.87    1.72
  -1  -3   6   27.95    1.72
   1  -3  -6   27.75    1.72
  -1  -3   6   25.39    1.66
   1   3   6   27.21    1.57
  -2  -3  -6   29.65    1.69
  -2   3   6   31.89    1.94
  -2  -3  -6   30.78    1.72
   2   3  -6   27.69    1.78
   2  -3   6   30.60    1.80
   2  -3   6   28.63    1.87
  -2  -3   6   25.16    1.79
   2   3   6   29.24    1.71
  -2  -3   6   26.45    1.79
   2   3   6   29.04    1.69
   2  -3  -6   28.76    1.85
   2  -3  -6   29.91    1.85
   3  -3   6   20.84    1.51
  -3  -3  -6   19.16    1.27
  -3  -3  -6   19.18    1.33
   3  -3   6   22.31    1.40
   3   3  -6   23.47    1.48
   3   3   6   20.21    1.36
   3   3   6   22.75    1.32
   3  -3  -6   23.56    1.52
   3  -3  -6   21.92    1.45
   3  -3  -6   22.41    1.52
  -3  -3   6   20.32    1.42
  -3  -3   6   20.98    1.45
  -4  -3  -6    6.04    0.56
   4  -3   6    7.50    0.68
   4  -3   6    7.14    0.89
   4   3  -6    6.08    0.81
  -4  -3  -6    6.98    0.73
  -4  -3   6    8.68    0.92
  -4  -3   6    7.96    0.84
   4  -3  -6    6.52    0.82
   4  -3  -6    5.34    0.76
   4   3   6    6.65    0.75
   4  -3  -6    6.40    0.86
  -5  -3  -6   12.65    1.08
  -5  -3  -6   12.72    0.97
   5  -3   6   14.25    1.04
   5   3  -6   16.73    1.29
   5  -3   6   13.65    1.24
  -5  -3   6   13.80    1.14
   5  -3  -6   14.20    1.25
  -5  -3   6   11.21    1.24
   5  -3  -6   14.64    1.23
   5   3   6   14.82    1.19
   5  -3  -6   13.65    1.26
   6  -3   6   11.16    0.88
   6   3  -6   12.37    1.37
   6  -3   6   11.15    1.34
  -6  -3  -6   11.14    1.03
   6  -3  -6   10.34    1.29
   6  -3  -6   10.47    1.32
  -6  -3   6   13.48    1.19
  -6  -3   6   11.59    1.19
   6  -3  -6    9.37    1.15
   6   3   6   10.77    1.23
   7  -3   6   12.93    1.56
  -7  -3  -6   15.12    1.30
  -7   3   6   12.14    1.65
   7   3  -6   15.93    1.67
   7   3   6   14.41    1.56
   7  -3  -6   12.46    1.33
   7  -3  -6   13.17    1.56
  -7  -3   6   13.55    1.42
   7  -3  -6   11.83    1.52
  -7  -3   6   15.16    1.55
   8   3  -6    7.95    1.38
   8  -3   6   10.94    1.43
  -8   3   6    7.44    1.44
  -8  -3  -6    9.01    1.20
   8  -3  -6    8.17    1.31
   8   3   6    8.48    1.28
  -8  -3   6    6.91    1.21
   8  -3  -6   10.63    1.50
  -9   3   6    0.75    1.03
  -9   3   6    0.94    0.70
   9   3  -6    2.66    1.06
  -9  -3   6    0.94    0.79
   9   3   6    1.75    0.83
   9  -3  -6    1.38    0.83
   9  -3  -6    1.09    0.77
   0  -4  -6    3.55    0.53
   0  -4   6    3.51    0.53
   0  -4   6    3.11    0.48
   0  -4  -6    3.22    0.45
   0  -4   6    2.78    0.49
   0  -4  -6    5.32    0.56
   0   4   6    3.50    0.50
  -1  -4  -6    2.44    0.39
  -1  -4  -6    3.15    0.47
  -1   4   6    3.11    0.51
   1  -4   6    2.71    0.47
   1  -4   6    3.59    0.56
   1  -4   6    2.69    0.48
  -1  -4  -6    2.34    0.36
   1   4  -6    2.92    0.33
  -1  -4   6    3.90    0.48
   1  -4  -6    2.58    0.47
  -1  -4   6    3.07    0.51
   1  -4  -6    2.60    0.47
  -1  -4   6    2.71    0.46
   1   4   6    2.03    0.31
   1   4   6    2.96    0.40
   2  -4   6   14.30    1.13
   2  -4   6   14.28    1.21
  -2   4   6   15.46    1.26
  -2  -4  -6   16.12    1.06
  -2  -4  -6   14.83    0.88
   2   4  -6   15.45    1.13
  -2  -4  -6   16.41    1.07
   2  -4  -6   16.34    1.21
   2   4   6   14.74    1.02
  -2  -4   6   17.22    1.19
   2   4   6   14.80    1.00
  -2  -4   6   17.18    1.08
   2  -4  -6   15.18    1.18
  -2  -4   6   14.41    1.15
  -3  -4  -6   11.97    0.89
  -3  -4  -6   10.22    0.82
   3  -4   6   10.14    1.12
   3  -4   6   10.94    0.94
  -3   4   6   11.10    1.23
   3   4  -6   11.11    0.95
  -3  -4   6   10.49    0.92
  -3  -4   6   12.26    1.02
   3  -4  -6   10.83    1.02
   3   4   6   12.82    0.89
   3  -4  -6    8.28    1.05
   3   4   6   10.96    0.77
  -4  -4  -6   26.63    1.73
   4  -4   6   28.33    1.77
  -4  -4  -6   26.70    1.67
  -4   4   6   25.73    2.00
   4  -4   6   29.15    1.95
   4   4  -6   27.38    1.89
   4  -4  -6   26.80    1.85
  -4  -4   6   26.15    1.84
  -4  -4   6   22.59    1.74
   4  -4  -6   24.37    1.88
   4   4   6   23.53    1.72
  -5  -4  -6    8.51    0.98
   5  -4   6   11.07    1.28
   5   4  -6    9.23    1.12
   5  -4   6    9.79    0.98
  -5  -4  -6    9.64    0.82
   5  -4  -6    8.84    1.19
   5  -4  -6   10.87    1.17
   5   4   6    8.90    1.04
  -5  -4   6    8.92    1.03
   5  -4  -6    9.55    1.14
  -5  -4   6    8.69    1.07
  -6  -4  -6   17.55    1.41
   6  -4   6   18.71    1.62
   6   4  -6   18.28    1.58
   6  -4   6   15.89    1.27
  -6   4   6   17.94    1.94
   6  -4  -6   17.49    1.53
  -6  -4   6   16.00    1.41
  -6  -4   6   18.21    1.57
   6   4   6   14.81    1.38
   6  -4  -6   19.06    1.64
   6  -4  -6   16.91    1.49
   7   4  -6    6.40    1.12
  -7   4   6    5.75    1.27
   7  -4   6    6.08    1.09
  -7  -4  -6    6.27    0.97
  -7  -4   6    6.19    0.93
  -7  -4   6    6.25    1.09
   7  -4  -6    4.78    0.99
   7  -4  -6    6.31    0.98
   7   4   6    5.87    0.97
   7  -4  -6    5.72    1.04
   8   4  -6    7.94    1.30
  -8  -4  -6    8.24    1.19
  -8   4   6    7.53    1.50
   8  -4   6    5.88    1.19
   8   4   6    7.70    1.18
   8  -4  -6    7.49    1.29
  -8  -4   6    9.64    1.35
   8  -4  -6    8.40    1.39
   0  -5  -6    0.13    0.26
   0  -5  -6   -0.03    0.21
   0  -5   6    0.28    0.29
   0   5   6    0.21    0.31
   0  -5   6    0.25    0.31
   0  -5   6    0.52    0.32
   0  -5  -6   -0.17    0.23
   1  -5   6   24.82    1.68
  -1  -5  -6   24.57    1.60
  -1  -5  -6   25.66    1.48
  -1  -5  -6   21.62    1.54
   1  -5   6   19.98    1.60
   1  -5   6   23.71    1.66
  -1   5   6   23.86    1.68
   1  -5  -6   24.26    1.66
   1   5   6   22.28    1.50
  -1  -5   6   24.01    1.56
  -1  -5   6   23.11    1.64
   1  -5  -6   24.83    1.64
   1   5   6   24.99    1.48
  -1  -5   6   21.91    1.63
   2   5  -6   11.75    0.97
   2  -5   6   11.19    1.20
  -2   5   6   11.11    1.20
  -2  -5  -6    9.94    0.90
  -2  -5  -6   10.93    0.72
  -2  -5  -6   10.75    0.89
   2  -5   6   13.00    1.05
   2  -5  -6   11.69    1.07
  -2  -5   6   11.70    1.03
   2   5   6    8.82    0.80
  -2  -5   6   12.10    1.02
   2   5   6   11.83    0.82
  -2  -5   6   11.86    0.90
   2  -5  -6   10.69    1.01
  -3   5   6   -0.05    0.51
  -3  -5  -6    0.62    0.31
   3  -5   6   -0.24    0.32
  -3  -5  -6    1.17    0.36
   3   5  -6    0.65    0.36
   3  -5   6   -0.27    0.27
   3   5   6    0.25    0.18
   3  -5  -6    0.40    0.40
   3   5   6    0.01    0.26
  -3  -5   6    0.84    0.39
   3  -5  -6    0.71    0.41
  -3  -5   6    0.80    0.40
   4  -5   6    0.81    0.42
  -4   5   6    1.31    0.65
  -4  -5  -6    0.94    0.40
   4  -5   6    0.99    0.53
   4   5  -6    2.35    0.58
  -4  -5  -6    0.92    0.37
  -4  -5   6    1.24    0.45
   4   5   6    1.40    0.43
   4  -5  -6    1.51    0.54
  -4  -5   6    1.31    0.54
   4  -5  -6    1.55    0.63
   5  -5   6    1.45    0.50
  -5  -5  -6    1.42    0.50
  -5   5   6    2.32    0.82
   5   5  -6    2.27    0.62
   5  -5   6    2.18    0.69
  -5  -5   6    1.96    0.56
   5   5   6    2.91    0.61
   5  -5  -6    2.75    0.68
  -5  -5   6    1.39    0.60
   5  -5  -6    2.76    0.76
   6  -5   6    5.45    0.81
  -6  -5  -6    5.84    0.89
   6   5  -6    5.29    0.96
   6  -5   6    5.87    1.11
  -6   5   6    5.84    1.18
   6  -5  -6    5.07    0.95
   6  -5  -6    6.31    1.09
   6   5   6    4.60    0.83
  -6  -5   6    4.44    0.82
  -6  -5   6    6.28    1.04
   7  -5   6    1.58    0.79
  -7   5   6    1.46    1.11
  -7  -5  -6    1.49    0.65
   7   5  -6    2.30    0.76
  -7  -5   6    3.28    0.86
   7   5   6    1.81    0.64
   7  -5  -6    2.24    0.84
   7  -5  -6    1.69    0.72
  -8   5   6    0.76    1.15
   8   5  -6    3.79    0.98
   8  -5   6    3.03    0.94
  -8  -5   6    1.72    0.87
   8   5   6    2.27    0.85
   8  -5  -6    3.42    1.10
   0  -6  -6    0.35    0.37
   0  -6   6    0.11    0.30
   0   6   6    0.20    0.34
   0  -6   6    0.12    0.33
   0  -6   6    0.58    0.38
   0  -6  -6    0.15    0.30
  -1  -6  -6    4.73    0.68
  -1   6   6    3.82    0.73
   1  -6   6    3.90    0.68
   1  -6   6    4.23    0.74
  -1  -6  -6    4.11    0.59
   1   6  -6    4.88    0.58
   1  -6   6    4.93    0.79
  -1  -6  -6    4.91    0.73
   1   6  -6    4.04    0.70
   1  -6  -6    4.82    0.76
   1   6   6    5.79    0.62
   1  -6  -6    6.99    0.90
  -1  -6   6    6.09    0.83
  -1  -6   6    3.67    0.70
  -1  -6   6    5.40    0.71
   1   6   6    5.73    0.67
  -2  -6  -6    3.01    0.55
   2  -6   6    3.61    0.66
  -2  -6  -6    2.96    0.39
   2   6  -6    3.45    0.63
  -2  -6  -6    2.27    0.53
  -2   6   6    2.60    0.71
   2  -6   6    2.46    0.64
   2   6   6    3.27    0.47
  -2  -6   6    2.75    0.62
  -2  -6   6    0.80    0.49
   2  -6  -6    4.11    0.76
  -2  -6   6    1.97    0.45
   2   6   6    2.66    0.43
   2  -6  -6    1.79    0.61
   3  -6   6   34.67    2.53
   3  -6   6   37.55    2.45
  -3  -6  -6   34.13    2.30
  -3  -6  -6   37.67    2.36
  -3   6   6   36.04    2.62
  -3  -6   6   35.28    2.42
  -3  -6   6   35.58    2.45
   3   6   6   35.50    2.30
   3  -6  -6   37.53    2.50
   3  -6  -6   37.71    2.55
  -4   6   6    8.76    1.34
  -4  -6  -6    7.42    0.90
   4   6  -6    7.07    1.02
  -4  -6  -6    7.99    0.98
   4  -6   6    7.26    1.16
   4  -6   6    8.57    1.06
   4  -6  -6    8.69    1.22
   4   6   6    7.35    0.90
   4  -6  -6    8.41    1.13
  -4  -6   6    8.17    1.05
  -4  -6   6    7.58    1.04
   5  -6   6   23.48    2.04
   5   6  -6   22.98    1.94
  -5  -6  -6   25.57    1.84
  -5   6   6   24.97    2.22
   5  -6   6   21.19    1.79
   5  -6  -6   23.83    1.98
   5   6   6   23.52    1.76
  -5  -6   6   25.59    1.93
  -5  -6   6   25.67    1.98
   5  -6  -6   22.00    1.99
   6  -6   6   10.85    1.58
  -6  -6  -6    9.39    1.19
   6  -6   6    9.62    1.15
  -6   6   6   13.49    1.89
   6   6  -6   12.58    1.44
  -6  -6   6   10.15    1.38
   6  -6  -6   10.77    1.52
   6   6   6    9.38    1.24
   6  -6  -6    8.56    1.39
  -6  -6   6   10.99    1.34
   7  -6   6    6.52    1.32
   7   6  -6    6.33    1.17
  -7   6   6    9.95    1.74
   7   6   6    8.78    1.23
   7  -6  -6    7.54    1.37
  -7  -6   6    4.38    1.05
   7  -6  -6   11.34    1.41
   8   6  -6    0.12    0.78
   0  -7   6    3.90    0.80
   0  -7   6    3.97    0.74
   0  -7  -6    3.74    0.66
   0   7   6    3.96    0.71
   0  -7  -6    4.16    0.77
   0  -7   6    4.36    0.82
   1  -7   6   13.66    1.43
  -1  -7  -6   13.65    1.20
  -1  -7  -6   12.88    1.05
  -1  -7  -6   12.32    1.32
   1  -7   6   13.84    1.46
   1   7  -6   12.67    1.20
   1  -7   6   13.10    1.37
  -1   7   6   15.31    1.33
  -1  -7   6   13.85    1.16
   1   7   6   11.85    1.06
  -1  -7   6   14.35    1.28
   1  -7  -6   12.78    1.20
   1  -7  -6   13.06    1.41
  -1  -7   6   13.31    1.39
   1   7   6   11.74    1.01
   2  -7   6    1.28    0.54
  -2  -7  -6    0.87    0.49
   2  -7   6    0.04    0.45
  -2  -7  -6    0.04    0.38
  -2   7   6    1.00    0.67
   2   7  -6    1.03    0.44
  -2  -7   6    0.69    0.44
  -2  -7   6    0.17    0.41
   2  -7  -6    0.92    0.54
   2  -7  -6    0.26    0.43
   2   7   6    0.87    0.37
  -2  -7   6    0.89    0.39
   3  -7   6    0.24    0.44
  -3  -7  -6    1.18    0.50
  -3   7   6    0.73    0.73
  -3  -7  -6    0.74    0.43
   3   7  -6    1.53    0.51
   3  -7   6    0.90    0.57
  -3  -7   6    0.84    0.48
   3  -7  -6    1.35    0.56
   3  -7  -6    0.72    0.57
   3   7   6    0.77    0.40
  -3  -7   6    1.71    0.57
  -4  -7  -6    2.15    0.61
   4  -7   6    1.57    0.63
   4   7  -6    3.75    0.77
   4  -7   6    2.47    0.83
  -4   7   6    2.19    0.91
  -4  -7  -6    2.59    0.67
  -4  -7   6    4.01    0.81
   4  -7  -6    2.95    0.79
   4   7   6    2.44    0.57
   4  -7  -6    2.63    0.73
  -4  -7   6    2.69    0.68
  -5   7   6    5.17    1.34
  -5  -7  -6    3.96    0.83
   5  -7   6    5.02    1.12
   5  -7   6    4.32    0.88
   5   7  -6    4.38    0.91
   5   7   6    4.46    0.82
  -5  -7   6    4.71    0.93
   5  -7  -6    3.79    1.01
  -5  -7   6    5.72    0.98
   5  -7  -6    4.44    1.02
   6   7  -6    2.07    0.80
  -6   7   6    1.44    1.25
   6  -7   6    1.40    0.79
   6  -7   6    2.17    0.71
   6  -7  -6    2.58    0.89
   6  -7  -6    3.54    0.99
  -6  -7   6    2.32    0.83
  -6  -7   6    1.47    0.74
  -7   7   6    3.34    1.36
   7   7  -6    4.03    0.98
   7  -7   6    2.76    0.99
  -7  -7   6    3.51    1.01
   7  -7  -6    6.09    1.17
   7  -7  -6    4.30    1.28
   0  -8   6    2.23    0.73
   0   8   6    2.77    0.53
   0  -8  -6    1.97    0.68
   0  -8   6    2.71    0.68
   0  -8  -6    1.03    0.51
   0   8   6    2.86    0.67
   0  -8   6    2.17    0.70
   1  -8   6    0.56    0.49
   1   8  -6    0.72    0.50
   1  -8   6    0.37    0.52
  -1  -8  -6    0.37    0.51
  -1  -8  -6    0.71    0.48
  -1   8   6    1.39    0.62
  -1  -8   6    0.62    0.45
  -1  -8   6    0.19    0.48
   1  -8  -6    0.20    0.48
   1  -8  -6    0.60    0.51
  -1  -8   6    0.49    0.52
   1   8   6    0.71    0.35
   2  -8   6   20.75    1.76
  -2  -8  -6   18.16    1.64
   2   8  -6   20.55    1.67
  -2  -8  -6   20.06    1.65
  -2   8   6   23.30    1.92
   2  -8   6   22.86    1.83
  -2  -8   6   17.50    1.88
   2  -8  -6   19.03    1.82
   2  -8  -6   19.12    1.67
  -2  -8   6   20.80    1.79
  -3  -8  -6    5.12    0.91
  -3   8   6    5.15    1.17
   3  -8   6    5.47    1.02
  -3  -8  -6    3.99    0.79
   3  -8   6    4.10    0.91
   3   8  -6    4.92    0.90
  -3  -8   6    4.91    0.94
   3  -8  -6    3.76    0.91
  -3  -8   6    3.72    0.90
   3  -8  -6    5.90    1.11
  -4  -8  -6    7.95    1.13
   4  -8   6    5.29    1.04
  -4   8   6    8.00    1.37
   4  -8   6    8.79    1.40
   4   8  -6    8.66    1.26
  -4  -8   6    8.57    1.16
  -4  -8   6    7.87    1.24
   4  -8  -6    6.86    1.21
   4  -8  -6    7.77    1.25
  -5   8   6   -0.16    0.91
   5  -8   6    1.52    0.82
   5  -8   6    0.49    0.61
   5   8  -6    2.26    0.73
   5  -8  -6    1.26    0.78
  -5  -8   6    0.84    0.73
   5  -8  -6    1.12    0.68
  -5  -8   6    0.53    0.65
   6   8  -6    4.18    1.11
   6  -8   6    5.40    1.22
  -6   8   6    3.27    1.60
   6  -8   6    3.42    1.06
   6  -8  -6    4.84    1.17
   6  -8  -6    5.27    1.24
  -6  -8   6    4.42    1.02
   0  -9   6    6.06    1.00
   0  -9   6    5.45    1.13
   0  -9  -6    7.45    1.21
   0  -9   6    5.67    1.11
   1   9  -6    3.56    0.82
  -1  -9  -6    3.58    0.86
   1  -9   6    3.33    0.83
   1  -9   6    2.81    0.81
  -1   9   6    3.45    0.87
   1  -9  -6    2.01    0.85
  -1  -9   6    3.33    0.87
  -1  -9   6    2.42    0.88
   1  -9  -6    2.86    0.76
  -2  -9  -6    0.16    0.52
   2  -9   6    0.87    0.68
  -2   9   6    1.33    0.81
  -2  -9  -6    0.94    0.60
   2  -9   6    0.14    0.61
   2   9  -6   -0.07    0.53
  -2  -9   6    0.77    0.66
   2  -9  -6    0.40    0.65
  -2  -9   6    0.47    0.60
   2  -9  -6    0.98    0.59
  -2   9  -6    0.70    0.74
  -3  -9  -6    1.47    0.70
   3  -9   6    2.18    0.84
   3   9  -6    2.53    0.71
   3  -9   6    2.52    0.88
  -3  -9  -6    1.26    0.64
  -3   9   6    0.36    0.87
  -3  -9   6    0.94    0.76
  -3  -9   6    1.38    0.77
   3  -9  -6    2.86    0.95
   3  -9  -6    1.32    0.66
   4   9  -6    1.44    0.76
   4  -9   6    0.89    0.76
   4  -9   6    0.94    0.75
  -4   9   6    1.30    1.14
   4  -9  -6    3.02    1.04
  -4  -9   6    1.63    0.80
   4  -9  -6    0.96    0.81
  -4  -9   6    1.80    0.79
   5   9  -6    5.11    1.10
   5  -9   6    5.68    1.26
  -5   9   6    5.90    1.75
   5  -9   6    6.85    1.38
  -5  -9   6    4.44    1.14
  -5  -9   6    6.69    1.24
   5  -9  -6    7.23    1.34
   0 -10   6    0.83    0.81
   0  10  -6    1.22    0.69
   0 -10  -6    1.45    0.80
   1  10  -6    3.39    0.88
   1 -10   6    3.11    0.89
   1 -10   6    2.08    0.86
  -1 -10  -6    4.69    1.04
  -1 -10   6    2.46    0.93
  -1 -10   6    4.38    1.07
   1 -10  -6    1.97    1.01
   2  10  -6   -0.22    0.57
  -2 -10  -6   -0.05    0.65
   2 -10   6    0.34    0.82
  -2  10   6    0.12    0.84
   2 -10   6   -0.17    0.59
  -2 -10  -6    0.56    0.71
   2 -10  -6    0.20    0.82
  -2 -10   6    1.08    0.72
   2 -10  -6    1.83    0.82
  -2 -10   6    0.21    0.77
  -3  10   6   17.53    2.34
   3  10  -6   20.41    2.06
   3 -10   6   18.20    2.11
   3 -10   6   15.20    2.16
  -3 -10   6   10.47    1.68
  -3  10  -6   14.37    2.24
   3 -10  -6   18.40    2.15
  -3 -10   6   19.99    2.23
   0   0   7    0.09    0.10
   0   0  -7    0.04    0.10
   0   0   7    0.16    0.15
   0   0  -7    0.04    0.10
   0   0   7   -0.03    0.09
   0   0  -7   -0.01    0.13
   0   0  -7   -0.04    0.04
  -1   0  -7  426.03   22.33
  -1   0   7  370.12   22.33
   1   0  -7  400.55   22.36
   1   0  -7  400.49   22.35
  -1   0   7  466.41   22.34
   1   0   7  441.39   22.35
  -1   0   7  436.82   22.36
   1   0   7  414.51   22.38
  -1   0  -7  455.44   22.35
   2   0   7   24.94    1.58
  -2   0   7   26.06    1.56
   2   0  -7   27.05    1.57
   2   0   7   25.70    1.53
   2   0   7   26.54    1.56
  -2   0   7   25.72    1.56
  -2   0  -7   26.79    1.53
  -2   0  -7   26.00    1.41
  -2   0   7   25.52    1.55
  -3   0  -7    4.12    0.35
  -3   0   7    3.69    0.51
  -3   0  -7    4.99    0.35
  -3   0   7    4.37    0.52
   3   0  -7    5.03    0.59
   3   0   7    4.42    0.51
   3   0   7    4.88    0.56
  -3   0   7    4.48    0.54
   4   0   7    6.28    0.76
   4   0  -7    6.55    0.79
  -4   0   7    8.45    0.73
   4   0   7    6.79    0.64
  -4   0   7    8.07    0.79
  -4   0   7    7.36    0.79
   5   0   7   42.05    2.55
   5   0  -7   38.23    2.67
  -5   0   7   41.49    2.64
   5   0   7   45.08    2.70
   5   0  -7   40.94    2.61
  -5   0   7   43.51    2.62
  -5   0   7   44.02    2.66
   6   0  -7   16.34    1.36
   6   0   7   19.59    1.36
  -6   0   7   17.75    1.40
  -6   0   7   18.18    1.47
   6   0   7   20.44    1.53
  -6   0   7   17.70    1.50
   6   0  -7   16.05    1.28
   6   0  -7   15.26    1.44
  -7   0   7    6.46    0.99
   7   0   7    5.71    0.85
   7   0  -7    5.64    0.78
  -7   0  -7    6.99    0.95
   7   0  -7    6.70    0.97
   7   0  -7    6.67    1.07
   7   0   7    7.83    1.12
  -7   0   7    8.37    1.14
  -8   0  -7    1.68    0.63
   8   0  -7    3.48    0.89
   8   0  -7    2.96    0.74
  -8   0   7    1.04    0.65
   8   0   7    1.62    0.70
  -9   0  -7   -0.12    0.56
   9   0  -7    1.01    0.86
   9   0   7    0.18    0.68
  -9   0   7   -0.05    0.66
   0   1  -7  592.46   30.90
   0  -1   7  506.44   30.83
   0   1  -7  628.90   30.85
   0  -1   7  560.95   30.84
   0  -1   7  629.10   30.84
   0   1  -7  543.26   30.84
   0   1   7  637.56   30.88
  -1  -1  -7  361.85   17.06
   1  -1   7  324.96   17.07
   1  -1   7  330.76   17.15
  -1  -1  -7  308.55   17.03
   1  -1   7  331.70   17.15
  -1   1   7  311.00   17.06
   1   1  -7  326.24   17.07
  -1   1   7  299.75   17.14
   1  -1   7  332.93   17.10
  -1  -1   7  303.35   17.11
   1   1   7  310.76   17.12
  -1  -1   7  355.33   17.09
   1   1   7  335.74   17.04
  -1   1  -7  293.76   17.07
  -2  -1  -7   58.71    3.08
   2   1  -7   54.69    3.19
   2  -1   7   57.66    3.07
  -2   1   7   55.66    3.23
   2  -1   7   60.47    3.23
  -2  -1  -7   53.51    3.09
   2   1   7   59.01    3.19
  -2   1  -7   61.58    3.17
   2   1   7   58.57    3.08
  -2  -1   7   56.86    3.20
  -2  -1   7   55.10    3.19
   2   1   7   49.86    3.13
  -2  -1   7   59.14    3.11
   2  -1  -7   55.94    3.17
   3  -1   7    5.75    0.40
  -3   1   7    7.02    0.75
   3  -1   7    5.70    0.39
  -3  -1  -7    6.01    0.37
   3  -1   7    5.61    0.64
  -3  -1  -7    6.11    0.51
  -3  -1  -7    6.20    0.45
   3   1  -7    5.60    0.66
   3  -1   7    6.08    0.67
   3   1   7    5.34    0.60
  -3  -1   7    5.45    0.63
  -3  -1   7    5.90    0.64
  -3  -1   7    4.99    0.52
   3   1   7    5.43    0.46
   3  -1  -7    6.39    0.67
   4   1  -7   11.21    0.92
   4  -1   7   11.04    0.87
  -4  -1  -7   11.28    0.82
   4  -1   7    9.76    0.90
  -4  -1  -7    9.74    0.66
  -4   1   7    9.66    1.01
   4  -1  -7    8.68    0.97
   4   1   7    8.44    0.82
   4   1   7   10.71    0.74
  -4  -1   7   11.09    0.89
  -4  -1   7    9.44    0.84
  -4  -1   7    9.59    0.80
  -5  -1  -7    1.99    0.45
  -5   1   7    1.62    0.53
   5  -1   7    1.79    0.51
   5   1  -7    2.24    0.55
  -5  -1  -7    2.58    0.38
   5  -1   7    2.82    0.55
   5   1   7    2.52    0.43
  -5  -1   7    3.81    0.63
  -5  -1   7    2.45    0.53
  -5  -1   7    3.11    0.54
   5  -1  -7    2.43    0.57
   5  -1  -7    2.38    0.50
   5   1   7    2.99    0.57
   5  -1  -7    2.41    0.57
   6  -1   7   23.29    1.84
   6   1  -7   22.50    1.68
  -6  -1  -7   24.57    1.67
  -6  -1  -7   22.75    1.71
   6   1  -7   23.11    1.84
   6  -1   7   23.49    1.74
   6   1  -7   23.92    1.62
  -6   1   7   24.93    1.90
   6   1   7   23.53    1.58
   6  -1  -7   22.26    1.67
   6  -1  -7   22.36    1.78
   6   1   7   26.58    1.87
  -6  -1   7   27.92    1.76
  -6  -1   7   27.26    1.85
   6  -1  -7   22.64    1.82
  -6  -1   7   26.77    1.78
   7   1  -7    5.15    0.95
  -7  -1  -7    4.68    0.79
   7   1  -7    5.77    0.70
   7  -1   7    4.59    0.89
   7  -1   7    5.38    0.86
  -7   1   7    4.79    0.96
  -7   1   7    4.99    0.91
   7   1  -7    4.07    0.72
   7  -1  -7    5.63    1.00
   7  -1  -7    3.63    0.82
   7  -1  -7    4.52    0.72
   7   1   7    3.93    0.82
  -7  -1   7    4.81    1.17
  -7  -1   7    5.19    0.81
  -7  -1   7    3.31    0.75
   8  -1   7   -0.01    0.52
  -8  -1  -7   -0.01    0.44
   8   1  -7   -0.50    0.51
  -8   1   7    0.14    0.50
  -8   1   7   -0.20    0.69
   8   1   7    0.24    0.54
  -8  -1   7    0.53    0.56
   8  -1  -7    0.58    0.54
   8  -1  -7   -0.31    0.51
   9  -1   7    4.12    1.03
   9   1  -7    3.73    1.05
  -9   1   7    2.51    0.87
  -9  -1  -7    6.13    1.05
   9  -1  -7    5.15    1.17
  -9  -1   7    2.71    0.92
   9   1   7    3.30    0.97
  -9   1  -7    3.37    0.93
   0   2   7    3.12    0.40
   0   2   7    2.80    0.29
   0   2  -7    2.42    0.32
   0  -2   7    3.42    0.38
   0   2   7    2.78    0.20
   0  -2   7    2.05    0.34
   0  -2   7    2.71    0.38
  -1   2   7    9.45    0.58
  -1  -2  -7    8.36    0.56
   1   2  -7    8.51    0.56
   1  -2   7    8.43    0.65
  -1  -2  -7    8.67    0.53
   1   2  -7    8.25    0.67
   1  -2   7    9.09    0.68
  -1   2   7    8.69    0.75
   1  -2   7    8.91    0.71
  -1  -2   7    6.82    0.65
   1  -2  -7    8.53    0.58
  -1  -2   7    8.04    0.56
   1   2   7    9.16    0.55
  -1  -2   7   10.22    0.67
   1   2   7    9.33    0.54
  -1  -2   7    7.97    0.67
   1   2   7    8.79    0.65
   2  -2   7   22.37    1.51
  -2   2   7   22.16    1.53
   2   2  -7   22.28    1.29
  -2  -2  -7   21.01    1.27
   2  -2   7   22.88    1.38
  -2  -2  -7   23.07    1.33
   2   2  -7   20.49    1.43
  -2  -2   7   24.64    1.29
   2   2   7   21.98    1.39
   2   2   7   25.22    1.37
   2   2   7   24.31    1.34
  -2  -2   7   23.79    1.46
  -2  -2   7   24.97    1.47
   2  -2  -7   21.16    1.39
  -3  -2  -7   27.72    1.56
  -3  -2  -7   28.52    1.67
   3  -2   7   28.56    1.82
   3  -2   7   28.02    1.66
  -3   2   7   26.20    1.85
   3   2  -7   27.75    1.80
  -3  -2   7   31.49    1.60
  -3  -2   7   28.20    1.77
  -3  -2   7   29.84    1.78
   3   2   7   24.68    1.67
   3  -2  -7   27.26    1.77
   3   2   7   29.24    1.73
   3  -2  -7   26.48    1.76
   3  -2  -7   27.33    1.82
   4  -2   7    4.96    0.45
   4  -2   7    4.68    0.72
   4  -2   7    5.35    0.48
   4  -2   7    5.05    0.71
  -4   2   7    4.82    0.78
   4   2  -7    5.39    0.72
  -4  -2  -7    4.93    0.59
  -4  -2  -7    5.14    0.42
  -4  -2   7    6.15    0.72
  -4  -2   7    5.34    0.48
  -4  -2   7    6.13    0.70
   4   2   7    4.83    0.64
   4   2   7    5.32    0.38
   4  -2  -7    4.92    0.72
   4  -2  -7    6.02    0.77
   4  -2  -7    6.29    0.73
   5  -2   7   10.56    0.76
  -5  -2  -7   11.36    0.95
  -5  -2  -7   10.28    0.79
   5   2  -7   10.73    1.16
   5  -2   7    9.44    1.15
   5  -2   7   12.44    1.09
  -5   2   7    9.94    1.20
  -5  -2   7   10.63    0.86
  -5  -2   7   11.02    1.03
   5  -2  -7   12.57    1.09
  -5  -2   7   12.19    1.01
   5   2   7   10.96    1.03
   5  -2  -7   13.51    1.08
   5   2   7   10.53    0.74
   5  -2  -7   11.79    1.07
  -6  -2  -7    3.17    0.61
   6  -2   7    2.20    0.67
  -6   2   7    3.94    0.89
   6   2  -7    3.74    0.78
   6  -2   7    2.84    0.68
   6   2  -7    3.05    0.56
  -6  -2   7    2.40    0.56
   6  -2  -7    2.11    0.57
   6  -2  -7    4.10    0.80
  -6  -2   7    2.92    0.67
   6  -2  -7    3.11    0.73
   6   2   7    3.40    0.68
   7  -2   7    1.84    0.67
  -7  -2  -7    2.28    0.59
   7  -2   7    2.35    0.64
   7   2  -7    3.98    0.84
  -7   2   7    1.19    0.71
  -7  -2   7    1.77    0.64
   7  -2  -7    1.99    0.67
   7  -2  -7    1.88    0.70
   7   2   7    1.07    0.51
  -7  -2   7    2.04    0.60
   7  -2  -7    1.36    0.51
   8   2  -7    2.20    0.75
   8  -2   7    2.46    0.77
  -8  -2  -7    2.22    0.68
  -8   2   7    2.08    0.94
  -8   2   7    2.21    0.79
   8  -2   7    1.82    0.78
  -8  -2   7    1.96    0.72
  -8  -2   7    2.42    0.70
   8  -2  -7    2.98    0.90
   8   2   7    2.09    0.71
   8  -2  -7    0.80    0.61
   9   2  -7    6.48    1.35
  -9   2   7    3.59    1.29
  -9   2   7    5.33    1.15
   9  -2   7    5.82    1.23
  -9  -2  -7    4.88    0.99
   9   2   7    4.35    1.16
   9  -2  -7    5.64    1.19
  -9  -2   7    4.31    1.03
   9  -2  -7    7.24    1.37
   0  -3   7   27.58    1.81
   0  -3  -7   31.35    1.76
   0   3   7   30.28    1.81
   0  -3  -7   31.06    1.79
   0  -3   7   28.61    1.81
   0  -3   7   28.51    1.82
   1   3  -7  130.49    8.01
  -1   3   7  151.01    8.06
   1  -3   7  150.11    8.01
  -1  -3  -7  150.20    7.92
  -1  -3  -7  141.98    7.87
   1  -3   7  143.55    8.03
   1   3  -7  151.58    7.87
   1  -3   7  139.47    8.04
  -1  -3  -7  145.99    7.94
   1  -3  -7  146.49    8.02
   1  -3  -7  152.19    8.02
   1   3   7  154.24    7.87
  -1  -3   7  150.14    8.03
  -1  -3   7  143.71    7.98
   1   3   7  155.43    7.96
  -1  -3   7  157.22    8.04
   2  -3   7    0.79    0.29
  -2  -3  -7    1.10    0.23
  -2  -3  -7    0.86    0.23
  -2   3   7    0.29    0.35
   2   3  -7    1.63    0.35
   2  -3   7    1.30    0.39
   2  -3  -7    0.91    0.26
  -2  -3   7    1.23    0.33
   2  -3  -7    0.91    0.32
   2   3   7    0.96    0.24
  -2  -3   7    0.92    0.32
   2   3   7    1.26    0.25
   2  -3  -7    0.55    0.31
  -3  -3  -7   53.60    2.72
   3   3  -7   49.75    2.90
  -3   3   7   48.49    3.01
   3  -3   7   46.00    2.80
  -3  -3  -7   42.59    2.75
   3  -3   7   44.96    2.94
   3  -3  -7   52.40    2.89
  -3  -3   7   48.53    2.87
   3   3   7   46.55    2.79
   3   3   7   48.63    2.76
   3  -3  -7   48.43    2.94
   3  -3  -7   51.23    2.94
  -3  -3   7   49.76    2.91
  -4  -3  -7   24.10    1.57
  -4  -3  -7   23.84    1.49
  -4   3   7   23.28    1.83
   4  -3   7   28.05    1.81
   4  -3   7   24.48    1.57
   4   3  -7   23.31    1.72
   4  -3  -7   24.92    1.71
   4  -3  -7   24.21    1.69
   4   3   7   25.08    1.62
  -4  -3   7   24.45    1.67
  -4  -3   7   25.94    1.72
   4  -3  -7   22.98    1.76
   5   3  -7   24.98    1.68
  -5  -3  -7   22.78    1.36
  -5   3   7   23.18    1.86
   5  -3   7   19.72    1.37
  -5  -3  -7   19.42    1.46
   5  -3   7   22.81    1.69
  -5  -3   7   18.68    1.54
   5   3   7   20.18    1.52
   5  -3  -7   21.05    1.61
   5  -3  -7   21.82    1.67
   5  -3  -7   17.94    1.54
  -5  -3   7   19.82    1.52
   6  -3   7   18.19    1.22
   6   3  -7   17.05    1.58
   6  -3   7   21.34    1.67
  -6   3   7   15.05    1.76
  -6  -3  -7   20.19    1.45
  -6  -3   7   16.20    1.43
  -6  -3   7   20.34    1.56
   6  -3  -7   18.88    1.60
   6  -3  -7   17.14    1.49
   6  -3  -7   17.92    1.56
   6   3   7   19.86    1.53
  -7   3   7    8.64    1.40
   7  -3   7    9.68    1.35
   7   3  -7   11.08    1.40
  -7  -3  -7   10.92    1.21
   7   3   7    9.78    1.29
   7  -3  -7   10.39    1.25
   7  -3  -7    9.57    1.35
  -7  -3   7   10.76    1.26
  -7  -3   7   10.90    1.36
   7  -3  -7    9.85    1.35
  -8  -3  -7    3.28    0.78
   8   3  -7    2.44    0.86
  -8   3   7    2.33    1.07
   8  -3   7    4.36    1.06
   8   3   7    3.89    0.92
  -8  -3   7    3.01    0.86
   8  -3  -7    3.10    0.90
   8  -3  -7    4.69    1.03
   9   3  -7    1.05    0.83
  -9   3   7    1.16    0.80
  -9   3   7   -1.10    1.06
   9  -3  -7    1.91    0.83
   9  -3  -7    0.83    0.79
   9   3   7    0.30    0.60
  -9  -3   7    1.96    0.82
   0   4   7    0.46    0.31
   0  -4  -7    0.61    0.29
   0  -4  -7    0.72    0.28
   0  -4   7    0.59    0.30
   0  -4   7    0.43    0.30
   0  -4   7    1.01    0.33
  -1  -4  -7    1.89    0.35
  -1  -4  -7    1.54    0.30
   1  -4   7    2.19    0.46
  -1   4   7    2.02    0.48
   1   4  -7    1.89    0.27
  -1  -4  -7    1.45    0.30
   1  -4   7    1.71    0.41
   1  -4   7    2.01    0.44
  -1  -4   7    1.88    0.43
   1  -4  -7    1.91    0.44
   1   4   7    1.38    0.32
  -1  -4   7    2.38    0.43
   1  -4  -7    2.19    0.42
   1   4   7    1.77    0.27
  -1  -4   7    2.22    0.43
  -2  -4  -7    3.17    0.44
  -2  -4  -7    2.90    0.41
   2   4  -7    2.32    0.44
  -2   4   7    3.13    0.60
   2  -4   7    2.10    0.46
  -2  -4  -7    2.61    0.22
   2  -4   7    2.31    0.53
  -2  -4   7    2.78    0.44
  -2  -4   7    2.93    0.53
   2  -4  -7    2.83    0.57
   2   4   7    2.23    0.34
   2   4   7    2.31    0.35
  -2  -4   7    2.64    0.49
   2  -4  -7    2.58    0.50
   3  -4   7   29.67    1.89
   3   4  -7   29.55    1.93
  -3  -4  -7   30.72    1.84
   3  -4   7   28.81    2.02
  -3  -4  -7   28.18    1.76
  -3   4   7   32.84    2.14
  -3  -4   7   26.96    1.93
   3   4   7   29.71    1.80
   3  -4  -7   29.52    1.97
   3  -4  -7   26.93    1.98
   3   4   7   28.68    1.74
  -3  -4   7   28.62    1.90
   4  -4   7   31.54    2.04
  -4  -4  -7   34.04    1.97
   4  -4   7   29.38    2.20
   4   4  -7   30.00    2.14
  -4  -4  -7   34.03    2.06
  -4   4   7   29.55    2.32
   4  -4  -7   33.89    2.17
  -4  -4   7   33.82    2.20
   4   4   7   31.21    2.04
   4  -4  -7   29.62    2.19
  -4  -4   7   35.56    2.16
   4  -4  -7   29.80    2.17
   5  -4   7    2.81    0.76
   5  -4   7    2.67    0.50
  -5   4   7    1.94    0.75
  -5  -4  -7    2.20    0.50
   5   4  -7    2.44    0.61
   5   4   7    3.65    0.61
  -5  -4   7    3.05    0.66
  -5  -4   7    3.38    0.66
   5  -4  -7    2.74    0.69
   5  -4  -7    2.74    0.64
   5  -4  -7    1.98    0.54
   6  -4   7    3.60    0.55
   6   4  -7    1.92    0.65
   6  -4   7    2.23    0.71
  -6  -4  -7    2.68    0.61
  -6   4   7    2.83    0.88
  -6  -4   7    1.51    0.52
  -6  -4   7    3.08    0.71
   6  -4  -7    2.55    0.69
   6  -4  -7    2.49    0.72
   6  -4  -7    2.32    0.68
   6   4   7    3.13    0.64
   7   4  -7    1.57    0.71
   7  -4   7    1.30    0.68
  -7   4   7    1.30    0.88
  -7  -4  -7    1.21    0.54
  -7  -4   7    1.26    0.55
  -7  -4   7   -0.09    0.53
   7   4   7    2.49    0.73
   7  -4  -7    1.26    0.57
   7  -4  -7    1.32    0.72
   7  -4  -7    1.02    0.68
   8   4  -7    9.70    1.46
   8  -4   7    6.89    1.26
  -8   4   7    6.83    1.59
  -8  -4   7    5.34    1.08
   8   4   7    7.23    1.19
   8  -4  -7    6.27    1.19
   8  -4  -7    4.65    1.10
   8  -4  -7    4.65    1.09
   0  -5  -7   89.16    5.00
   0  -5  -7   94.30    4.96
   0   5   7   78.79    4.94
   0  -5   7   89.10    5.03
   0  -5   7   88.50    5.04
   0  -5   7   88.31    5.00
  -1  -5  -7   17.17    1.26
   1  -5   7   18.75    1.33
  -1  -5  -7   18.49    1.16
   1  -5   7   17.53    1.35
  -1  -5  -7   18.44    1.23
   1  -5   7   19.49    1.38
  -1   5   7   17.67    1.34
  -1  -5   7   16.21    1.30
   1  -5  -7   18.52    1.32
  -1  -5   7   16.13    1.33
   1  -5  -7   16.34    1.32
  -1  -5   7   17.40    1.25
   1   5   7   16.51    1.13
   1   5   7   16.54    1.19
  -2  -5  -7   13.06    1.11
   2  -5   7   15.97    1.24
  -2   5   7   15.06    1.37
  -2  -5  -7   15.67    0.94
   2  -5   7   17.60    1.34
  -2  -5  -7   15.40    1.13
   2   5   7   15.58    1.06
   2  -5  -7   14.76    1.25
  -2  -5   7   15.02    1.24
  -2  -5   7   15.72    1.12
   2  -5  -7   16.59    1.27
  -2  -5   7   15.20    1.22
   2   5   7   14.34    1.04
   3  -5   7   16.59    1.53
  -3   5   7   18.50    1.64
   3   5  -7   20.73    1.50
  -3  -5  -7   18.46    1.36
  -3  -5  -7   20.14    1.36
   3  -5   7   20.51    1.49
   3   5   7   17.55    1.34
   3  -5  -7   20.23    1.56
   3   5   7   20.42    1.25
   3  -5  -7   22.27    1.59
  -3  -5   7   20.53    1.52
  -3  -5   7   21.11    1.54
   4  -5   7    0.98    0.54
   4   5  -7    1.18    0.49
  -4   5   7    1.78    0.72
   4  -5   7    0.38    0.39
  -4  -5  -7    2.13    0.44
  -4  -5  -7    1.66    0.46
   4  -5  -7    1.34    0.57
   4   5   7    1.56    0.44
  -4  -5   7    0.63    0.50
   4  -5  -7    1.02    0.49
  -4  -5   7    1.41    0.48
   5   5  -7    0.45    0.46
   5  -5   7    0.94    0.43
  -5   5   7    0.00    0.65
   5  -5   7   -0.24    0.45
  -5  -5  -7    0.68    0.40
   5   5   7    1.42    0.48
  -5  -5   7    1.15    0.52
  -5  -5   7    0.65    0.51
   5  -5  -7    1.12    0.61
   5  -5  -7    0.56    0.51
  -6  -5  -7   12.85    1.30
   6  -5   7   12.54    1.59
  -6   5   7    9.18    1.51
   6  -5   7   10.68    1.14
   6   5  -7    9.81    1.32
  -6  -5   7   11.40    1.32
   6  -5  -7   14.05    1.50
   6  -5  -7    9.29    1.39
  -6  -5   7   14.47    1.58
   6   5   7   12.32    1.32
  -7   5   7    2.76    1.21
  -7  -5  -7    2.97    0.69
   7  -5   7    1.16    0.71
   7   5  -7    1.54    0.67
  -7  -5   7    1.20    0.60
   7  -5  -7    2.64    0.92
   7   5   7    0.60    0.53
   7  -5  -7    1.62    0.71
  -7  -5   7    1.27    0.67
   8   5  -7   14.67    1.79
  -8   5   7   10.46    2.04
   8  -5   7   13.24    1.85
  -8  -5   7   12.24    1.65
   8   5   7   10.40    1.51
   8  -5  -7   15.73    2.01
   8  -5  -7   11.16    1.67
   0  -6   7   73.89    4.79
   0  -6  -7   89.72    4.79
   0  -6  -7   81.43    4.85
   0   6   7   87.29    4.82
   0  -6   7   83.11    4.90
   0  -6   7   85.42    4.90
  -1  -6  -7    2.21    0.44
   1  -6   7    2.98    0.63
   1  -6   7    1.93    0.59
   1  -6   7    1.83    0.53
  -1  -6  -7    2.52    0.54
  -1   6   7    3.64    0.69
   1   6  -7    3.24    0.63
  -1  -6  -7    1.70    0.46
  -1  -6   7    2.31    0.51
   1   6   7    2.73    0.47
  -1  -6   7    2.61    0.57
  -1  -6   7    3.35    0.64
   1  -6  -7    1.86    0.56
   1  -6  -7    3.30    0.67
   1   6   7    3.29    0.46
   2  -6   7   12.84    1.29
  -2  -6  -7   13.45    1.09
   2   6  -7   11.34    1.08
  -2   6   7   12.94    1.37
   2  -6   7   13.25    1.40
  -2  -6  -7   12.98    1.05
  -2  -6  -7   11.13    0.82
   2  -6  -7   12.71    1.18
  -2  -6   7   13.29    1.20
   2   6   7   11.41    0.94
  -2  -6   7   11.29    0.99
   2  -6  -7   14.31    1.25
  -2  -6   7   12.46    1.15
   2   6   7   11.62    0.93
   3  -6   7    2.25    0.68
  -3  -6  -7    1.45    0.45
  -3   6   7    1.37    0.67
  -3  -6  -7    1.84    0.48
   3   6  -7    1.43    0.48
   3  -6   7    1.46    0.52
  -3  -6   7    1.84    0.56
   3  -6  -7    2.36    0.65
   3  -6  -7    1.83    0.61
  -3  -6   7    1.84    0.57
   3   6   7    1.27    0.38
   4  -6   7    1.67    0.63
  -4  -6  -7    0.42    0.37
   4   6  -7    0.60    0.47
  -4  -6  -7    0.64    0.36
  -4   6   7   -0.27    0.59
   4  -6   7    1.25    0.50
  -4  -6   7    1.16    0.51
   4  -6  -7    1.68    0.62
   4  -6  -7    0.35    0.49
   4   6   7    0.44    0.36
  -4  -6   7    0.11    0.43
   5  -6   7    0.30    0.44
  -5  -6  -7    0.75    0.45
  -5   6   7   -0.37    0.70
   5  -6   7    0.11    0.51
   5   6  -7    0.48    0.53
  -5  -6   7    0.76    0.57
   5   6   7    0.57    0.37
   5  -6  -7    0.09    0.49
   5  -6  -7    0.57    0.58
  -5  -6   7    0.88    0.50
   6   6  -7    4.63    1.01
   6  -6   7    5.47    1.12
   6  -6   7    5.45    0.84
  -6   6   7    6.25    1.40
  -6  -6  -7    4.53    0.85
   6  -6  -7    5.41    1.03
  -6  -6   7    4.53    0.88
  -6  -6   7    5.05    1.01
   6   6   7    4.73    0.83
   6  -6  -7    4.47    1.09
  -7   6   7    1.51    1.05
   7   6  -7    1.25    0.75
   7  -6   7    2.60    0.90
  -7  -6   7    0.39    0.62
   7   6   7    1.41    0.80
   7  -6  -7    0.58    0.66
   7  -6  -7    1.93    0.89
   0  -7   7   11.28    1.28
   0   7   7   10.54    1.18
   0  -7   7   10.33    1.24
   0  -7  -7   11.48    1.03
   0  -7  -7   12.96    1.33
   0  -7   7   12.71    1.31
   1  -7   7   26.76    1.90
  -1  -7  -7   21.46    1.62
  -1   7   7   25.89    1.89
   1   7  -7   25.29    1.86
  -1  -7  -7   25.11    1.84
  -1  -7  -7   25.84    1.79
   1  -7   7   22.31    1.85
   1  -7   7   25.26    1.90
   1   7   7   23.95    1.72
   1  -7  -7   23.76    1.77
   1   7   7   21.28    1.57
  -1  -7   7   28.24    1.78
   1  -7  -7   25.03    1.89
  -1  -7   7   20.54    1.84
  -1  -7   7   26.16    1.92
   2   7  -7   10.40    1.18
   2  -7   7   10.17    1.18
  -2  -7  -7   12.56    1.25
  -2  -7  -7   11.43    1.17
   2  -7   7    7.74    1.15
  -2   7   7   10.14    1.29
   2  -7  -7   10.77    1.29
  -2  -7   7    8.71    1.18
   2  -7  -7   12.13    1.36
  -2  -7   7    9.50    1.06
   2   7   7    9.63    0.89
  -2  -7   7   11.31    1.28
   3  -7   7    2.92    0.71
  -3  -7  -7    1.61    0.54
  -3   7   7    1.88    0.85
   3  -7   7    1.16    0.60
  -3  -7  -7    1.90    0.54
   3   7  -7    1.26    0.50
  -3  -7   7    0.99    0.55
  -3  -7   7    2.21    0.64
   3  -7  -7    3.12    0.81
   3  -7  -7    1.64    0.64
   3   7   7    2.72    0.52
   4  -7   7    4.58    1.04
   4   7  -7    6.20    1.04
  -4  -7  -7    4.28    0.81
  -4   7   7    7.50    1.26
   4  -7   7    5.06    0.92
   4  -7  -7    4.65    0.98
   4  -7  -7    6.10    1.10
  -4  -7   7    5.10    0.93
  -4  -7   7    7.56    1.07
   4   7   7    5.10    0.77
   5   7  -7    4.72    0.92
  -5  -7  -7    4.08    0.82
  -5   7   7    3.72    1.13
   5  -7   7    3.64    0.81
   5  -7   7    5.09    1.12
  -5  -7   7    3.28    0.86
   5  -7  -7    3.35    0.95
  -5  -7   7    2.20    0.75
   5  -7  -7    4.60    1.01
   6   7  -7    1.45    0.69
   6  -7   7    0.13    0.71
  -6   7   7    0.35    1.12
   6  -7   7    1.19    0.63
  -6  -7   7    0.42    0.65
   6  -7  -7    1.01    0.76
  -6  -7   7   -0.02    0.64
   6  -7  -7    1.97    0.79
   7  -7   7    4.53    1.20
  -7   7   7    8.30    1.99
   7   7  -7    5.39    1.15
   7  -7  -7    4.90    1.25
   7  -7  -7    5.22    1.29
  -7  -7   7    5.25    1.15
   0   8   7    3.02    0.61
   0   8   7    3.00    0.68
   0  -8  -7    2.47    0.72
   0  -8   7    3.34    0.73
   0  -8  -7    4.44    0.76
   0  -8   7    2.77    0.75
   0  -8   7    2.32    0.72
   1  -8   7    3.60    0.79
  -1  -8  -7    2.01    0.63
  -1  -8  -7    3.56    0.69
  -1   8   7    3.76    0.81
   1  -8   7    3.04    0.77
   1   8  -7    3.08    0.71
   1  -8  -7    3.34    0.81
   1  -8  -7    4.66    0.84
  -1  -8   7    2.82    0.70
  -1  -8   7    4.08    0.84
  -1  -8   7    3.64    0.84
  -2  -8  -7    2.26    0.66
  -2   8   7    1.50    0.70
  -2  -8  -7    1.23    0.57
   2  -8   7    1.54    0.64
   2   8  -7    1.74    0.60
   2  -8   7    0.86    0.53
  -2  -8   7    2.30    0.74
   2  -8  -7    0.76    0.50
   2  -8  -7    1.47    0.66
  -2  -8   7    0.41    0.53
   3   8  -7    3.55    0.83
   3  -8   7    3.87    0.89
  -3   8   7    5.23    1.20
  -3  -8  -7    6.22    0.95
   3  -8   7    6.32    1.12
  -3  -8  -7    4.48    0.82
   3  -8  -7    4.15    0.97
   3  -8  -7    6.15    1.05
  -3  -8   7    4.09    0.92
  -3  -8   7    5.24    0.98
   4   8  -7    0.04    0.47
  -4  -8  -7    1.67    0.61
   4  -8   7    1.16    0.65
   4  -8   7    2.02    0.80
  -4   8   7    0.29    0.77
  -4  -8   7    1.03    0.60
  -4  -8   7    0.96    0.59
   4  -8  -7    1.20    0.74
   4  -8  -7    0.84    0.65
   5  -8   7    4.47    1.09
  -5   8   7    4.14    1.26
   5   8  -7    4.68    0.99
   5  -8   7    4.42    1.10
  -5  -8   7    4.54    1.04
   5  -8  -7    4.37    1.08
   5  -8  -7    4.31    1.14
  -5  -8   7    3.98    0.92
  -6   8   7   -0.71    0.95
   6  -8   7   -0.45    0.61
   6  -8   7    0.64    0.69
   6   8  -7   -0.33    0.65
   6  -8  -7    0.42    0.78
  -6  -8   7    0.57    0.65
   6  -8  -7    0.74    0.72
   0  -9   7   30.55    2.29
   0  -9  -7   33.17    2.55
   0  -9   7   31.10    2.50
   0  -9   7   32.57    2.53
   1  -9   7    6.77    1.16
  -1   9   7    5.99    1.14
   1  -9   7    6.28    1.05
   1   9  -7    6.07    1.00
  -1  -9  -7    8.27    1.23
   1  -9  -7    6.75    1.07
  -1  -9   7    6.98    1.20
  -1  -9   7    6.57    1.15
   1  -9  -7    3.68    0.97
  -2  -9  -7   12.38    1.50
   2  -9   7   10.54    1.45
   2   9  -7   14.01    1.52
   2  -9   7   13.02    1.60
  -2   9   7   11.32    1.60
  -2  -9  -7   10.92    1.40
   2  -9  -7   10.31    1.45
   2  -9  -7   12.44    1.61
  -2  -9   7    8.94    1.42
  -2  -9   7   12.75    1.59
  -3  -9  -7    3.27    0.94
   3  -9   7    3.45    0.95
   3   9  -7    3.82    0.95
   3  -9   7    3.05    0.95
  -3  -9  -7    3.93    0.92
  -3   9   7    1.87    0.90
   3  -9  -7    3.56    0.99
  -3  -9   7    5.08    1.09
  -3  -9   7    3.47    0.89
   3  -9  -7    3.29    0.95
  -4   9   7    2.10    1.24
   4   9  -7    2.44    0.82
   4  -9   7    1.21    0.75
   4  -9   7    2.41    0.99
   4  -9  -7    4.19    1.03
   4  -9  -7    2.59    0.98
  -4  -9   7    2.22    0.89
  -4  -9   7    2.11    0.94
   5   9  -7    4.85    1.15
  -5   9   7    3.54    1.29
   5  -9   7    6.17    1.26
   5  -9   7    4.17    1.15
   5  -9  -7    6.44    1.24
  -5  -9   7    5.43    1.26
  -5  -9   7    4.43    1.05
   0 -10   7    0.98    0.87
   0 -10  -7   -0.04    0.70
   0  10  -7   -0.12    0.57
  -1 -10  -7    0.35    0.62
   1 -10   7    1.22    0.83
   1 -10   7    1.60    0.73
   1  10  -7    0.80    0.65
  -1 -10   7    1.77    0.80
   1 -10  -7    2.14    0.85
  -1 -10   7    0.92    0.80
  -2  10   7    2.43    0.98
  -2 -10  -7    1.25    0.80
   2 -10   7    1.45    0.85
   2  10  -7    1.54    0.67
   2 -10   7    2.05    0.85
  -2 -10   7    1.82    0.91
   2 -10  -7    0.93    0.86
   2 -10  -7    2.07    0.84
  -2 -10   7    1.08    0.80
  -3  10   7    2.99    1.31
   3 -10   7    2.08    0.91
   3  10  -7    0.86    0.75
  -3 -10   7    2.84    1.01
  -3  10  -7    1.55    1.18
  -3 -10   7    1.56    0.79
   3 -10  -7    2.90    0.95
   0   0   8   86.65    4.72
   0   0   8   89.27    4.70
   0   0  -8   93.60    4.74
   0   0  -8   82.36    4.76
   0   0   8   89.14    4.78
  -1   0   8    0.32    0.17
  -1   0   8    0.24    0.13
   1   0   8    0.34    0.19
   1   0  -8   -0.12    0.10
  -1   0  -8    0.37    0.13
  -1   0   8    0.15    0.14
  -1   0   8    0.33    0.16
  -1   0  -8    0.02    0.07
   1   0   8    0.13    0.15
  -1   0  -8    0.36    0.09
   1   0  -8    0.21    0.18
  -1   0  -8    0.23    0.16
   2   0   8  146.84    7.16
   2   0   8  126.11    7.19
  -2   0   8  133.14    7.18
   2   0  -8  122.36    7.17
  -2   0   8  133.08    7.17
   2   0   8  135.82    7.17
  -2   0   8  130.69    7.19
  -2   0  -8  135.55    7.02
  -3   0   8   28.65    1.77
   3   0   8   29.24    1.73
   3   0   8   29.81    1.79
  -3   0  -8   27.78    1.60
   3   0  -8   26.26    1.77
  -3   0   8   28.48    1.77
  -3   0   8   30.66    1.79
   4   0  -8   29.97    1.90
  -4   0   8   30.33    1.88
  -4   0   8   31.29    1.87
  -4   0   8   30.49    1.87
   4   0   8   24.35    1.76
   4   0   8   28.47    1.87
   5   0  -8   49.79    3.04
  -5   0   8   47.43    2.95
   5   0   8   45.33    2.87
  -5   0   8   48.49    3.00
   5   0   8   50.31    3.01
  -5   0   8   49.74    2.98
   6   0   8    3.85    0.64
  -6   0   8    3.91    0.72
  -6   0   8    5.16    0.74
   6   0  -8    4.35    0.67
  -6   0   8    4.05    0.74
   6   0   8    4.69    0.79
   6   0  -8    3.99    0.77
   6   0  -8    3.81    0.73
   7   0  -8    4.67    0.72
  -7   0   8    3.81    0.83
   7   0   8    4.44    0.72
   7   0   8    4.26    0.85
  -7   0   8    4.96    0.90
   7   0  -8    4.08    0.78
  -7   0  -8    3.62    0.73
   7   0  -8    4.85    0.93
  -8   0   8    1.83    0.73
  -8   0  -8    1.93    0.66
   8   0   8    1.14    0.65
   8   0  -8    2.83    0.74
   8   0  -8    0.17    0.58
   9   0   8    8.27    1.43
   9   0  -8   14.91    1.87
  -9   0  -8   14.80    1.58
  -9   0   8    9.86    1.48
   0  -1   8   80.64    4.39
   0  -1   8   84.49    4.41
   0   1   8   87.00    4.43
   0  -1   8   74.61    4.37
   0   1  -8   83.83    4.40
   0   1  -8   76.63    4.39
   1  -1   8  164.08    9.02
  -1  -1  -8  164.23    8.90
  -1  -1  -8  186.43    8.94
   1  -1   8  162.93    8.97
   1  -1   8  188.88    9.05
   1  -1   8  172.40    8.94
  -1   1   8  156.93    8.93
  -1  -1  -8  163.44    8.86
   1   1  -8  167.05    8.96
  -1   1   8  166.10    9.03
   1   1   8  169.21    8.91
  -1  -1   8  164.38    9.01
  -1  -1   8  159.22    8.95
   1   1   8  168.17    9.01
  -1  -1   8  174.09    8.99
  -1   1  -8  168.00    8.96
   2  -1   8    6.17    0.61
   2   1  -8    7.15    0.57
   2   1  -8    7.51    0.62
  -2   1   8    7.99    0.71
  -2  -1  -8    7.35    0.49
   2  -1   8    6.67    0.47
  -2  -1  -8    6.52    0.49
  -2  -1   8    8.39    0.56
  -2  -1   8    6.68    0.60
   2   1   8    8.33    0.51
  -2  -1   8    6.90    0.60
   2   1   8    7.51    0.62
   2  -1  -8    7.80    0.60
   2   1   8    7.00    0.56
   3   1  -8   12.86    1.00
  -3   1   8   13.30    1.05
  -3  -1  -8   13.71    0.74
   3  -1   8   11.64    0.96
   3  -1   8   12.36    0.99
  -3  -1  -8   13.17    0.74
   3  -1   8   14.01    0.75
  -3  -1  -8   13.03    0.84
  -3  -1  -8   13.09    0.87
   3  -1   8   12.74    0.74
   3   1   8   13.74    0.85
  -3  -1   8   12.46    0.95
   3  -1  -8   12.95    0.98
   3   1   8   14.31    0.98
  -3  -1   8   13.42    0.91
  -3  -1   8   14.91    1.01
   3   1   8   12.44    0.95
   4  -1   8   12.16    1.02
  -4  -1  -8   11.32    0.73
  -4   1   8   11.99    1.07
   4   1  -8   11.12    0.98
  -4  -1  -8   13.94    0.90
   4  -1   8    9.92    0.93
   4  -1  -8   11.22    0.97
   4   1   8   11.74    0.82
  -4  -1   8   11.95    0.90
  -4  -1   8   11.56    0.95
   4   1   8   11.55    0.94
  -4  -1   8   11.38    0.96
  -5   1   8   10.30    1.10
   5  -1   8   10.05    1.01
  -5  -1  -8    6.76    0.62
   5  -1   8    8.49    0.99
  -5  -1  -8    8.90    0.79
   5   1  -8   11.23    0.99
   5  -1  -8   10.90    1.02
   5   1   8    8.76    0.72
   5  -1  -8    7.38    0.95
  -5  -1   8    7.90    0.95
   5   1   8    8.21    0.96
  -5  -1   8    8.10    0.92
   5  -1  -8    8.57    1.03
  -5  -1   8    8.64    0.83
  -6  -1  -8   18.68    1.42
   6  -1   8   17.98    1.43
   6   1  -8   17.46    1.39
   6   1  -8   17.08    1.51
   6  -1   8   15.27    1.47
  -6   1   8   20.66    1.63
   6  -1  -8   16.78    1.50
   6  -1  -8   19.79    1.42
   6   1   8   18.41    1.50
  -6  -1   8   18.42    1.43
  -6  -1   8   18.44    1.40
   6   1   8   17.45    1.26
   6  -1  -8   18.24    1.49
  -6  -1   8   19.13    1.50
   7   1  -8    2.12    0.71
   7   1  -8    1.95    0.57
   7   1  -8    2.76    0.54
   7  -1   8    3.01    0.76
  -7  -1  -8    2.55    0.62
  -7   1   8    3.11    0.84
  -7   1   8    1.59    0.67
   7  -1   8    2.35    0.66
   7  -1  -8    3.21    0.83
  -7  -1   8    2.87    0.65
  -7  -1   8    3.29    0.78
   7  -1  -8    3.19    0.63
   7   1   8    2.11    0.68
   7  -1  -8    2.05    0.65
   8   1  -8    3.99    0.97
   8  -1   8    3.21    0.88
  -8   1   8    1.15    0.89
  -8   1   8    5.03    0.98
  -8  -1  -8    2.94    0.74
   8   1   8    3.32    0.89
   8  -1  -8    2.49    0.78
  -8  -1   8    3.68    0.88
   8  -1  -8    4.18    0.97
  -9  -1  -8   13.04    1.51
   9  -1   8    9.66    1.57
   9   1  -8   12.72    1.84
  -9   1   8    9.73    1.54
   9  -1  -8   10.74    1.71
   9   1   8   10.99    1.56
  -9  -1   8   10.63    1.54
  -9   1  -8   13.24    1.58
   0  -2   8    3.63    0.42
   0   2   8    2.95    0.39
   0  -2   8    2.15    0.31
   0   2   8    2.60    0.18
   0   2   8    2.93    0.28
   0  -2   8    3.21    0.40
   0  -2   8    2.65    0.38
   1   2  -8   64.44    3.23
   1  -2   8   58.25    3.35
  -1   2   8   61.03    3.21
  -1   2   8   60.31    3.37
   1  -2   8   53.82    3.30
  -1  -2  -8   60.40    3.17
  -1  -2  -8   57.34    3.18
   1   2  -8   59.17    3.33
   1  -2   8   58.61    3.29
  -1  -2   8   63.10    3.33
   1   2   8   57.75    3.18
  -1  -2   8   55.66    3.30
   1   2   8   63.25    3.17
   1   2   8   58.84    3.30
  -1  -2   8   54.44    3.31
  -1  -2   8   56.19    3.22
   1  -2  -8   61.50    3.22
  -2  -2  -8    7.84    0.53
  -2  -2  -8    8.00    0.47
   2  -2   8    7.76    0.61
   2   2  -8    7.86    0.53
  -2   2   8    6.73    0.77
   2   2  -8    6.48    0.64
  -2  -2  -8    7.71    0.46
   2  -2   8    6.36    0.74
  -2  -2   8    7.67    0.51
   2  -2  -8    7.74    0.62
  -2  -2   8    6.46    0.70
  -2  -2   8    6.88    0.65
   2   2   8    7.32    0.61
   2   2   8    7.40    0.56
  -3  -2  -8    7.37    0.55
  -3  -2  -8    6.15    0.44
  -3   2   8    6.35    0.81
   3  -2   8    7.36    0.80
   3   2  -8    5.83    0.73
   3  -2   8    7.26    0.56
  -3  -2   8    8.45    0.70
   3   2   8    7.41    0.61
   3  -2  -8    6.82    0.74
   3  -2  -8    6.64    0.74
   3   2   8    6.79    0.61
  -3  -2   8    8.26    0.70
  -3  -2   8    6.70    0.50
   4  -2   8    2.97    0.34
  -4   2   8    3.36    0.65
  -4  -2  -8    2.52    0.42
   4   2  -8    2.76    0.53
   4  -2   8    2.60    0.53
   4  -2   8    2.56    0.34
  -4  -2  -8    2.88    0.31
   4   2   8    2.89    0.25
   4   2   8    2.97    0.49
  -4  -2   8    2.68    0.35
   4  -2  -8    2.86    0.51
   4  -2  -8    2.51    0.56
   4  -2  -8    2.94    0.52
  -4  -2   8    2.07    0.46
  -4  -2   8    2.14    0.44
   5  -2   8   23.84    1.38
  -5  -2  -8   23.64    1.44
  -5   2   8   22.60    1.84
   5   2  -8   23.40    1.74
  -5  -2  -8   20.32    1.55
   5  -2   8   24.83    1.80
   5  -2   8   25.61    1.74
   5  -2  -8   23.29    1.73
   5   2   8   26.00    1.70
  -5  -2   8   23.39    1.50
   5  -2  -8   23.37    1.68
   5   2   8   22.07    1.38
  -5  -2   8   27.19    1.71
   5  -2  -8   22.31    1.71
  -5  -2   8   23.31    1.72
  -6  -2  -8   14.63    1.25
   6  -2   8   14.40    1.36
   6   2  -8   18.63    1.50
   6  -2   8   15.34    1.44
  -6   2   8   15.66    1.65
  -6  -2   8   16.56    1.38
   6  -2  -8   13.71    1.51
  -6  -2   8   15.14    1.31
   6  -2  -8   16.15    1.43
   6  -2  -8   14.93    1.32
   6   2   8   19.74    1.48
   7  -2   8    5.63    0.97
  -7   2   8    5.31    1.13
   7  -2   8    5.03    0.96
  -7  -2  -8    4.91    0.82
   7   2  -8    4.66    0.96
   7  -2  -8    6.26    1.08
  -7  -2   8    4.43    0.78
   7   2   8    4.53    0.89
  -7  -2   8    5.35    0.94
   7  -2  -8    5.23    0.91
   7  -2  -8    5.91    0.87
  -8   2   8    5.54    1.23
   8   2  -8    3.32    0.91
   8  -2   8    3.56    0.96
  -8   2   8    5.16    1.05
   8  -2   8    3.97    0.88
  -8  -2  -8    4.73    0.88
  -8  -2   8    3.42    0.77
   8   2   8    5.12    1.05
   8  -2  -8    4.44    0.97
   8  -2  -8    4.36    1.02
  -8  -2   8    5.55    1.01
  -9   2   8   -0.18    0.67
  -9   2   8   -0.01    0.90
   9   2  -8    0.57    0.81
  -9  -2   8    1.34    0.77
   9  -2  -8    1.20    0.78
   9  -2  -8    0.74    0.74
   9   2   8    0.63    0.69
   0  -3  -8   34.03    2.03
   0  -3  -8   34.08    2.01
   0  -3   8   33.79    2.09
   0  -3   8   36.22    2.09
   0  -3   8   33.44    2.08
   0   3   8   35.68    2.07
   1  -3   8    2.89    0.46
  -1  -3  -8    2.69    0.37
   1   3  -8    3.02    0.32
   1  -3   8    2.61    0.46
  -1  -3  -8    2.75    0.32
  -1   3   8    2.97    0.48
  -1  -3  -8    3.38    0.36
   1  -3   8    2.86    0.49
   1   3  -8    2.65    0.45
  -1  -3   8    2.86    0.45
   1  -3  -8    2.27    0.40
   1   3   8    2.59    0.38
  -1  -3   8    3.44    0.46
  -1  -3   8    2.04    0.41
   1   3   8    3.24    0.29
   1  -3  -8    2.71    0.45
   2   3  -8   26.52    1.66
   2   3  -8   26.10    1.42
  -2   3   8   26.03    1.75
   2  -3   8   26.65    1.74
   2  -3   8   25.24    1.62
  -2  -3  -8   24.88    1.51
  -2  -3  -8   24.66    1.52
  -2  -3   8   26.82    1.67
   2  -3  -8   25.53    1.67
   2  -3  -8   24.63    1.58
   2  -3  -8   28.70    1.72
  -2  -3   8   24.51    1.67
   2   3   8   25.78    1.57
   2   3   8   27.60    1.54
   3  -3   8    3.95    0.51
  -3  -3  -8    4.28    0.49
  -3   3   8    4.50    0.74
   3   3  -8    4.68    0.62
  -3  -3  -8    4.45    0.44
   3  -3   8    4.35    0.69
   3  -3  -8    4.03    0.62
   3  -3  -8    4.81    0.68
   3   3   8    4.84    0.52
   3  -3  -8    3.66    0.54
   3   3   8    5.71    0.57
  -3  -3   8    3.90    0.59
  -3  -3   8    4.82    0.63
  -4  -3  -8   26.34    1.56
   4   3  -8   28.04    1.85
  -4  -3  -8   25.12    1.65
   4  -3   8   25.00    1.63
  -4   3   8   25.15    1.92
   4  -3   8   29.04    1.90
   4  -3  -8   23.65    1.78
  -4  -3   8   26.92    1.78
  -4  -3   8   27.86    1.83
   4  -3  -8   25.24    1.76
   4  -3  -8   25.13    1.83
   4   3   8   25.29    1.70
   5  -3   8   26.64    1.66
  -5  -3  -8   24.51    1.64
  -5  -3  -8   25.04    1.75
  -5   3   8   29.95    2.16
   5  -3   8   26.93    1.97
   5   3  -8   26.61    1.91
   5  -3  -8   26.07    1.89
  -5  -3   8   29.13    1.90
   5  -3  -8   28.13    2.01
  -5  -3   8   23.45    1.85
   5  -3  -8   28.54    1.94
   5   3   8   26.23    1.83
   6  -3   8    5.16    0.91
  -6   3   8    6.98    1.17
   6   3  -8    5.06    0.91
  -6  -3  -8    5.53    0.77
   6  -3  -8    4.72    0.81
  -6  -3   8    4.50    0.80
   6  -3  -8    4.64    0.86
  -6  -3   8    4.44    0.76
   6   3   8    4.95    0.83
   6  -3  -8    4.20    0.84
   7  -3   8    5.90    1.03
  -7   3   8    4.08    1.11
   7   3  -8    4.40    0.95
  -7  -3  -8    5.68    0.87
   7  -3  -8    5.05    1.00
  -7  -3   8    4.73    0.83
  -7  -3   8    4.90    0.93
   7  -3  -8    7.55    1.16
   7  -3  -8    5.03    0.92
   7   3   8    4.53    0.87
  -8  -3  -8    1.28    0.62
   8  -3   8    1.31    0.70
   8   3  -8    1.92    0.74
  -8   3   8    2.18    1.08
  -8  -3   8    2.66    0.86
   8  -3  -8    1.20    0.80
   8  -3  -8    0.46    0.58
   8  -3  -8    1.87    0.71
  -8  -3   8    2.31    0.76
   8   3   8    1.96    0.71
  -9   3   8    3.50    1.48
   9   3  -8    5.59    1.35
   9  -3  -8    5.21    1.16
   9  -3  -8    2.37    1.02
  -9  -3   8    3.39    0.98
   9   3   8    4.12    1.07
   0  -4   8    4.18    0.57
   0  -4   8    3.05    0.51
   0  -4   8    3.27    0.51
   0  -4  -8    3.73    0.47
   0   4   8    3.12    0.47
   0  -4  -8    3.31    0.49
   1  -4   8   35.17    2.26
  -1   4   8   34.86    2.26
   1  -4   8   33.52    2.22
  -1  -4  -8   36.43    2.08
   1   4  -8   42.04    2.27
  -1  -4  -8   37.91    2.18
  -1  -4  -8   32.50    2.10
   1  -4   8   35.07    2.27
  -1  -4   8   36.14    2.25
  -1  -4   8   34.37    2.25
   1  -4  -8   37.86    2.23
  -1  -4   8   32.86    2.17
   1   4   8   38.03    2.05
   1   4   8   37.75    2.16
   1  -4  -8   38.92    2.27
   2  -4   8    6.10    0.69
  -2  -4  -8    6.22    0.40
  -2   4   8    6.05    0.83
   2  -4   8    6.19    0.81
   2   4  -8    5.68    0.70
  -2  -4  -8    6.05    0.57
  -2  -4  -8    6.06    0.62
   2   4   8    5.63    0.55
   2  -4  -8    6.67    0.82
  -2  -4   8    6.06    0.68
  -2  -4   8    7.76    0.81
   2  -4  -8    6.07    0.76
  -2  -4   8    6.36    0.76
   2   4   8    6.82    0.54
  -3  -4  -8    3.75    0.52
   3  -4   8    4.07    0.73
   3   4  -8    5.32    0.70
   3  -4   8    3.49    0.57
  -3  -4  -8    5.34    0.55
  -3   4   8    4.33    0.82
   3   4   8    4.32    0.49
  -3  -4   8    4.22    0.67
  -3  -4   8    4.28    0.62
   3  -4  -8    5.91    0.79
   3   4   8    4.11    0.52
   3  -4  -8    4.76    0.73
   4   4  -8   35.16    2.37
  -4  -4  -8   35.79    2.15
  -4   4   8   38.93    2.57
   4  -4   8   33.71    2.24
  -4  -4  -8   36.51    2.26
   4  -4   8   34.16    2.44
   4  -4  -8   38.15    2.38
  -4  -4   8   37.58    2.41
   4  -4  -8   38.28    2.49
   4   4   8   35.90    2.14
  -4  -4   8   34.11    2.33
   4  -4  -8   32.75    2.37
   4   4   8   38.65    2.27
   5   4  -8    5.12    0.86
   5  -4   8    4.96    0.91
  -5   4   8    8.91    1.25
  -5  -4  -8    6.45    0.80
   5  -4   8    6.03    0.75
  -5  -4   8    7.33    0.98
   5  -4  -8    6.01    0.97
  -5  -4   8    4.42    0.77
   5  -4  -8    7.33    0.96
   5   4   8    6.80    0.86
   5  -4  -8    7.98    1.05
   6   4  -8   25.04    1.94
  -6   4   8   26.54    2.24
   6  -4   8   26.13    2.03
   6  -4   8   22.79    1.59
  -6  -4  -8   22.15    1.71
  -6  -4   8   24.02    1.92
   6  -4  -8   22.83    1.99
  -6  -4   8   22.37    1.80
   6  -4  -8   24.71    1.92
   6  -4  -8   24.97    1.90
   6   4   8   22.82    1.79
  -7  -4  -8    0.65    0.48
   7   4  -8    0.89    0.61
  -7   4   8    0.91    0.85
   7  -4   8    0.08    0.51
   7  -4  -8    1.14    0.61
   7  -4  -8    1.32    0.63
  -7  -4   8   -0.04    0.50
  -7  -4   8    0.54    0.48
   7   4   8    1.13    0.64
   7  -4  -8    1.29    0.64
   8   4  -8    1.97    0.80
  -8   4   8    0.24    1.08
   8  -4   8    2.63    0.87
  -8  -4   8   -0.21    0.62
   8  -4  -8   -0.64    0.60
   8   4   8    0.80    0.61
   8  -4  -8    0.80    0.65
   8  -4  -8    0.74    0.68
   0  -5   8    1.08    0.40
   0  -5  -8    1.69    0.39
   0  -5  -8    0.89    0.38
   0   5   8    1.07    0.36
   0  -5   8    1.62    0.44
   0  -5   8    1.07    0.38
   1  -5   8    5.72    0.77
  -1   5   8    4.47    0.69
  -1  -5  -8    6.99    0.71
  -1  -5  -8    6.41    0.63
   1  -5   8    6.56    0.82
  -1  -5  -8    5.14    0.67
   1  -5   8    6.34    0.82
  -1  -5   8    5.02    0.73
   1  -5  -8    7.05    0.81
   1   5   8    4.38    0.60
   1  -5  -8    7.27    0.85
  -1  -5   8    5.61    0.75
   1   5   8    5.92    0.51
  -1  -5   8    6.77    0.74
  -2  -5  -8   11.09    0.99
  -2  -5  -8   13.23    0.82
   2   5  -8   13.11    1.09
   2  -5   8   13.93    1.20
   2  -5   8   12.49    1.10
  -2   5   8   15.20    1.31
  -2  -5  -8   15.47    1.02
   2   5   8   13.34    0.93
   2  -5  -8   11.00    1.09
  -2  -5   8   13.77    1.04
   2  -5  -8   12.81    1.12
  -2  -5   8   13.47    1.14
   2   5   8   12.14    0.94
  -2  -5   8   11.67    1.10
  -3  -5  -8    2.66    0.47
   3   5  -8    2.96    0.57
   3  -5   8    1.90    0.58
  -3  -5  -8    1.72    0.40
   3  -5   8    1.93    0.49
  -3   5   8    1.24    0.65
   3  -5  -8    1.79    0.53
   3  -5  -8    2.54    0.62
  -3  -5   8    2.13    0.52
   3   5   8    1.17    0.29
  -3  -5   8    1.99    0.57
   3   5   8    1.91    0.41
  -4  -5  -8    6.50    0.72
   4   5  -8    4.74    0.79
   4  -5   8    3.66    0.81
  -4   5   8    5.37    1.00
  -4  -5  -8    5.54    0.72
   4  -5   8    4.51    0.71
   4   5   8    5.16    0.70
  -4  -5   8    4.94    0.88
   4  -5  -8    6.25    0.94
   4  -5  -8    6.03    0.96
  -4  -5   8    5.93    0.85
   5  -5   8   11.80    1.07
  -5   5   8   12.69    1.61
   5   5  -8   10.76    1.30
   5  -5   8    9.96    1.36
  -5  -5  -8   11.42    1.05
   5  -5  -8   11.19    1.43
  -5  -5   8   11.92    1.30
   5   5   8   10.66    1.03
  -5  -5   8    9.76    1.25
   5  -5  -8   10.12    1.30
   6  -5   8    0.59    0.39
  -6  -5  -8   -0.26    0.37
   6   5  -8   -0.54    0.44
  -6   5   8   -0.68    0.67
   6  -5   8    0.84    0.57
   6  -5  -8    0.54    0.54
   6  -5  -8    0.07    0.48
  -6  -5   8   -0.23    0.40
   6   5   8    0.03    0.38
  -6  -5   8   -0.12    0.52
   7   5  -8    4.43    0.95
   7  -5   8    1.44    0.71
  -7   5   8    1.88    1.13
   7  -5  -8    1.58    0.85
   7   5   8    3.55    0.81
   7  -5  -8    2.47    0.77
  -7  -5   8    2.19    0.75
  -7  -5   8    2.95    0.81
  -8   5   8    3.04    1.31
   8   5  -8    5.32    1.14
   8  -5   8    2.88    1.03
  -8  -5   8    4.68    1.09
   8  -5  -8    5.91    1.35
   8   5   8    4.88    1.04
   8  -5  -8    5.08    1.15
   0  -6  -8   30.39    1.99
   0  -6   8   32.33    2.15
   0  -6  -8   26.64    2.06
   0  -6   8   33.09    2.10
   0  -6   8   30.63    2.12
   0   6   8   31.70    2.06
  -1  -6  -8   33.20    2.14
   1  -6   8   33.85    2.24
  -1   6   8   26.41    2.14
   1  -6   8   31.68    2.19
   1  -6   8   33.93    2.20
  -1  -6  -8   32.54    1.98
   1   6  -8   30.25    2.16
  -1  -6  -8   32.25    2.09
   1   6   8   34.45    1.95
  -1  -6   8   34.01    2.23
   1  -6  -8   29.51    2.12
  -1  -6   8   34.30    2.22
  -1  -6   8   31.44    2.07
   1   6   8   30.14    2.03
   1  -6  -8   32.69    2.19
   2   6  -8    3.78    0.70
  -2  -6  -8    3.82    0.60
   2  -6   8    2.35    0.64
  -2  -6  -8    3.02    0.57
   2  -6   8    3.40    0.67
  -2   6   8    3.42    0.74
  -2  -6  -8    3.28    0.59
  -2  -6   8    3.31    0.67
   2   6   8    3.12    0.48
   2  -6  -8    3.50    0.70
   2  -6  -8    3.20    0.68
  -2  -6   8    2.72    0.63
   2   6   8    3.02    0.48
  -2  -6   8    3.85    0.62
   3   6  -8   10.65    1.15
   3  -6   8    9.92    1.25
  -3   6   8   10.27    1.30
   3  -6   8    8.22    1.03
  -3  -6  -8    7.71    0.92
  -3  -6  -8   10.21    1.04
   3  -6  -8   10.33    1.25
  -3  -6   8    8.49    1.10
   3   6   8    9.50    0.83
   3  -6  -8    9.02    1.16
  -3  -6   8    9.06    1.13
   4  -6   8    1.96    0.56
   4  -6   8    1.90    0.67
  -4   6   8    1.33    0.77
  -4  -6  -8    1.65    0.49
  -4  -6  -8    2.02    0.51
   4   6  -8    1.55    0.56
   4  -6  -8    2.12    0.67
  -4  -6   8    1.83    0.62
   4   6   8    1.41    0.45
  -4  -6   8    2.17    0.66
   4  -6  -8    1.60    0.66
   5   6  -8    6.62    1.02
   5  -6   8    5.37    1.05
   5  -6   8    5.24    0.83
  -5   6   8    5.79    1.20
  -5  -6  -8    5.60    0.81
  -5  -6   8    3.88    0.87
   5  -6  -8    4.55    1.00
  -5  -6   8    3.13    0.76
   5  -6  -8    5.09    0.96
   5   6   8    5.48    0.80
   6   6  -8    1.24    0.72
  -6   6   8    2.62    1.14
   6  -6   8    2.28    0.63
   6  -6   8    1.59    0.75
   6  -6  -8    1.74    0.80
  -6  -6   8    1.12    0.65
  -6  -6   8    1.58    0.64
   6  -6  -8    2.22    0.86
   6   6   8    1.81    0.61
  -7   6   8    2.85    1.40
   7  -6   8    3.53    1.04
   7   6  -8    2.02    0.84
  -7  -6   8    3.82    1.00
   7  -6  -8    2.30    0.91
   7  -6  -8    1.44    0.86
   0  -7   8    0.94    0.54
   0   7   8    2.75    0.62
   0  -7  -8    3.29    0.60
   0  -7  -8    2.53    0.67
   0  -7   8    2.98    0.69
   0  -7   8    2.60    0.63
  -1   7   8    1.53    0.61
  -1  -7  -8    2.56    0.57
   1  -7   8    2.36    0.66
   1  -7   8    2.04    0.60
  -1  -7  -8    2.59    0.62
   1  -7   8    1.59    0.57
  -1  -7  -8    1.64    0.45
   1   7  -8    2.96    0.64
  -1  -7   8    2.35    0.62
   1  -7  -8    2.80    0.70
  -1  -7   8    2.21    0.56
   1  -7  -8    2.45    0.63
  -1  -7   8    1.50    0.57
   1   7   8    2.40    0.44
   1   7   8    1.84    0.49
   2   7  -8    4.84    0.82
  -2   7   8    5.76    0.99
  -2  -7  -8    6.22    0.83
  -2  -7  -8    5.98    0.87
   2  -7   8    5.38    0.92
   2  -7   8    4.88    0.91
  -2  -7   8    5.12    0.89
  -2  -7   8    6.24    0.82
  -2  -7   8    6.37    1.01
   2   7   8    6.81    0.74
   2  -7  -8    6.58    1.03
   2  -7  -8    7.37    1.05
  -3  -7  -8    7.44    0.95
   3  -7   8    6.90    1.01
   3  -7   8    8.69    1.24
   3   7  -8    9.93    1.17
  -3  -7  -8    7.98    0.99
  -3   7   8    8.83    1.33
   3   7   8    5.43    0.76
   3  -7  -8    9.35    1.23
  -3  -7   8    6.35    1.00
   3  -7  -8    7.40    1.15
  -3  -7   8    7.94    1.10
   4  -7   8    5.49    1.05
  -4  -7  -8    2.83    0.65
   4   7  -8    2.70    0.73
   4  -7   8    3.99    0.80
  -4   7   8    2.98    0.91
   4  -7  -8    2.77    0.81
   4  -7  -8    1.70    0.78
  -4  -7   8    3.83    0.81
  -4  -7   8    3.56    0.87
  -5   7   8    0.59    0.88
   5  -7   8    3.20    0.78
   5   7  -8    1.53    0.72
   5  -7   8    2.11    0.79
  -5  -7   8    2.71    0.74
  -5  -7   8    1.27    0.65
   5  -7  -8    1.80    0.86
   5  -7  -8    1.47    0.75
   6  -7   8    3.04    0.92
   6  -7   8    2.33    0.72
   6   7  -8    2.47    0.79
  -6   7   8    2.58    1.18
  -6  -7   8    0.56    0.72
  -6  -7   8    3.51    0.92
   6  -7  -8    2.23    0.93
   6  -7  -8    1.13    0.82
   7  -7   8    1.93    0.84
   7   7  -8    1.65    0.80
  -7   7   8    1.64    1.71
   7  -7  -8    0.93    0.82
  -7  -7   8    1.66    0.82
   7  -7  -8    0.35    0.76
   0  -8   8   19.18    1.70
   0  -8  -8   18.62    1.64
   0  -8   8   18.46    1.70
   0   8   8   22.93    1.66
   0  -8   8   17.73    1.60
   0  -8  -8   19.46    1.54
  -1   8   8    4.22    0.91
  -1  -8  -8    5.60    0.95
   1   8  -8    4.41    0.90
   1  -8   8    5.50    0.93
   1  -8   8    6.52    1.06
  -1  -8   8    4.94    0.93
  -1  -8   8    4.31    0.88
   1  -8  -8    5.83    0.92
  -1  -8   8    4.64    0.84
   1  -8  -8    5.02    1.00
   2  -8   8    4.19    0.90
  -2   8   8    4.25    0.89
   2  -8   8    5.33    0.96
  -2  -8  -8    6.19    0.97
  -2  -8  -8    5.26    0.84
   2   8  -8    4.21    0.80
   2  -8  -8    4.86    0.94
  -2  -8   8    5.28    1.03
   2  -8  -8    4.87    0.95
  -2  -8   8    4.07    0.94
  -3  -8  -8    3.30    0.77
  -3  -8  -8    2.75    0.76
   3  -8   8    4.62    0.96
   3  -8   8    5.01    0.99
   3   8  -8    2.89    0.76
  -3   8   8    4.38    1.09
   3  -8  -8    4.40    0.95
  -3  -8   8    3.95    0.93
   3  -8  -8    3.73    0.98
  -3  -8   8    3.58    0.93
   4  -8   8   11.94    1.61
  -4   8   8   10.76    1.64
   4   8  -8   14.50    1.60
   4  -8   8   12.86    1.52
  -4  -8   8   14.65    1.66
  -4  -8   8   12.25    1.55
   4  -8  -8   12.81    1.69
   4  -8  -8   15.29    1.87
  -5   8   8    6.72    1.57
   5  -8   8    4.84    1.13
   5  -8   8    3.93    1.03
   5   8  -8    6.08    1.09
   5  -8  -8    5.52    1.29
  -5  -8   8    5.61    1.10
  -5  -8   8    5.18    1.08
   5  -8  -8    7.03    1.30
   6   8  -8    2.69    0.90
  -6   8   8    2.55    1.45
   6  -8   8    1.98    0.80
   6  -8   8    0.48    0.81
  -6  -8   8    2.05    0.86
  -6  -8   8    1.36    0.89
   6  -8  -8    3.76    1.16
   6  -8  -8    1.76    0.91
   0  -9   8   -0.13    0.52
   0  -9  -8    0.68    0.58
   0  -9   8    0.58    0.55
   0  -9   8    0.29    0.64
   1  -9   8    6.53    1.13
  -1   9   8    4.91    1.21
   1  -9   8    5.04    1.01
  -1  -9  -8    4.55    0.95
   1   9  -8    3.83    0.87
   1  -9  -8    5.13    0.98
   1  -9  -8    3.58    0.97
  -1  -9   8    3.69    0.95
  -1  -9   8    7.38    1.24
  -2   9   8    2.37    0.90
  -2  -9  -8    2.10    0.69
   2  -9   8    1.49    0.76
   2   9  -8    1.97    0.71
  -2  -9  -8    2.55    0.74
   2  -9   8    2.53    0.79
  -2  -9   8    1.62    0.74
  -2  -9   8    1.36    0.69
   2  -9  -8    1.81    0.77
   2  -9  -8    2.07    0.94
   3  -9   8    0.72    0.69
   3   9  -8    0.39    0.56
  -3   9   8    0.35    0.89
   3  -9   8    0.77    0.63
  -3  -9   8    0.32    0.70
   3  -9  -8    1.25    0.83
  -3  -9   8    1.09    0.67
   3  -9  -8    0.49    0.55
  -4   9   8    0.28    0.86
   4  -9   8    0.97    0.77
   4   9  -8    1.42    0.74
   4  -9   8    1.43    0.72
   4  -9  -8    1.13    0.87
   4  -9  -8    1.19    0.78
  -4  -9   8    1.23    0.75
  -4  -9   8    1.06    0.71
   5  -9   8    4.78    1.31
  -5   9   8    4.44    1.57
   5   9  -8    3.51    1.07
   5  -9   8    4.41    1.13
   5  -9  -8    4.82    1.20
  -5  -9   8    4.62    1.06
  -5  -9   8    2.92    0.99
   0 -10   8    1.23    0.78
   0 -10  -8    0.93    0.82
   0  10  -8    1.13    0.71
   1 -10   8    6.41    1.12
   1  10  -8    5.02    1.07
  -1 -10  -8    5.66    1.22
   1 -10   8    5.72    1.20
  -1 -10   8    6.03    1.31
  -1 -10   8    6.39    1.25
   1 -10  -8    5.63    1.24
   2 -10   8    0.30    0.55
  -2  10   8   -1.37    0.81
  -2 -10  -8    0.20    0.68
   2  10  -8    0.17    0.61
   2 -10   8   -0.31    0.62
  -2 -10   8   -0.02    0.60
   2 -10  -8    0.07    0.71
  -2 -10   8    0.35    0.67
   2 -10  -8   -0.20    0.55
   3 -10   8    4.77    1.17
   3  10  -8    4.29    1.03
  -3  10   8    5.58    1.42
   3 -10  -8    5.57    1.26
  -3  10  -8    4.89    1.50
  -3 -10   8    3.66    1.13
  -3 -10   8    4.84    1.21
   0   0   9    0.07    0.11
   0   0  -9    0.02    0.07
   0   0   9   -0.09    0.10
   0   0   9    0.06    0.17
   0   0  -9    0.12    0.12
   1   0   9   71.57    3.90
  -1   0  -9   70.51    3.77
   1   0   9   80.70    3.88
  -1   0  -9   72.24    3.90
  -1   0   9   68.09    3.83
  -1   0  -9   69.19    3.82
  -1   0   9   64.68    3.87
  -1   0   9   70.98    3.83
  -1   0   9   68.18    3.86
  -2   0   9   51.26    2.80
   2   0   9   48.63    2.78
   2   0   9   47.30    2.76
  -2   0   9   49.26    2.79
   2   0  -9   45.57    2.78
  -2   0   9   51.46    2.82
   2   0   9   49.86    2.83
  -2   0  -9   50.37    2.63
   3   0   9   14.76    1.05
  -3   0   9   14.42    1.06
  -3   0   9   14.98    1.06
  -3   0  -9   14.79    0.87
   3   0  -9   13.77    1.06
   3   0   9   16.20    1.03
  -3   0   9   14.72    1.06
  -4   0   9    4.28    0.61
   4   0   9    4.33    0.61
  -4   0   9    4.66    0.62
   4   0   9    4.37    0.56
   4   0  -9    5.98    0.71
  -4   0   9    4.39    0.61
   5   0   9   42.24    2.70
   5   0  -9   43.09    2.83
   5   0   9   45.99    2.83
  -5   0   9   44.44    2.80
  -5   0   9   49.88    2.82
  -5   0   9   44.53    2.78
   6   0   9   10.81    0.99
   6   0  -9   12.18    1.11
  -6   0   9   11.22    1.19
   6   0  -9   12.05    1.32
   6   0  -9   10.69    0.99
   6   0   9   11.93    1.29
  -6   0   9   10.81    1.16
  -6   0   9    9.35    1.16
  -7   0   9   -0.09    0.40
   7   0  -9   -0.42    0.31
   7   0  -9    0.28    0.51
  -7   0  -9    0.25    0.34
   7   0   9    0.04    0.36
  -7   0   9   -0.07    0.52
   7   0  -9    0.20    0.42
   7   0   9    0.42    0.52
   8   0  -9   10.10    1.47
   8   0   9   10.44    1.39
   8   0  -9    8.67    1.20
  -8   0   9   10.72    1.41
  -8   0  -9   10.05    1.25
  -9   0   9    0.26    0.73
   9   0  -9    0.48    0.69
  -9   0  -9    0.49    0.62
   9   0   9    0.48    0.72
   0  -1   9  229.19   13.04
   0   1   9  244.67   13.05
   0  -1   9  248.33   13.00
   0  -1   9  248.83   13.03
   0  -1   9  254.57   13.02
   1  -1   9  159.78    8.70
  -1   1   9  180.42    8.70
   1  -1   9  163.80    8.80
   1  -1   9  157.85    8.78
  -1  -1  -9  157.63    8.70
   1   1  -9  174.23    8.77
  -1   1   9  153.96    8.78
  -1  -1  -9  155.63    8.66
   1   1  -9  144.53    8.72
   1  -1   9  169.08    8.74
  -1  -1   9  168.88    8.74
  -1  -1   9  187.68    8.78
  -1  -1   9  166.14    8.78
   1   1   9  159.92    8.78
  -1   1  -9  157.76    8.72
  -2  -1  -9   32.71    1.96
  -2  -1  -9   33.88    1.94
   2   1  -9   36.38    2.08
  -2   1   9   33.97    2.11
   2   1  -9   32.96    2.04
   2  -1   9   35.07    1.92
   2  -1   9   34.40    2.09
   2   1   9   35.21    1.96
   2  -1  -9   37.49    2.05
  -2  -1   9   35.99    2.07
  -2  -1   9   34.10    2.01
   2   1   9   37.50    2.09
  -2  -1   9   38.04    2.10
   2   1   9   36.47    2.02
  -3  -1  -9    1.74    0.26
  -3  -1  -9    1.23    0.24
   3   1  -9    1.04    0.33
  -3   1   9    0.80    0.39
   3  -1   9    0.91    0.31
   3  -1   9    0.86    0.32
  -3  -1   9    1.03    0.26
  -3  -1   9    1.24    0.34
   3  -1  -9    1.22    0.34
   3   1   9    1.65    0.35
   3   1   9    1.44    0.24
  -3  -1   9    2.04    0.39
   3   1   9    0.97    0.28
  -4  -1  -9   10.72    0.66
  -4   1   9    8.86    1.00
   4  -1   9    9.80    0.92
   4  -1   9   10.07    0.88
   4   1  -9   10.03    0.92
  -4  -1  -9   11.02    0.81
  -4  -1   9   10.91    0.91
   4  -1  -9   10.84    0.92
  -4  -1   9   10.86    0.84
  -4  -1   9    9.89    0.90
   4   1   9   10.52    0.88
   4   1   9    9.83    0.74
   5  -1   9   19.86    1.52
   5  -1   9   18.04    1.44
  -5  -1  -9   20.60    1.39
   5   1  -9   18.00    1.49
  -5  -1  -9   20.00    1.22
  -5   1   9   19.35    1.56
  -5  -1   9   19.82    1.47
   5   1   9   20.12    1.48
   5  -1  -9   18.49    1.51
   5   1   9   20.51    1.30
  -5  -1   9   19.23    1.47
   5  -1  -9   20.09    1.51
   5  -1  -9   20.43    1.47
  -5  -1   9   19.44    1.39
  -6  -1  -9   11.74    1.06
   6   1  -9   11.79    1.33
  -6   1   9   11.34    1.21
   6  -1   9   12.05    1.34
   6  -1   9   11.40    1.21
  -6   1   9   10.95    1.28
   6  -1  -9    9.92    1.19
   6  -1  -9   12.04    1.35
  -6  -1   9   10.76    1.05
   6   1   9   12.54    1.30
  -6  -1   9   11.58    1.26
   6  -1  -9   12.94    1.11
  -6  -1   9   12.02    1.09
   6   1   9   10.41    0.90
  -7   1   9    1.66    0.77
  -7   1   9    1.14    0.63
   7  -1   9    1.30    0.56
   7   1  -9    1.28    0.51
   7   1  -9    1.58    0.64
   7   1  -9    2.43    0.50
  -7  -1  -9    0.72    0.46
   7  -1   9    0.50    0.54
  -7  -1   9    2.40    0.62
   7  -1  -9    1.75    0.63
   7  -1  -9    1.27    0.50
   7   1   9    1.28    0.60
  -7  -1   9    1.61    0.61
   7  -1  -9    1.14    0.54
   8  -1   9    1.29    0.71
  -8  -1  -9    1.38    0.61
  -8   1   9    2.03    0.86
   8   1  -9    3.03    0.91
  -8   1   9    1.44    0.71
   8  -1  -9    2.22    0.79
  -8  -1   9    1.02    0.66
   8   1   9    0.75    0.59
   8  -1  -9    2.45    0.72
   9  -1   9    8.41    1.42
   9   1  -9   10.23    1.60
  -9  -1  -9   10.10    1.36
  -9   1   9   11.07    1.59
   9  -1  -9   12.13    1.71
   9   1   9   10.66    1.50
  -9  -1   9    9.25    1.48
  -9   1  -9    9.54    1.38
   0  -2   9   12.24    0.87
   0  -2   9   11.17    0.83
   0  -2   9   12.74    0.85
   0  -2   9   11.25    0.81
   0   2   9   12.30    0.74
   0   2   9   12.51    0.87
   1   2  -9   41.37    2.34
   1  -2   9   41.45    2.40
   1  -2   9   44.00    2.44
  -1  -2  -9   44.83    2.27
   1  -2   9   44.81    2.49
  -1  -2  -9   42.34    2.28
   1   2  -9   40.78    2.44
  -1   2   9   38.61    2.31
  -1   2   9   43.67    2.49
   1   2   9   40.45    2.27
   1   2   9   45.37    2.44
  -1  -2   9   42.18    2.45
   1  -2  -9   43.45    2.33
   1   2   9   39.85    2.28
  -1  -2   9   40.92    2.34
  -1  -2   9   44.53    2.45
  -1  -2   9   41.01    2.44
  -2  -2  -9   23.61    1.42
  -2  -2  -9   24.48    1.38
   2  -2   9   26.15    1.51
   2  -2   9   23.37    1.62
   2   2  -9   24.39    1.43
   2   2  -9   23.09    1.56
  -2   2   9   26.76    1.68
   2   2   9   26.89    1.55
   2   2   9   23.37    1.46
  -2  -2   9   24.83    1.43
  -2  -2   9   27.72    1.60
  -2  -2   9   28.30    1.62
   2  -2  -9   24.23    1.51
   3  -2   9   39.49    2.27
   3   2  -9   41.59    2.44
  -3  -2  -9   37.26    2.15
   3  -2   9   38.01    2.45
  -3  -2  -9   38.12    2.26
  -3  -2  -9   38.02    2.15
  -3   2   9   41.24    2.52
  -3  -2   9   40.65    2.23
   3   2   9   38.78    2.33
   3   2   9   43.67    2.37
  -3  -2   9   39.89    2.42
   3  -2  -9   45.03    2.42
  -3  -2   9   40.44    2.41
   4  -2   9   15.54    0.96
   4  -2   9   15.01    1.20
  -4  -2  -9   15.92    1.05
   4  -2   9   14.43    0.93
  -4  -2  -9   13.74    0.90
  -4   2   9   15.65    1.30
   4   2  -9   14.18    1.18
   4   2   9   15.31    0.89
  -4  -2   9   15.56    0.98
   4  -2  -9   13.51    1.15
  -4  -2   9   16.51    1.19
   4   2   9   15.92    1.12
  -4  -2   9   14.48    1.15
   4  -2  -9   15.00    1.22
   4  -2  -9   14.45    1.17
  -5  -2  -9   30.81    2.09
   5  -2   9   34.32    1.87
  -5  -2  -9   31.99    1.95
  -5   2   9   36.22    2.41
   5  -2   9   29.89    2.22
   5   2  -9   33.89    2.29
   5  -2   9   33.61    2.31
   5  -2  -9   38.37    2.27
  -5  -2   9   33.79    2.02
   5   2   9   33.21    1.91
   5  -2  -9   31.67    2.27
  -5  -2   9   34.70    2.22
   5  -2  -9   34.91    2.31
   5   2   9   33.34    2.20
  -5  -2   9   38.03    2.28
   6  -2   9    4.15    0.81
  -6   2   9    4.37    0.89
   6  -2   9    4.70    0.87
   6   2  -9    7.43    1.02
  -6  -2  -9    4.82    0.72
   6  -2  -9    4.90    0.80
   6  -2  -9    6.36    0.96
   6   2   9    6.25    0.89
   6  -2  -9    5.27    0.89
  -6  -2   9    6.76    0.94
  -6  -2   9    5.75    0.85
   7  -2   9    1.32    0.61
   7   2  -9    0.20    0.57
  -7  -2  -9    1.92    0.54
   7   2  -9    0.75    0.58
   7  -2   9    0.43    0.51
   7   2  -9    1.01    0.56
  -7   2   9    1.31    0.74
   7  -2  -9    1.64    0.63
   7   2   9    0.34    0.43
  -7  -2   9    2.19    0.60
  -7  -2   9    2.09    0.72
   7  -2  -9    0.76    0.49
   7  -2  -9    0.68    0.56
   8   2  -9    0.60    0.60
  -8  -2  -9    0.03    0.45
   8  -2   9    1.06    0.64
  -8   2   9   -0.18    0.78
  -8   2   9    1.44    0.74
   8  -2  -9   -0.04    0.59
  -8  -2   9    0.68    0.50
   8   2   9    1.36    0.62
  -8  -2   9    1.16    0.66
   8  -2  -9   -0.31    0.44
   9   2  -9    8.06    1.49
  -9   2   9    6.47    1.45
  -9   2   9    9.12    1.49
   9  -2  -9    7.06    1.36
   9   2   9    7.19    1.31
  -9  -2   9    7.99    1.34
   9  -2  -9   10.21    1.53
   0  -3   9   14.62    0.99
   0  -3  -9   12.70    0.90
   0  -3   9   11.49    0.93
   0   3   9   13.00    0.95
   0  -3   9   11.00    0.92
   0   3   9   12.99    0.75
  -1   3   9    6.47    0.73
  -1  -3  -9    5.21    0.47
   1  -3   9    7.91    0.66
  -1  -3  -9    6.28    0.49
   1   3  -9    6.47    0.70
   1   3  -9    5.69    0.48
   1  -3   9    5.34    0.65
   1  -3   9    5.63    0.70
  -1   3   9    6.40    0.48
  -1  -3  -9    5.33    0.52
   1   3   9    7.35    0.50
  -1  -3   9    6.35    0.69
  -1  -3   9    6.56    0.68
   1   3   9    7.71    0.62
  -1  -3   9    7.18    0.62
   1  -3  -9    7.26    0.71
   1   3   9    6.57    0.44
  -2  -3  -9   22.14    1.30
   2   3  -9   20.85    1.23
  -2   3   9   20.68    1.52
  -2  -3  -9   22.32    1.19
  -2  -3  -9   21.56    1.31
   2  -3   9   24.43    1.44
  -2  -3  -9   21.92    1.19
   2   3  -9   20.48    1.43
   2  -3   9   22.10    1.52
   2   3   9   20.50    1.30
  -2  -3   9   21.22    1.47
   2   3   9   23.26    1.39
  -2  -3   9   22.99    1.46
   2  -3  -9   22.32    1.49
   2  -3  -9   19.92    1.35
   2  -3  -9   23.09    1.48
   3  -3   9    7.39    0.92
  -3  -3  -9    8.43    0.65
   3   3  -9    8.09    0.77
  -3  -3  -9    6.57    0.56
   3  -3   9    8.68    0.71
  -3   3   9    6.72    0.89
  -3  -3   9    8.68    0.77
  -3  -3   9    9.35    0.82
   3  -3  -9    8.67    0.75
   3  -3  -9    9.23    0.98
   3  -3  -9    7.94    0.87
   3   3   9    8.78    0.67
   3   3   9    7.70    0.68
  -4  -3  -9   11.74    0.89
   4   3  -9   11.08    1.18
   4  -3   9   10.89    1.23
  -4   3   9    9.76    1.20
   4  -3   9   11.10    0.88
  -4  -3  -9   11.90    0.80
   4   3   9   12.25    0.96
  -4  -3   9    9.94    0.97
   4   3   9   12.02    0.91
  -4  -3   9   11.76    0.69
   4  -3  -9   13.58    1.06
   4  -3  -9   12.76    1.08
  -4  -3   9   12.61    1.06
   4  -3  -9   10.75    1.19
   5  -3   9   14.80    1.37
   5   3  -9   15.28    1.30
  -5  -3  -9   12.57    1.09
   5  -3   9   16.20    1.05
  -5   3   9   13.69    1.50
   5   3   9   15.50    1.23
   5  -3  -9   15.65    1.32
  -5  -3   9   13.93    1.25
   5  -3  -9   14.60    1.26
  -5  -3   9   14.19    1.25
   5  -3  -9   15.58    1.38
  -6  -3  -9   13.84    1.15
   6  -3   9   12.44    1.47
  -6   3   9   14.49    1.60
   6   3  -9   10.08    1.34
  -6  -3   9   12.47    1.40
  -6  -3   9   13.60    1.25
   6  -3  -9   12.70    1.53
   6  -3  -9   13.17    1.45
   6   3   9   14.76    1.28
   6  -3  -9   13.99    1.44
  -7  -3  -9   11.31    1.18
  -7   3   9   11.79    1.59
   7  -3   9    9.12    1.33
   7   3  -9    8.44    1.26
  -7  -3   9    8.69    1.24
  -7  -3   9   10.76    1.28
   7   3   9    7.87    1.16
   7  -3  -9   11.41    1.40
   7  -3  -9    8.31    1.27
   7  -3  -9    9.72    1.23
  -8  -3  -9    3.86    1.25
   8  -3   9    4.42    1.02
   8   3  -9    6.84    1.22
  -8   3   9    5.58    1.32
   8  -3  -9    5.13    1.10
  -8  -3   9    4.79    0.94
   8  -3  -9    5.45    1.08
  -8  -3   9    5.41    1.08
   8  -3  -9    4.77    1.05
   8   3   9    4.29    0.91
  -9   3   9   -0.73    0.99
  -9  -3   9    0.83    0.76
   9  -3  -9    0.33    0.73
   9   3   9    0.12    0.64
   9  -3  -9    0.03    0.70
   0  -4  -9    0.78    0.30
   0  -4  -9    1.24    0.34
   0  -4   9    1.65    0.37
   0  -4   9    0.76    0.32
   0  -4   9    0.80    0.34
   0   4   9    0.95    0.31
  -1  -4  -9   21.39    1.33
   1  -4   9   19.99    1.48
  -1  -4  -9   21.56    1.36
  -1   4   9   20.80    1.54
  -1  -4  -9   21.78    1.42
   1  -4   9   20.08    1.50
   1  -4   9   22.35    1.55
   1   4   9   22.63    1.29
   1  -4  -9   22.98    1.48
   1   4   9   23.63    1.43
   1  -4  -9   21.00    1.48
  -1  -4   9   24.43    1.50
  -1  -4   9   23.45    1.52
  -1  -4   9   21.71    1.51
   2  -4   9    1.55    0.39
  -2  -4  -9    1.63    0.31
   2   4  -9    1.72    0.40
   2   4  -9    1.80    0.18
  -2   4   9    1.89    0.50
  -2  -4  -9    1.33    0.18
   2  -4   9    1.91    0.49
  -2  -4  -9    1.97    0.35
   2  -4  -9    2.58    0.52
  -2  -4   9    2.11    0.41
  -2  -4   9    1.10    0.39
   2   4   9    1.61    0.29
  -2  -4   9    0.88    0.38
   2   4   9    1.18    0.29
   2  -4  -9    0.90    0.38
   3  -4   9   20.50    1.41
   3  -4   9   21.79    1.58
  -3   4   9   20.85    1.65
  -3  -4  -9   21.39    1.33
  -3  -4  -9   19.00    1.27
   3   4  -9   22.98    1.50
   3   4   9   17.13    1.29
   3   4   9   21.06    1.31
  -3  -4   9   21.09    1.47
   3  -4  -9   17.42    1.45
  -3  -4   9   21.37    1.52
   3  -4  -9   16.46    1.45
   4  -4   9   17.24    1.45
   4   4  -9   15.13    1.35
  -4  -4  -9   17.45    1.21
  -4   4   9   16.01    1.50
  -4  -4  -9   16.83    1.12
   4  -4   9   17.87    1.25
   4  -4  -9   13.67    1.34
   4  -4  -9   17.17    1.33
  -4  -4   9   17.49    1.37
   4   4   9   15.48    1.13
   4   4   9   15.64    1.19
   4  -4  -9   14.98    1.37
  -4  -4   9   16.98    1.33
  -5   4   9    7.95    1.19
   5  -4   9    7.38    0.81
   5  -4   9    6.53    1.06
  -5  -4  -9    8.09    0.89
   5   4  -9    6.80    0.98
   5   4   9    8.28    0.91
   5  -4  -9    6.38    0.94
   5  -4  -9    8.85    1.16
  -5  -4   9    8.14    1.00
   5  -4  -9    6.11    0.99
  -5  -4   9    5.77    0.93
   6  -4   9   15.01    1.78
   6   4  -9   19.30    1.72
  -6  -4  -9   20.43    1.54
  -6   4   9   19.46    2.04
   6  -4  -9   19.24    1.67
  -6  -4   9   20.10    1.58
   6  -4  -9   18.08    1.60
   6  -4  -9   16.58    1.86
   6   4   9   19.22    1.55
  -6  -4   9   19.71    1.69
   7  -4   9    0.20    0.54
  -7   4   9   -0.60    0.79
   7   4  -9    0.45    0.55
  -7  -4  -9   -0.55    0.36
   7   4   9   -0.30    0.42
   7  -4  -9    0.05    0.52
   7  -4  -9    0.28    0.49
   7  -4  -9    0.51    0.54
  -7  -4   9    0.44    0.51
  -7  -4   9   -0.86    0.53
   8  -4   9    0.50    0.63
  -8   4   9    0.09    1.00
   8   4  -9    1.23    0.71
  -8  -4   9   -0.04    0.57
   8   4   9    0.68    0.63
   8  -4  -9    1.18    0.71
   8  -4  -9    0.24    0.58
   8  -4  -9    2.39    0.81
   0  -5  -9   17.20    1.23
   0   5   9   15.94    1.20
   0  -5   9   15.52    1.23
   0  -5   9   15.12    1.23
   0  -5   9   16.48    1.23
   0  -5  -9   14.19    1.12
  -1  -5  -9    4.96    0.59
   1  -5   9    4.05    0.66
  -1  -5  -9    4.42    0.63
  -1  -5  -9    4.60    0.54
  -1   5   9    4.53    0.67
   1  -5   9    4.25    0.67
   1  -5   9    4.27    0.68
   1   5   9    4.99    0.61
   1   5   9    4.13    0.44
   1  -5  -9    4.92    0.69
  -1  -5   9    4.78    0.65
  -1  -5   9    3.85    0.66
   1  -5  -9    4.31    0.67
  -1  -5   9    4.09    0.66
  -2  -5  -9   18.76    1.10
  -2  -5  -9   18.93    1.27
  -2   5   9   18.23    1.50
   2  -5   9   20.08    1.42
  -2  -5  -9   17.88    1.29
   2   5  -9   18.20    1.39
   2  -5   9   16.49    1.44
  -2  -5   9   18.98    1.44
   2   5   9   17.70    1.25
   2   5   9   19.25    1.21
   2  -5  -9   18.20    1.41
  -2  -5   9   17.68    1.32
  -2  -5   9   18.01    1.40
   2  -5  -9   19.28    1.47
   3  -5   9    8.27    0.94
  -3  -5  -9    9.82    0.83
   3   5  -9    8.96    1.02
   3  -5   9    8.12    1.09
  -3  -5  -9    8.71    0.79
  -3   5   9    8.84    1.15
   3   5   9    7.98    0.72
  -3  -5   9    8.93    1.06
   3   5   9    8.54    0.75
   3  -5  -9    8.70    1.09
  -3  -5   9    7.44    0.93
   3  -5  -9    7.64    1.02
   4  -5   9    5.69    0.97
   4  -5   9    5.27    0.76
  -4   5   9    5.24    1.03
  -4  -5  -9    5.09    0.70
   4   5  -9    4.90    0.80
  -4  -5  -9    5.16    0.65
   4  -5  -9    6.13    1.00
   4   5   9    5.52    0.71
  -4  -5   9    6.00    0.90
  -4  -5   9    6.47    0.89
   4  -5  -9    5.79    0.94
   5  -5   9   24.83    1.67
   5  -5   9   23.60    1.93
  -5  -5  -9   22.31    1.65
   5   5  -9   24.42    1.86
  -5   5   9   20.96    1.98
  -5  -5   9   19.28    1.76
  -5  -5   9   22.88    1.78
   5   5   9   23.10    1.65
   5  -5  -9   22.74    1.86
   5  -5  -9   19.56    1.82
   6  -5   9    2.69    0.83
   6   5  -9    2.67    0.79
  -6   5   9    3.51    1.04
   6  -5   9    3.73    0.66
  -6  -5  -9    3.33    0.71
  -6  -5   9    4.63    0.90
   6  -5  -9    4.21    0.92
   6   5   9    4.03    0.75
  -6  -5   9    3.79    0.89
   6  -5  -9    3.55    0.86
   7   5  -9    3.93    0.97
   7  -5   9    3.22    0.93
  -7   5   9    3.14    1.28
  -7  -5   9    4.35    0.99
  -7  -5   9    5.07    0.92
   7  -5  -9    4.03    1.02
   7  -5  -9    6.10    1.06
   7   5   9    2.29    0.76
   8   5  -9    6.24    1.26
   8  -5   9    4.42    1.14
  -8   5   9    6.42    1.75
   8  -5  -9    6.34    1.29
   8  -5  -9    7.13    1.36
  -8  -5   9    4.89    1.12
   0   6   9   29.40    1.96
   0  -6  -9   29.93    1.92
   0  -6   9   29.62    2.05
   0  -6   9   28.15    2.02
   0  -6  -9   28.82    2.00
   0  -6   9   27.17    1.96
   1  -6   9    9.15    1.08
  -1  -6  -9    8.68    0.96
  -1  -6  -9    9.35    0.86
  -1  -6  -9    8.28    0.74
  -1   6   9    8.02    1.02
   1  -6   9   10.85    1.19
   1   6  -9    9.15    1.05
   1  -6   9    9.53    1.08
  -1  -6   9    8.74    1.07
   1   6   9    8.90    0.70
   1  -6  -9    9.25    1.08
  -1  -6   9    8.37    1.02
  -1  -6   9    8.56    0.96
   1  -6  -9    8.04    1.00
   1   6   9    7.35    0.84
   2  -6   9   16.33    1.41
   2  -6   9   14.83    1.34
  -2   6   9   19.07    1.55
   2   6  -9   17.33    1.36
  -2  -6  -9   14.30    1.23
  -2  -6  -9   15.65    1.20
   2  -6  -9   15.06    1.35
   2  -6  -9   15.67    1.37
  -2  -6   9   17.50    1.27
  -2  -6   9   15.22    1.36
   2   6   9   17.07    1.20
  -2  -6   9   13.44    1.32
   2   6   9   15.41    1.11
   3  -6   9    2.52    0.70
   3  -6   9    2.37    0.58
   3   6  -9    2.40    0.59
  -3  -6  -9    1.71    0.47
  -3   6   9    2.40    0.72
  -3  -6  -9    2.00    0.48
   3   6   9    2.33    0.44
  -3  -6   9    2.96    0.70
   3  -6  -9    2.77    0.70
   3  -6  -9    3.15    0.72
  -3  -6   9    2.40    0.67
  -4  -6  -9    2.42    0.54
   4  -6   9    1.53    0.65
   4  -6   9    1.82    0.56
   4   6  -9    2.89    0.68
  -4   6   9    2.16    0.81
   4  -6  -9    0.68    0.56
   4  -6  -9    2.97    0.75
  -4  -6   9    2.64    0.64
   4   6   9    1.54    0.46
  -4  -6   9    1.65    0.62
   5  -6   9    6.99    0.96
   5   6  -9    8.17    1.17
  -5  -6  -9    7.74    0.97
  -5   6   9    7.83    1.33
   5  -6   9    6.47    1.17
   5  -6  -9    7.19    1.23
   5  -6  -9    8.23    1.16
  -5  -6   9    7.48    1.13
  -5  -6   9    8.54    1.14
   5   6   9    7.57    0.93
   6   6  -9    1.20    0.67
  -6   6   9    0.67    1.01
   6  -6   9    0.69    0.53
   6  -6   9   -0.68    0.50
  -6  -6   9    0.75    0.59
   6  -6  -9   -0.20    0.57
  -6  -6   9    0.28    0.58
   6  -6  -9    1.03    0.76
  -7   6   9    9.61    1.79
   7   6  -9    7.94    1.39
   7  -6   9    9.66    1.47
  -7  -6   9    8.33    1.39
  -7  -6   9    8.95    1.33
   7  -6  -9    9.12    1.54
   7  -6  -9    6.58    1.30
   0   7   9   20.05    1.47
   0  -7  -9   20.91    1.72
   0   7   9   24.22    1.69
   0  -7   9   23.64    1.73
   0  -7  -9   22.70    1.61
   0  -7   9   23.43    1.80
   0  -7   9   21.16    1.74
   1  -7   9   11.56    1.40
  -1  -7  -9   14.30    1.30
  -1   7   9   14.98    1.42
   1  -7   9   13.69    1.31
   1   7  -9   12.89    1.44
  -1  -7  -9   14.14    1.12
  -1  -7  -9   16.01    1.25
   1  -7   9   15.84    1.40
  -1  -7   9   15.22    1.53
   1  -7  -9   14.44    1.49
   1   7   9   15.00    1.24
   1  -7  -9   17.17    1.43
   1   7   9   14.03    1.07
  -1  -7   9   14.39    1.27
  -1  -7   9   15.00    1.38
   2   7  -9    9.38    1.17
  -2  -7  -9   10.59    1.18
  -2  -7  -9   11.87    1.03
   2  -7   9    9.15    1.17
   2  -7   9   10.48    1.35
  -2   7   9   13.20    1.46
   2   7   9   10.30    0.92
   2  -7  -9   12.12    1.41
  -2  -7   9   12.41    1.36
   2  -7  -9    9.14    1.23
  -2  -7   9    9.78    1.13
  -2  -7   9   10.70    1.32
  -3   7   9    2.12    0.77
  -3  -7  -9    1.90    0.55
   3  -7   9    1.15    0.60
   3  -7   9    2.57    0.66
  -3  -7  -9    1.33    0.52
   3   7  -9    1.87    0.58
   3  -7  -9    1.28    0.58
  -3  -7   9    2.11    0.65
   3  -7  -9    1.11    0.55
  -3  -7   9    2.40    0.65
   4  -7   9    4.19    0.98
  -4  -7  -9    3.08    0.65
  -4   7   9    4.34    1.03
   4  -7   9    4.51    0.86
   4   7  -9    3.01    0.74
  -4  -7   9    3.98    0.81
   4  -7  -9    3.43    0.91
  -4  -7   9    4.87    0.95
   4  -7  -9    3.23    0.90
   5  -7   9    4.46    1.03
   5  -7   9    3.59    0.78
  -5   7   9    3.43    1.09
   5   7  -9    3.14    0.82
   5  -7  -9    4.09    1.02
   5  -7  -9    2.28    0.79
  -5  -7   9    4.18    0.93
  -5  -7   9    2.82    0.81
   6  -7   9    2.42    0.73
  -6   7   9    0.53    1.01
   6   7  -9    2.33    0.80
   6  -7   9    2.34    0.90
  -6  -7   9    0.35    0.69
  -6  -7   9    0.85    0.70
   6  -7  -9    0.87    0.81
   6  -7  -9    2.69    0.94
   7  -7   9    2.07    0.98
   7   7  -9    2.58    0.98
  -7  -7   9    2.97    0.96
   7  -7  -9    1.93    0.97
   0  -8   9    1.96    0.71
   0  -8   9    2.17    0.66
   0  -8  -9    1.78    0.63
   0   8   9    1.55    0.59
   0  -8  -9    1.78    0.57
   0  -8   9    2.05    0.69
  -1   8   9    0.97    0.63
  -1  -8  -9    1.14    0.60
   1  -8   9    3.35    0.76
   1   8  -9    0.06    0.54
   1  -8   9    1.03    0.61
  -1  -8   9    1.32    0.62
  -1  -8   9    0.66    0.59
  -1  -8   9    1.02    0.48
   1  -8  -9    1.17    0.62
   1  -8  -9    0.96    0.48
  -2  -8  -9    4.81    0.86
  -2   8   9    5.30    1.03
   2   8  -9    6.39    0.96
   2  -8   9    6.00    1.03
  -2  -8  -9    6.09    0.95
   2  -8   9    4.64    0.96
  -2  -8   9    5.36    1.00
  -2  -8   9    4.19    0.97
   2  -8  -9    6.74    1.17
  -2  -8   9    5.06    0.95
   2  -8  -9    5.51    1.04
   3  -8   9    6.78    1.10
  -3  -8  -9    8.23    1.10
   3   8  -9    6.65    1.05
  -3  -8  -9    6.62    0.97
  -3   8   9    8.51    1.43
   3  -8   9    9.08    1.31
   3  -8  -9    7.58    1.26
  -3  -8   9    8.43    1.21
   3  -8  -9    8.00    1.28
  -3  -8   9    7.24    1.14
   4   8  -9    3.25    0.86
   4  -8   9    3.29    1.00
   4  -8   9    2.76    0.80
  -4   8   9    3.05    1.10
   4  -8  -9    3.40    0.97
  -4  -8   9    3.79    0.91
   4  -8  -9    3.42    0.91
  -4  -8   9    2.39    0.78
   5   8  -9    0.88    0.74
  -5   8   9    1.06    1.11
   5  -8   9   -0.01    0.58
   5  -8   9    0.55    0.72
  -5  -8   9    0.07    0.58
   5  -8  -9    0.00    0.72
   5  -8  -9    0.30    0.69
  -5  -8   9    0.96    0.61
   6   8  -9    2.27    0.79
   6  -8   9    4.72    1.10
   6  -8   9    1.46    0.80
  -6   8   9    4.05    1.34
   6  -8  -9    3.89    1.26
  -6  -8   9    5.37    1.18
   6  -8  -9    3.17    1.24
  -6  -8   9    5.36    1.16
   0  -9   9    8.63    1.30
   0  -9   9    6.62    1.09
   0  -9   9    6.16    1.12
   0  -9  -9    6.09    1.16
  -1   9   9    2.02    0.99
   1   9  -9    2.57    0.73
   1  -9   9    4.22    0.94
   1  -9   9    3.03    0.80
  -1  -9  -9    2.19    0.77
  -1  -9   9    2.28    0.84
  -1  -9   9    1.23    0.70
   1  -9  -9    1.59    0.70
   1  -9  -9    2.06    0.76
  -1  -9   9    1.70    0.76
   2  -9   9    0.82    0.68
  -2  -9  -9   -0.36    0.47
   2  -9   9    0.29    0.61
   2   9  -9   -0.24    0.49
  -2   9   9   -0.10    0.67
  -2  -9  -9    0.54    0.61
   2  -9  -9   -0.21    0.50
  -2  -9   9   -0.03    0.65
   2  -9  -9   -0.12    0.58
  -2  -9   9    0.46    0.62
   3  -9   9    2.22    0.84
   3   9  -9    0.85    0.66
  -3   9   9    1.57    1.02
   3  -9   9    1.78    0.75
  -3  -9   9    1.29    0.68
   3  -9  -9    1.58    0.79
   3  -9  -9    2.40    0.80
  -3  -9   9    1.06    0.75
  -4   9   9    2.43    1.23
   4  -9   9    0.54    0.69
   4  -9   9    2.35    0.89
   4   9  -9    2.88    0.92
  -4  -9   9    2.52    0.88
   4  -9  -9    2.15    0.85
  -4  -9   9    1.38    0.82
   4  -9  -9    1.07    0.82
  -5   9   9   18.23    2.26
   5   9  -9   16.00    1.95
   5  -9   9   16.97    1.87
   5  -9  -9   17.27    2.09
  -5  -9   9   14.89    1.91
  -5  -9   9   16.16    1.96
   0 -10   9    0.51    0.74
   0  10  -9   -0.07    0.56
   0 -10  -9   -0.48    0.62
   0 -10   9   -0.52    0.59
   1 -10   9    1.51    0.83
   1  10  -9    0.85    0.70
  -1 -10  -9    0.80    0.68
   1 -10   9    0.11    0.61
  -1 -10   9   -0.43    0.70
   1 -10  -9   -0.19    0.64
  -1 -10   9    0.89    0.76
   2  10  -9    0.36    0.55
  -2 -10  -9    1.24    0.82
   2 -10   9    0.26    0.78
   2 -10   9    1.13    0.72
  -2  10   9   -0.42    0.79
  -2 -10   9    1.75    0.91
   2 -10  -9    0.18    0.69
   2 -10  -9   -0.01    0.61
  -2 -10   9    0.64    0.79
   3  10  -9    1.02    0.81
  -3  10   9    1.42    1.17
   3 -10   9    0.49    0.81
  -3 -10   9    0.61    0.68
   3 -10  -9    0.85    0.84
  -3 -10   9    1.36    0.81
   0   0  10  159.70    8.47
   0   0 -10  158.19    8.41
   0   0  10  156.83    8.37
   0   0  10  156.79    8.40
  -1   0  10   16.51    0.98
  -1   0 -10   13.58    0.84
  -1   0 -10   15.21    0.86
   1   0  10   14.18    0.95
  -1   0  10   14.24    0.91
   1   0  10   15.05    1.01
  -1   0  10   15.34    0.96
   2   0  10   35.83    2.10
   2   0  10   37.19    2.18
  -2   0  10   34.71    2.12
  -2   0  10   37.56    2.14
   2   0 -10   37.94    2.14
  -2   0  10   37.37    2.16
  -2   0 -10   35.50    1.97
  -3   0  10    2.34    0.44
  -3   0  10    2.73    0.44
  -3   0 -10    2.83    0.26
  -3   0  10    2.73    0.43
   3   0  10    2.69    0.43
   3   0  10    3.27    0.44
   3   0 -10    2.59    0.44
  -4   0  10   81.24    4.50
  -4   0  10   74.64    4.44
  -4   0  10   77.40    4.48
   4   0  10   85.60    4.52
   4   0  10   73.71    4.39
   4   0 -10   79.88    4.52
   5   0  10    6.06    0.70
  -5   0  10    4.07    0.70
   5   0  10    6.21    0.79
  -5   0  10    5.26    0.71
   5   0 -10    3.89    0.71
  -5   0  10    3.54    0.65
   6   0  10    3.40    0.60
   6   0  10    3.09    0.70
  -6   0  10    1.96    0.62
   6   0 -10    3.77    0.77
  -6   0  10    3.37    0.65
  -6   0  10    4.01    0.73
   6   0 -10    3.98    0.72
   7   0 -10    0.87    0.58
   7   0 -10    0.96    0.52
  -7   0  10    0.84    0.61
  -7   0 -10    0.31    0.38
   7   0 -10    1.31    0.46
   7   0  10    1.24    0.52
  -7   0  10    0.27    0.50
   8   0 -10   -0.35    0.43
   8   0  10    0.09    0.53
  -8   0  10    0.42    0.64
  -8   0 -10    0.26    0.48
   8   0 -10    0.42    0.60
  -9   0 -10    4.56    0.99
  -9   0  10    3.00    1.02
   9   0 -10    6.55    1.26
   9   0  10    4.44    1.05
   0   1  10    1.07    0.14
   0  -1 -10    0.86    0.11
   0  -1  10    0.99    0.27
   0  -1  10    1.25    0.24
   0   1  10    1.37    0.30
   0  -1  10    1.42    0.25
   0  -1  10    1.09    0.26
   1  -1  10   47.67    2.92
  -1  -1 -10   52.80    2.78
  -1   1  10   53.59    2.81
  -1  -1 -10   52.08    2.84
   1  -1  10   48.53    2.84
   1  -1  10   54.39    2.92
   1   1 -10   54.43    2.89
   1  -1  10   47.74    2.81
  -1   1 -10   54.13    2.89
   1  -1 -10   53.98    2.82
  -1  -1  10   50.97    2.90
   1   1  10   50.21    2.91
  -1  -1  10   52.04    2.87
  -1  -1  10   48.00    2.85
  -2  -1 -10    3.16    0.34
   2  -1  10    1.79    0.40
   2   1 -10    3.08    0.42
   2  -1  10    2.39    0.43
   2  -1  10    2.59    0.24
  -2  -1 -10    2.68    0.26
  -2   1  10    2.10    0.41
  -2  -1  10    2.27    0.33
  -2  -1  10    2.27    0.39
  -2  -1  10    1.96    0.38
   2  -1 -10    2.18    0.34
   2   1  10    2.35    0.33
   2   1  10    3.08    0.44
   2   1  10    2.61    0.32
  -3   1  10    3.13    0.53
   3   1 -10    3.66    0.53
   3  -1  10    3.24    0.52
  -3  -1 -10    3.09    0.35
   3   1  10    2.50    0.40
  -3  -1  10    2.43    0.45
  -3  -1  10    2.94    0.40
   3   1  10    3.67    0.37
   3   1  10    3.63    0.50
   3  -1 -10    3.03    0.47
  -3  -1  10    2.22    0.43
  -4  -1 -10   17.62    0.99
   4   1 -10   18.07    1.30
  -4  -1 -10   17.80    1.15
   4  -1  10   15.55    1.21
   4  -1  10   18.08    1.30
  -4   1  10   16.99    1.30
   4  -1 -10   16.03    1.24
  -4  -1  10   16.59    1.25
  -4  -1  10   14.99    1.15
   4   1  10   16.67    1.23
   4   1  10   16.48    1.09
  -4  -1  10   16.78    1.25
  -5   1  10    1.10    0.54
   5  -1  10    0.74    0.38
   5   1 -10    0.77    0.43
  -5  -1 -10    0.80    0.33
  -5  -1 -10    0.85    0.22
   5  -1  10    0.54    0.40
   5   1  10    0.53    0.26
  -5  -1  10    0.34    0.35
   5   1  10    1.16    0.43
   5  -1 -10    1.60    0.48
  -5  -1  10    1.59    0.44
  -5  -1  10    1.00    0.42
  -6   1  10    4.32    0.75
   6  -1  10    2.81    0.63
  -6  -1 -10    2.88    0.57
   6  -1  10    3.82    0.74
   6   1 -10    3.61    0.76
  -6   1  10    3.33    0.79
   6  -1 -10    3.40    0.73
   6  -1 -10    4.52    0.78
  -6  -1  10    3.33    0.66
   6   1  10    4.14    0.77
  -6  -1  10    1.98    0.54
   6  -1 -10    4.06    0.69
  -6  -1  10    4.57    0.78
   6   1  10    2.76    0.49
   7  -1  10    1.94    0.62
  -7   1  10    1.95    0.74
   7  -1  10    2.19    0.73
   7   1 -10    3.20    0.57
  -7   1  10    2.16    0.76
  -7  -1 -10    2.21    0.59
   7   1 -10    2.33    0.61
   7   1 -10    1.95    0.69
   7   1  10    1.53    0.60
   7  -1 -10    2.71    0.78
   7  -1 -10    1.64    0.61
   7  -1 -10    2.10    0.63
  -7  -1  10    0.83    0.48
  -7  -1  10    1.91    0.70
   8   1 -10    2.08    0.82
   8  -1  10    0.86    0.63
  -8  -1 -10    0.66    0.54
  -8   1  10   -0.41    0.74
  -8   1  10    0.38    0.57
   8  -1 -10    1.38    0.74
   8  -1 -10    1.01    0.50
  -8  -1  10    1.11    0.68
   8   1  10    0.90    0.61
  -9   1  10    7.39    1.37
   9  -1  10    8.77    1.47
   9   1 -10   10.74    1.62
  -9  -1  10    9.18    1.40
   9   1  10    8.77    1.39
  -9   1 -10   10.36    1.38
   9  -1 -10    9.70    1.51
   0   2  10    0.08    0.22
   0   2  10    0.23    0.13
   0  -2  10    0.26    0.22
   0  -2  10    0.30    0.25
   0  -2  10    0.27    0.20
   0  -2  10    0.33    0.25
   1   2 -10  111.81    6.00
  -1   2  10  109.98    5.85
   1   2 -10  108.77    5.90
  -1   2  10  106.21    6.01
   1  -2  10  104.37    5.94
  -1  -2 -10  101.39    5.80
   1  -2  10  116.17    5.98
  -1  -2 -10  101.44    5.79
   1  -2  10  110.36    6.00
   1  -2  10  108.74    6.02
   1  -2 -10  110.88    5.86
   1   2  10  112.13    5.98
  -1  -2  10  109.78    5.99
   1   2  10  115.38    5.80
  -1  -2  10  106.76    5.98
  -1  -2  10  114.09    5.90
   1   2  10  110.34    5.80
  -1  -2  10  114.98    6.01
  -2  -2 -10   48.42    2.54
   2  -2  10   46.50    2.63
   2   2 -10   47.13    2.72
  -2  -2 -10   45.22    2.55
  -2   2  10   45.00    2.79
   2   2 -10   45.72    2.59
  -2  -2 -10   43.43    2.61
   2  -2  10   47.71    2.77
   2  -2 -10   49.04    2.66
  -2  -2  10   48.39    2.73
   2   2  10   50.12    2.60
   2   2  10   45.19    2.69
  -2  -2  10   48.28    2.74
  -2  -2  10   43.89    2.58
  -3   2  10  107.38    5.98
  -3  -2 -10  105.15    5.74
  -3  -2 -10  103.94    5.61
   3  -2  10  109.46    5.74
  -3  -2 -10  104.17    5.64
   3   2 -10  107.45    5.92
   3  -2  10  105.20    5.94
   3   2  10  118.38    5.83
  -3  -2  10  102.04    5.72
  -3  -2  10  105.79    5.90
   3  -2 -10  102.56    5.86
   3   2  10  100.72    5.84
  -3  -2  10  109.48    5.91
   4  -2  10    9.08    0.62
  -4   2  10   11.86    1.19
   4  -2  10    8.84    1.00
   4   2 -10    9.84    1.03
  -4  -2 -10    8.98    0.73
   4  -2  10    8.99    0.63
  -4  -2 -10    9.21    0.60
   4   2  10    9.38    0.59
   4  -2 -10    9.17    0.86
  -4  -2  10    8.14    0.90
  -4  -2  10   10.15    0.99
   4   2  10    8.97    0.82
   4  -2 -10    9.62    1.08
   4  -2 -10   10.06    0.92
  -4  -2  10    9.17    0.69
   5   2 -10   72.61    4.45
  -5   2  10   79.50    4.56
  -5  -2 -10   77.21    4.29
   5  -2  10   74.75    4.46
  -5  -2  10   73.34    4.38
  -5  -2  10   76.38    4.19
   5   2  10   76.04    4.07
   5  -2 -10   70.35    4.44
  -5  -2  10   70.85    4.40
   5  -2 -10   81.48    4.45
   5   2  10   72.16    4.37
   5  -2 -10   74.13    4.45
  -6   2  10    3.41    0.86
  -6  -2 -10    3.93    0.64
   6   2 -10    3.42    0.74
   6  -2  10    4.85    0.82
   6   2  10    3.21    0.67
   6  -2 -10    3.95    0.74
  -6  -2  10    3.37    0.66
   6  -2 -10    2.69    0.71
   6  -2 -10    4.50    0.84
  -6  -2  10    4.59    0.81
  -7  -2 -10    2.63    0.61
  -7   2  10    2.08    0.91
   7   2 -10    2.65    0.60
   7   2 -10    3.50    0.83
   7  -2  10    3.77    0.81
   7  -2 -10    4.02    0.86
   7  -2 -10    2.11    0.73
   7  -2 -10    3.89    0.76
  -7  -2  10    3.01    0.71
   7   2  10    1.64    0.63
  -7  -2  10    3.51    0.78
  -8  -2 -10    2.25    0.63
   8   2 -10    1.96    0.89
   8  -2  10    1.90    0.70
  -8   2  10    1.13    0.86
  -8   2  10    2.00    0.73
   8  -2 -10    1.02    0.67
   8  -2 -10    1.14    0.60
  -8  -2  10    2.23    0.68
   8  -2 -10    0.34    0.74
  -8  -2  10    2.07    0.76
   8   2  10    0.60    0.57
   9   2 -10    1.22    0.86
  -9   2  10    1.35    1.04
  -9   2  10    0.97    0.83
   9   2  10    1.32    0.68
   9  -2 -10    0.95    0.85
  -9  -2  10    1.37    0.77
   9  -2 -10    0.28    0.61
   0  -3  10   35.52    2.23
   0  -3 -10   37.01    2.19
   0   3  10   38.45    2.24
   0   3  10   37.33    2.03
   0  -3  10   38.14    2.26
   0  -3  10   38.15    2.25
  -1   3  10   44.95    2.62
   1  -3  10   43.23    2.56
  -1  -3 -10   42.75    2.39
   1   3 -10   40.15    2.57
   1  -3  10   42.93    2.54
   1  -3  10   44.27    2.60
  -1   3  10   44.16    2.39
  -1  -3 -10   42.74    2.44
   1   3  10   41.91    2.52
   1  -3 -10   42.31    2.53
  -1  -3  10   40.50    2.53
   1   3  10   44.14    2.40
  -1  -3  10   42.36    2.56
  -1  -3  10   41.14    2.56
   1   3  10   46.58    2.34
   2  -3  10    5.64    0.62
  -2  -3 -10    6.43    0.49
  -2   3  10    6.59    0.79
  -2  -3 -10    5.29    0.39
  -2  -3 -10    6.76    0.41
   2   3 -10    6.63    0.45
   2   3 -10    5.93    0.69
  -2  -3 -10    6.24    0.49
   2  -3  10    5.63    0.75
  -2  -3  10    5.83    0.68
  -2  -3  10    6.55    0.73
   2  -3 -10    6.75    0.74
  -2  -3  10    6.98    0.45
   2  -3 -10    6.00    0.55
   2   3  10    5.58    0.60
   2   3  10    6.80    0.50
  -3  -3 -10   26.66    1.53
   3  -3  10   24.08    1.57
   3   3 -10   21.72    1.64
  -3  -3 -10   23.29    1.44
   3  -3  10   24.36    1.74
  -3   3  10   24.57    1.78
  -3  -3  10   24.49    1.69
   3  -3 -10   24.03    1.67
   3   3  10   26.20    1.59
   3  -3 -10   26.03    1.62
  -3  -3  10   25.72    1.69
  -3  -3  10   24.18    1.38
   3  -3 -10   26.03    1.74
   3   3  10   28.33    1.57
  -4  -3 -10   10.21    0.74
   4   3 -10   11.68    1.19
   4  -3  10    8.63    1.10
  -4   3  10   10.28    1.20
  -4  -3 -10   12.70    0.87
   4  -3  10   11.05    0.85
   4  -3 -10   12.10    1.19
  -4  -3  10   10.90    1.11
  -4  -3  10   10.96    0.99
   4   3  10   11.99    0.90
  -4  -3  10   10.38    0.66
   4   3  10    9.83    0.88
   4  -3 -10   12.53    1.09
   4  -3 -10   10.79    0.98
   5   3 -10    6.98    0.94
   5  -3  10    6.33    0.64
   5  -3  10    4.78    0.87
  -5  -3 -10    6.21    0.73
  -5   3  10    5.88    0.99
   5  -3 -10    6.58    0.90
   5   3  10    7.26    0.86
  -5  -3  10    5.54    0.85
   5  -3 -10    7.10    0.95
   5  -3 -10    6.88    0.99
  -5  -3  10    7.42    0.89
   6   3 -10    3.22    0.75
  -6   3  10    3.38    0.91
   6  -3  10    3.55    0.80
  -6  -3 -10    2.98    0.59
   6   3  10    2.35    0.58
   6  -3 -10    1.80    0.61
  -6  -3  10    1.61    0.58
   6  -3 -10    1.96    0.66
   6  -3 -10    2.03    0.67
  -6  -3  10    3.03    0.64
   7   3 -10    1.61    0.66
   7  -3  10    1.84    0.68
  -7  -3 -10    2.05    0.56
  -7   3  10    0.62    0.77
  -7  -3  10    1.92    0.62
   7  -3 -10    1.61    0.62
   7   3  10    2.07    0.64
  -7  -3  10    1.82    0.68
   7  -3 -10    2.05    0.73
   7  -3 -10    1.87    0.64
  -8   3  10    2.24    1.04
   8   3 -10    2.06    0.82
   8  -3  10    1.79    0.76
   8  -3 -10    1.44    0.73
   8  -3 -10    2.11    0.72
   8   3  10    2.40    0.78
   8  -3 -10    1.80    0.76
  -8  -3  10    2.38    0.73
  -8  -3  10    0.65    0.65
  -9   3  10   -0.79    1.02
   9  -3 -10    0.69    1.21
   9   3  10    0.40    0.73
   9  -3 -10    0.00    0.58
   0   4  10   96.36    5.45
   0  -4  10  101.82    5.50
   0  -4  10   93.46    5.49
   0  -4 -10   96.82    5.39
   0  -4  10  105.50    5.53
   0   4  10   95.62    5.26
   0  -4 -10   97.23    5.44
  -1  -4 -10    0.44    0.20
  -1  -4 -10    0.40    0.24
  -1   4  10    0.76    0.35
  -1  -4 -10    0.41    0.20
   1  -4  10    0.14    0.30
   1  -4  10    0.72    0.33
   1  -4  10    0.69    0.32
  -1  -4  10    0.38    0.28
   1   4  10    0.43    0.15
  -1  -4  10    0.35    0.33
   1  -4 -10    0.49    0.31
  -1  -4  10    0.54    0.29
   1   4  10    0.14    0.23
   1  -4 -10    0.25    0.24
  -2   4  10   46.98    2.82
  -2  -4 -10   46.39    2.43
   2   4 -10   42.60    2.70
  -2  -4 -10   42.23    2.56
   2   4 -10   44.78    2.43
   2  -4  10   46.31    2.70
   2  -4  10   46.65    2.81
  -2  -4 -10   41.56    2.55
   2   4  10   47.61    2.52
   2  -4 -10   42.08    2.72
  -2  -4  10   44.20    2.73
  -2  -4  10   41.23    2.72
   2   4  10   47.39    2.62
   2  -4 -10   42.55    2.72
   3  -4  10   29.74    1.91
   3  -4  10   31.01    2.09
  -3   4  10   31.36    2.16
   3   4 -10   29.99    1.98
  -3  -4 -10   28.23    1.81
  -3  -4 -10   26.68    1.77
   3  -4 -10   32.72    2.06
   3   4  10   28.84    1.82
   3  -4 -10   31.61    2.06
  -3  -4  10   31.89    2.00
   3   4  10   27.39    1.79
  -3  -4  10   32.57    2.07
  -4   4  10   44.53    2.93
   4  -4  10   42.26    2.58
   4   4 -10   44.96    2.77
  -4  -4 -10   42.28    2.46
  -4  -4 -10   43.97    2.57
   4  -4  10   41.63    2.83
  -4  -4  10   42.26    2.75
   4   4  10   42.32    2.58
   4  -4 -10   46.35    2.82
   4   4  10   37.95    2.50
   4  -4 -10   42.45    2.68
  -4  -4  10   41.96    2.72
   4  -4 -10   42.71    2.80
  -5   4  10    4.41    1.04
   5  -4  10    3.45    0.82
  -5  -4 -10    4.93    0.69
   5   4 -10    3.32    0.75
   5  -4  10    3.75    0.58
   5  -4 -10    4.57    0.77
   5  -4 -10    4.82    0.86
   5   4  10    4.92    0.70
  -5  -4  10    4.58    0.81
   5  -4 -10    4.72    0.87
  -5  -4  10    6.07    0.88
   6   4 -10   15.49    1.64
   6  -4  10   12.84    1.65
  -6  -4 -10   16.26    1.32
  -6   4  10   14.52    1.72
   6  -4 -10   15.69    1.48
  -6  -4  10   15.88    1.45
   6   4  10   15.64    1.33
  -6  -4  10   12.85    1.45
   6  -4 -10   16.55    1.49
   7  -4  10    3.63    0.95
  -7   4  10    4.67    1.21
   7   4 -10    4.23    0.95
   7  -4 -10    6.03    1.11
   7  -4 -10    5.06    1.05
  -7  -4  10    4.74    0.89
  -7  -4  10    3.69    0.90
   7  -4 -10    4.76    1.01
   7   4  10    6.44    1.01
   8   4 -10    2.21    0.83
  -8   4  10    1.67    1.11
   8  -4  10    0.63    0.59
   8  -4 -10    1.76    0.77
   8   4  10    0.52    0.62
  -8  -4  10    0.74    0.68
   8  -4 -10    0.88    0.72
   8  -4 -10    0.83    0.70
   0  -5  10   -0.03    0.28
   0   5  10    0.14    0.30
   0  -5  10   -0.19    0.30
   0  -5 -10    0.23    0.27
   0  -5 -10   -0.19    0.28
   0  -5  10    0.08    0.29
   1  -5  10    4.53    0.70
  -1  -5 -10    6.73    0.75
  -1  -5 -10    6.59    0.60
   1  -5  10    5.12    0.76
  -1   5  10    5.31    0.76
  -1  -5 -10    6.23    0.67
   1  -5  10    6.69    0.85
  -1  -5  10    5.54    0.78
  -1  -5  10    7.11    0.83
   1  -5 -10    7.21    0.83
  -1  -5  10    6.23    0.80
   1  -5 -10    4.95    0.73
   1   5  10    6.96    0.74
   1   5  10    6.27    0.50
  -2  -5 -10    4.62    0.61
   2   5 -10    5.68    0.76
   2  -5  10    5.56    0.77
  -2   5  10    4.50    0.78
   2  -5  10    4.39    0.76
  -2  -5 -10    4.21    0.39
  -2  -5 -10    5.26    0.61
   2   5  10    5.46    0.62
  -2  -5  10    5.92    0.83
  -2  -5  10    4.37    0.65
  -2  -5  10    5.91    0.79
   2  -5 -10    4.70    0.75
   2   5  10    5.18    0.53
   2  -5 -10    4.20    0.71
   3  -5  10   17.64    1.33
   3  -5  10   18.16    1.48
  -3  -5 -10   15.36    1.18
  -3  -5 -10   16.04    1.18
  -3   5  10   17.48    1.53
   3   5 -10   17.18    1.35
   3  -5 -10   16.73    1.40
   3  -5 -10   17.76    1.45
   3   5  10   16.58    1.16
  -3  -5  10   18.97    1.40
  -3  -5  10   16.92    1.43
   3   5  10   14.50    1.14
   4   5 -10    6.82    0.94
   4  -5  10    6.67    0.84
  -4  -5 -10    6.48    0.78
   4  -5  10    6.52    1.04
  -4  -5 -10    7.53    0.87
  -4   5  10    6.15    1.06
   4  -5 -10    7.47    1.06
   4  -5 -10    8.73    1.14
  -4  -5  10    6.80    0.99
   4   5  10    6.13    0.74
   4   5  10    8.59    0.76
  -4  -5  10    5.38    0.85
   5   5 -10    1.27    0.54
  -5  -5 -10    0.55    0.41
   5  -5  10    0.85    0.41
  -5   5  10   -0.04    0.64
   5  -5  10    0.07    0.51
   5  -5 -10    0.40    0.51
   5  -5 -10    0.22    0.51
  -5  -5  10    0.71    0.53
   5   5  10    1.05    0.41
  -5  -5  10    0.98    0.49
  -6   5  10    1.46    0.90
   6   5 -10    0.10    0.50
   6  -5  10    0.91    0.63
   6  -5 -10   -0.02    0.50
  -6  -5  10    0.74    0.62
   6  -5 -10    0.91    0.58
   6   5  10   -0.17    0.36
  -6  -5  10    0.65    0.47
   7   5 -10    0.20    0.52
   7  -5  10    0.28    0.59
  -7   5  10    0.69    1.01
   7  -5 -10    0.28    0.58
   7   5  10    0.52    0.58
  -7  -5  10   -0.13    0.63
   7  -5 -10    0.15    0.64
  -7  -5  10    0.57    0.57
   8   5 -10    0.28    0.85
   8  -5  10    0.60    0.79
  -8   5  10   -0.25    1.09
   8  -5 -10    1.83    0.92
   8  -5 -10   -0.80    0.62
  -8  -5  10    1.68    0.89
   0  -6  10    0.13    0.38
   0  -6  10   -0.45    0.29
   0  -6 -10   -0.20    0.28
   0   6  10    0.04    0.34
   0  -6 -10   -0.36    0.32
   0  -6  10   -0.06    0.38
   1  -6  10   40.84    2.57
   1  -6  10   39.80    2.55
  -1   6  10   39.70    2.56
   1  -6  10   38.47    2.54
  -1  -6 -10   41.10    2.31
  -1  -6 -10   39.25    2.45
   1   6 -10   34.88    2.50
  -1  -6 -10   37.45    2.36
   1  -6 -10   35.80    2.43
   1   6  10   38.11    2.22
   1  -6 -10   38.85    2.55
  -1  -6  10   35.39    2.50
  -1  -6  10   38.15    2.53
  -1  -6  10   31.72    2.37
   1   6  10   40.44    2.40
  -2  -6 -10    6.48    0.77
   2  -6  10    8.70    1.04
   2   6 -10    6.19    0.87
   2  -6  10    6.52    0.99
  -2  -6 -10    6.57    0.85
  -2   6  10    8.44    1.07
   2  -6 -10    7.93    1.05
   2   6  10    8.74    0.78
  -2  -6  10    7.79    0.90
  -2  -6  10    7.31    0.95
   2  -6 -10    9.27    1.11
   2   6  10    6.67    0.66
  -2  -6  10    8.20    1.02
   3  -6  10   31.66    2.40
  -3  -6 -10   34.80    2.20
   3  -6  10   35.67    2.32
   3   6 -10   29.93    2.26
  -3  -6 -10   35.91    2.17
  -3   6  10   33.51    2.46
   3  -6 -10   33.48    2.38
   3  -6 -10   28.94    2.35
  -3  -6  10   34.86    2.39
   3   6  10   35.58    2.10
  -3  -6  10   34.41    2.36
   3   6  10   32.98    2.15
  -4   6  10    3.95    1.00
  -4  -6 -10    2.50    0.54
   4  -6  10    1.98    0.69
   4   6 -10    1.57    0.63
   4  -6  10    2.33    0.58
   4   6  10    2.13    0.47
  -4  -6  10    1.14    0.53
   4  -6 -10    1.67    0.66
  -4  -6  10    2.06    0.66
   4  -6 -10    0.94    0.58
   5   6 -10   14.34    1.62
  -5  -6 -10   15.74    1.40
   5  -6  10   13.91    1.36
   5  -6  10   16.01    1.81
  -5   6  10   16.18    1.87
   5   6  10   16.87    1.36
   5  -6 -10   17.82    1.95
  -5  -6  10   14.64    1.59
  -5  -6  10   15.52    1.66
   5  -6 -10   17.96    1.82
   6  -6  10   -0.13    0.40
   6  -6  10    0.82    0.63
  -6   6  10    1.74    0.98
   6   6 -10    0.70    0.61
  -6  -6  10    0.41    0.64
   6  -6 -10    1.26    0.69
  -6  -6  10    1.15    0.60
   6  -6 -10    0.79    0.63
  -7   6  10   -0.56    1.07
   7   6 -10    1.17    0.72
   7  -6  10    0.78    0.68
  -7  -6  10    1.04    0.75
   7  -6 -10    1.34    0.80
  -7  -6  10    1.29    0.63
   7  -6 -10   -0.48    0.56
   0  -7  10    0.11    0.40
   0  -7 -10    0.65    0.41
   0  -7 -10    0.40    0.44
   0   7  10    0.07    0.26
   0  -7  10    1.18    0.53
   0   7  10   -0.07    0.38
   0  -7  10   -0.12    0.32
   1   7 -10    0.15    0.49
  -1  -7 -10    0.89    0.46
  -1  -7 -10    1.38    0.43
  -1   7  10    1.36    0.57
   1  -7  10    0.56    0.52
   1  -7  10    0.41    0.45
   1  -7  10    0.63    0.52
   1   7  10    1.16    0.46
  -1  -7  10    0.94    0.52
   1  -7 -10    0.89    0.50
   1  -7 -10    1.54    0.58
   1   7  10    1.10    0.48
  -1  -7  10    1.60    0.63
  -1  -7  10    1.61    0.53
   2   7 -10   11.05    1.24
  -2  -7 -10    8.72    1.03
  -2  -7 -10    8.70    1.10
   2  -7  10   12.95    1.43
  -2   7  10   10.54    1.38
   2  -7  10   11.74    1.32
  -2  -7  10   10.72    1.27
  -2  -7  10   11.34    1.32
   2   7  10    9.53    0.92
   2  -7 -10   12.40    1.39
  -2  -7  10   11.05    1.17
   2  -7 -10    8.56    1.20
   3   7 -10    0.00    0.48
  -3  -7 -10   -0.19    0.30
  -3  -7 -10    0.73    0.39
  -3   7  10   -0.24    0.59
   3  -7  10   -0.25    0.46
   3  -7  10   -0.08    0.44
  -3  -7  10   -0.47    0.37
   3  -7 -10   -0.52    0.38
  -3  -7  10    0.27    0.52
   3  -7 -10    0.09    0.54
   4  -7  10    1.69    0.77
   4  -7  10    2.15    0.67
  -4   7  10    1.63    0.88
   4   7 -10    2.47    0.70
   4  -7 -10    1.51    0.71
  -4  -7  10    1.45    0.63
   4  -7 -10    2.68    0.89
  -4  -7  10    1.93    0.76
   5   7 -10    1.13    0.65
  -5   7  10    0.41    0.83
   5  -7  10    0.21    0.51
   5  -7  10   -0.02    0.55
   5  -7 -10    1.28    0.68
  -5  -7  10    0.38    0.63
   5  -7 -10   -0.50    0.54
  -5  -7  10    0.36    0.51
   6  -7  10   -1.00    0.47
   6   7 -10   -0.46    0.50
  -6   7  10   -1.21    0.78
   6  -7 -10    0.81    0.67
  -6  -7  10    1.19    0.77
  -6  -7  10    0.41    0.63
   6  -7 -10   -0.34    0.64
   7  -7  10    2.46    1.14
   7   7 -10    1.06    0.86
  -7  -7  10    2.23    0.90
   7  -7 -10    0.90    0.88
   0  -8 -10    9.13    1.26
   0  -8  10    7.51    1.07
   0  -8 -10    9.07    1.06
   0  -8  10    8.69    1.21
   0   8  10    8.17    1.11
   0  -8  10    9.05    1.30
  -1   8  10   -0.07    0.52
   1  -8  10    1.82    0.61
   1   8 -10    1.01    0.59
   1  -8  10    1.00    0.61
  -1  -8 -10    0.84    0.56
   1  -8  10    1.52    0.69
  -1  -8  10    1.35    0.56
  -1  -8  10    0.45    0.56
  -1  -8  10    0.89    0.59
   1  -8 -10    1.60    0.70
   1  -8 -10    0.84    0.49
  -2  -8 -10   12.41    1.35
   2  -8  10   12.21    1.54
   2   8 -10   12.64    1.49
   2  -8  10   15.76    1.70
  -2   8  10   12.67    1.53
  -2  -8 -10   14.68    1.51
   2  -8 -10   14.03    1.66
   2  -8 -10   13.88    1.56
  -2  -8  10   13.92    1.26
  -2  -8  10   15.97    1.66
  -2  -8  10   14.18    1.60
   3  -8  10    0.32    0.56
   3   8 -10    1.43    0.62
  -3  -8 -10    0.85    0.58
   3  -8  10    2.07    0.76
  -3   8  10    0.20    0.74
  -3  -8  10    1.74    0.69
   3  -8 -10    0.82    0.65
  -3  -8  10    1.81    0.70
   3  -8 -10    1.66    0.64
   4  -8  10    9.07    1.40
   4   8 -10   10.97    1.40
   4  -8  10    9.61    1.33
  -4   8  10   12.57    1.75
  -4  -8  10    7.84    1.27
   4  -8 -10    9.34    1.43
  -4  -8  10    8.89    1.33
   4  -8 -10   12.39    1.66
  -5   8  10   -0.56    0.84
   5   8 -10   -0.32    0.55
   5  -8  10    0.71    0.70
   5  -8  10    0.91    0.68
  -5  -8  10    1.28    0.75
  -5  -8  10    1.14    0.83
   5  -8 -10    0.70    0.71
   5  -8 -10    1.27    0.73
   6  -8  10   12.72    2.01
   6   8 -10    8.71    1.38
  -6   8  10    8.46    1.88
  -6  -8  10    9.47    1.53
  -6  -8  10   10.72    1.54
   6  -8 -10    8.27    1.56
   0  -9  10    0.38    0.46
   0  -9  10   -0.51    0.57
   0  -9  10   -0.31    0.56
   0  -9 -10    0.21    0.55
   1   9 -10    0.85    0.64
   1  -9  10    1.52    0.71
   1  -9  10    1.48    0.61
  -1   9  10    1.56    0.78
  -1  -9 -10    2.14    0.77
   1  -9 -10    1.24    0.62
   1  -9 -10    2.29    0.88
  -1  -9  10    2.39    0.70
  -1  -9  10    1.41    0.80
  -1  -9  10    1.54    0.72
  -2   9  10    2.55    0.91
   2  -9  10    2.64    0.83
   2   9 -10    2.72    0.78
   2  -9  10    1.93    0.79
  -2  -9 -10    3.24    0.86
  -2  -9  10    3.40    0.88
   2  -9 -10    4.34    1.09
  -2  -9  10    5.69    1.09
   2  -9 -10    3.87    0.90
   3   9 -10    1.56    0.69
   3  -9  10    0.97    0.71
  -3   9  10    1.19    0.90
   3  -9  10    1.75    0.80
   3  -9 -10    0.52    0.80
  -3  -9  10    0.02    0.64
   3  -9 -10    1.60    0.71
  -3  -9  10    3.46    0.95
   4   9 -10    3.91    0.96
   4  -9  10    4.56    1.13
  -4   9  10    4.46    1.38
   4  -9  10    3.18    0.91
  -4  -9  10    3.38    1.06
   4  -9 -10    2.40    1.06
   4  -9 -10    3.41    1.01
  -4  -9  10    2.61    0.91
   5   9 -10    1.02    0.81
   5  -9  10   -0.22    0.63
  -5   9  10    1.55    1.33
   5  -9 -10    0.71    0.72
  -5  -9  10    1.59    0.88
  -5  -9  10    0.51    0.82
   0  10 -10    1.27    0.67
   0 -10  10    0.99    0.81
   0 -10 -10    0.22    0.61
   0 -10  10    0.13    0.70
   1 -10  10    2.27    1.00
   1  10 -10    2.24    0.87
   1 -10  10    3.77    0.96
  -1 -10 -10    3.74    1.03
   1 -10 -10    2.27    0.97
  -1 -10  10    3.40    1.02
  -1 -10  10    3.90    1.02
  -2  10  10   -1.08    0.69
   2 -10  10    0.44    0.76
   2  10 -10   -0.26    0.62
  -2 -10 -10   -0.26    0.59
   2 -10  10   -0.18    0.61
   2 -10 -10    1.43    0.91
  -2 -10  10   -0.06    0.64
  -2 -10  10   -0.58    0.67
   3 -10  10    5.28    1.20
   3  10 -10    3.27    0.93
  -3  10  10    3.41    1.34
  -3 -10  10    4.12    1.09
   3 -10 -10    4.77    1.08
  -3 -10  10    1.81    0.88
   0   0 -11   -0.03    0.08
   0   0  11    0.17    0.19
   0   0  11    0.09    0.13
   0   0  11    0.04    0.13
  -1   0  11    0.27    0.16
   1   0  11    0.47    0.23
  -1   0  11    0.68    0.22
  -1   0 -11    0.37    0.11
  -1   0 -11    0.43    0.12
   1   0  11    0.24    0.22
  -1   0  11    0.42    0.21
   1   0 -11    0.62    0.19
   2   0  11   47.18    2.68
  -2   0  11   48.51    2.71
  -2   0 -11   46.79    2.55
  -2   0  11   49.59    2.74
  -2   0  11   49.12    2.72
   2   0  11   45.43    2.75
   2   0 -11   45.01    2.71
  -3   0 -11    3.72    0.31
  -3   0  11    4.56    0.55
   3   0  11    4.28    0.51
   3   0  11    3.94    0.54
  -3   0  11    4.46    0.57
  -3   0  11    3.49    0.51
   3   0  11    4.44    0.60
   3   0 -11    4.38    0.57
   4   0  11    2.34    0.43
   4   0  11    2.55    0.48
  -4   0  11    2.03    0.44
   4   0 -11    2.35    0.50
  -4   0  11    1.94    0.45
  -4   0  11    2.39    0.48
  -5   0  11    0.58    0.35
  -5   0  11    0.65    0.38
   5   0 -11    0.33    0.34
   5   0  11    0.03    0.31
  -5   0  11    0.28    0.34
   5   0  11    0.42    0.28
   6   0  11   11.00    1.24
   6   0  11   12.41    0.99
  -6   0  11   10.53    1.14
  -6   0  11    8.96    1.15
   6   0 -11   10.41    1.25
   6   0 -11    8.10    1.08
  -6   0  11    9.12    1.08
  -7   0  11   -0.48    0.40
  -7   0 -11    0.38    0.39
   7   0 -11    0.04    0.37
   7   0 -11    0.72    0.52
   7   0  11    0.39    0.49
   7   0 -11   -0.18    0.39
  -7   0  11   -1.02    0.46
   8   0  11    1.86    0.75
   8   0 -11    0.78    0.66
  -8   0  11    0.70    0.70
   8   0 -11    1.07    0.59
  -8   0 -11    0.79    0.56
  -9   0  11    2.45    0.93
   9   0 -11    4.07    1.04
  -9   0 -11    1.35    0.72
   9   0  11    3.83    0.99
   0  -1 -11   23.90    1.34
   0   1  11   25.11    1.35
   0  -1  11   26.08    1.53
   0  -1  11   24.70    1.46
   0  -1  11   23.96    1.44
   0   1  11   23.74    1.51
   0  -1  11   24.61    1.49
  -1   1  11   30.93    1.76
   1  -1  11   26.82    1.65
   1  -1  11   26.49    1.74
   1  -1  11   28.63    1.73
   1  -1  11   27.39    1.62
   1   1 -11   28.67    1.70
  -1   1  11   29.87    1.61
  -1  -1 -11   28.15    1.58
   1  -1 -11   30.52    1.62
  -1  -1  11   27.25    1.70
   1   1  11   28.49    1.74
  -1  -1  11   27.57    1.68
  -1  -1  11   30.68    1.69
   2  -1  11   79.12    4.08
  -2  -1 -11   70.82    3.90
  -2   1  11   66.08    4.02
   2  -1  11   74.23    3.81
   2  -1  11   69.01    4.01
   2   1 -11   66.34    3.98
  -2  -1 -11   73.99    3.84
   2   1  11   64.57    3.99
  -2  -1  11   74.24    3.94
   2   1  11   74.11    3.91
  -2  -1  11   74.39    3.99
   2  -1 -11   70.07    3.95
   2   1  11   71.40    3.92
  -2  -1  11   70.77    4.01
   3   1 -11   17.32    1.31
  -3   1  11   18.45    1.34
   3  -1  11   18.44    1.30
  -3  -1 -11   19.02    1.17
   3   1  11   21.90    1.34
  -3  -1  11   20.78    1.33
   3   1  11   18.95    1.18
  -3  -1  11   19.71    1.23
  -3  -1  11   17.86    1.30
   3   1  11   20.69    1.28
   3  -1 -11   18.22    1.28
  -4  -1 -11   22.24    1.31
   4   1 -11   25.77    1.66
  -4   1  11   24.42    1.68
   4  -1  11   20.99    1.60
  -4  -1 -11   24.03    1.48
  -4  -1 -11   25.21    1.32
   4  -1  11   23.46    1.60
   4   1  11   21.93    1.43
   4  -1 -11   23.17    1.60
  -4  -1  11   25.24    1.53
  -4  -1  11   22.42    1.61
   4   1  11   22.29    1.55
  -4  -1  11   22.67    1.61
  -5   1  11   16.32    1.34
  -5  -1 -11   13.89    1.07
  -5  -1 -11   14.59    0.92
   5  -1  11   13.72    1.16
   5  -1  11   16.35    1.28
   5   1 -11   13.79    1.23
  -5  -1  11   15.50    1.23
   5   1  11   14.43    1.17
  -5  -1  11   14.12    1.12
   5   1  11   13.52    0.99
   5  -1 -11   12.53    1.18
  -5  -1  11   11.50    1.13
   6  -1  11    6.79    0.91
  -6   1  11    4.80    0.91
  -6  -1 -11    6.84    0.84
  -6   1  11    5.97    0.89
   6   1 -11    5.62    0.94
   6  -1  11    5.65    0.93
   6   1  11    6.16    0.78
   6   1  11    5.29    0.87
   6  -1 -11    6.24    0.98
  -6  -1  11    5.01    0.79
   6  -1 -11    5.87    0.87
  -6  -1  11    7.72    0.99
  -6  -1  11    6.05    0.80
   6  -1 -11    6.78    0.95
   7   1 -11   -0.09    0.45
   7   1 -11    0.84    0.44
   7  -1  11    0.22    0.48
   7  -1  11    1.06    0.50
  -7   1  11    0.68    0.66
   7   1 -11    0.55    0.44
  -7  -1 -11    0.09    0.39
  -7   1  11    0.49    0.56
   7   1  11    0.74    0.52
   7  -1 -11    1.57    0.55
  -7  -1  11    0.90    0.51
   7  -1 -11    1.19    0.55
   7  -1 -11    1.02    0.58
  -7  -1  11    1.19    0.57
   8  -1  11    4.88    0.98
  -8   1  11    4.56    1.05
  -8   1  11    3.46    0.98
   8   1 -11    4.02    1.00
  -8  -1 -11    3.54    0.78
   8  -1 -11    3.82    0.98
   8  -1 -11    3.96    0.92
   8   1  11    3.62    0.88
  -8  -1  11    5.17    1.04
   8  -1 -11    4.85    1.18
   9  -1  11    1.61    0.82
   9   1 -11    1.87    0.87
  -9   1  11    2.39    0.90
   9  -1 -11    1.30    0.91
  -9   1 -11    1.62    0.71
  -9  -1  11    1.85    0.84
   9   1  11    2.60    0.83
   0  -2  11   16.99    1.11
   0   2  11   15.99    1.09
   0  -2  11   14.73    1.05
   0  -2  11   14.54    1.04
   0   2  11   15.53    0.92
   0  -2  11   16.97    1.06
  -1  -2 -11   37.20    1.99
   1   2 -11   37.38    2.22
   1  -2  11   40.08    2.20
  -1   2  11   36.25    2.05
  -1   2  11   36.32    2.24
   1  -2  11   35.24    2.21
   1  -2  11   36.14    2.23
   1  -2  11   41.59    2.17
  -1  -2  11   39.48    2.14
   1   2  11   34.86    2.20
  -1  -2  11   35.41    2.21
  -1  -2  11   36.54    2.20
   1  -2 -11   36.49    2.06
  -1  -2  11   38.01    2.22
  -2  -2 -11   23.49    1.28
  -2  -2 -11   22.13    1.30
  -2  -2 -11   22.14    1.25
   2  -2  11   21.30    1.48
   2   2 -11   23.68    1.36
   2   2 -11   23.72    1.45
   2  -2  11   23.07    1.35
  -2   2  11   23.40    1.55
   2  -2 -11   20.85    1.36
   2   2  11   21.38    1.31
  -2  -2  11   23.00    1.45
  -2  -2  11   20.45    1.31
   2   2  11   20.23    1.41
  -2  -2  11   21.01    1.45
   3  -2  11    2.64    0.52
  -3  -2 -11    4.00    0.36
  -3   2  11    2.24    0.51
   3   2 -11    4.16    0.58
  -3  -2 -11    3.80    0.29
   3  -2  11    3.78    0.39
  -3  -2  11    2.57    0.47
   3   2  11    2.45    0.45
  -3  -2  11    2.21    0.46
   3   2  11    3.20    0.43
   3  -2 -11    4.31    0.52
  -3  -2  11    4.06    0.41
   4  -2  11   12.59    0.76
  -4  -2 -11   13.09    0.75
  -4   2  11   12.45    1.16
  -4  -2 -11   12.17    0.90
   4  -2  11   14.46    1.14
   4   2 -11   11.63    1.06
   4  -2  11   12.99    0.77
  -4  -2  11   13.04    1.08
   4  -2 -11   11.06    1.00
  -4  -2  11   11.06    0.85
   4   2  11   12.47    0.77
   4   2  11   10.51    0.94
   4   2  11   13.00    1.01
  -4  -2  11   13.32    1.06
   5  -2  11    3.62    0.70
  -5  -2 -11    4.13    0.56
  -5   2  11    4.27    0.82
   5   2 -11    2.94    0.66
  -5  -2  11    4.51    0.52
  -5  -2  11    2.92    0.57
  -5  -2  11    4.58    0.72
   5  -2 -11    3.20    0.63
   5   2  11    3.52    0.43
   5  -2 -11    4.44    0.73
   5  -2 -11    4.42    0.78
   5   2  11    3.32    0.62
   6   2 -11    0.45    0.46
  -6   2  11    0.33    0.63
  -6  -2 -11    0.56    0.36
   6  -2  11    1.19    0.54
   6  -2 -11    0.19    0.42
  -6  -2  11    1.02    0.46
   6  -2 -11    0.64    0.53
  -6  -2  11    0.96    0.49
   6  -2 -11    0.59    0.44
   6   2  11    0.40    0.41
  -7  -2 -11    1.05    0.49
  -7   2  11    1.54    0.80
   7   2 -11    2.63    0.74
   7  -2  11    1.67    0.56
   7   2 -11    1.37    0.51
   7  -2 -11    1.92    0.65
   7  -2 -11    1.63    0.60
   7  -2 -11    1.61    0.67
  -7  -2  11    1.68    0.60
  -7  -2  11    1.76    0.65
   7   2  11    3.01    0.73
  -8  -2 -11    9.05    1.45
  -8   2  11   10.35    1.48
   8   2 -11   10.02    1.46
  -8   2  11    8.90    1.30
   8  -2  11   11.16    1.43
   8   2  11    8.53    1.32
   8  -2 -11    7.17    1.28
   8  -2 -11    9.60    1.25
   8  -2 -11   10.66    1.47
  -8  -2  11   11.97    1.51
  -8  -2  11    8.89    1.26
  -9   2  11    6.85    1.31
   9   2 -11    6.27    1.41
   9  -2 -11    7.70    1.41
   9   2  11    7.89    1.34
   9  -2 -11    6.67    1.23
  -9  -2  11    9.49    1.42
   0  -3  11   78.57    4.14
   0   3  11   66.92    4.09
   0  -3  11   76.10    4.14
   0  -3  11   73.25    4.12
   0   3  11   71.03    3.86
   1  -3  11   35.46    1.96
   1  -3  11   36.39    2.00
  -1   3  11   33.80    1.78
  -1   3  11   31.38    2.00
   1  -3  11   31.61    2.00
   1   3 -11   29.59    1.97
  -1  -3 -11   31.65    1.78
  -1  -3 -11   29.65    1.83
   1   3  11   28.48    1.77
   1   3  11   30.73    1.71
  -1  -3  11   33.68    1.97
  -1  -3  11   32.18    1.84
   1   3  11   27.66    1.90
  -1  -3  11   33.27    1.97
  -1  -3  11   31.08    1.96
   2   3 -11   19.42    1.15
  -2  -3 -11   18.32    1.11
   2   3 -11   21.31    1.37
   2  -3  11   17.22    1.28
  -2  -3 -11   19.15    1.17
  -2  -3 -11   19.53    1.18
  -2  -3 -11   18.71    1.16
  -2   3  11   17.91    1.41
   2  -3  11   19.13    1.40
   2   3  11   20.22    1.17
  -2  -3  11   17.23    1.34
  -2  -3  11   20.32    1.16
   2   3  11   21.80    1.32
   2  -3 -11   20.94    1.25
   2  -3 -11   20.10    1.36
  -2  -3  11   21.18    1.40
   2   3  11   19.52    1.19
   3   3 -11    1.46    0.41
  -3  -3 -11    2.78    0.37
   3  -3  11    1.72    0.50
   3  -3  11    1.86    0.38
  -3  -3 -11    2.44    0.29
  -3   3  11    2.76    0.64
   3   3  11    2.90    0.41
  -3  -3  11    2.43    0.49
  -3  -3  11    2.71    0.26
   3  -3 -11    2.44    0.55
  -3  -3  11    2.53    0.51
   3  -3 -11    2.76    0.52
   3  -3 -11    2.60    0.44
   3   3  11    2.10    0.41
  -4   3  11    5.51    0.88
  -4  -3 -11    6.87    0.62
   4   3 -11    6.27    0.87
   4  -3  11    5.83    0.65
  -4  -3 -11    6.69    0.52
   4  -3  11    6.08    0.88
   4  -3 -11    7.42    0.97
   4   3  11    7.90    0.72
  -4  -3  11    8.27    0.93
  -4  -3  11    7.21    0.49
   4   3  11    6.43    0.72
  -4  -3  11    7.48    0.88
   4  -3 -11    6.60    0.87
   4  -3 -11    8.18    0.87
   5  -3  11    9.19    0.69
   5  -3  11   10.09    1.18
   5   3 -11    7.69    1.04
  -5  -3 -11    8.58    0.81
  -5   3  11    8.58    1.20
  -5  -3  11    8.23    1.03
   5  -3 -11    7.13    1.08
   5  -3 -11    9.21    1.06
   5  -3 -11    9.97    1.13
   5   3  11    8.04    0.94
  -5  -3  11    8.09    1.00
  -6  -3 -11    2.06    0.49
   6   3 -11    2.07    0.69
  -6   3  11    2.84    0.88
   6  -3  11    3.04    0.73
  -6  -3  11    1.43    0.60
   6   3  11    2.03    0.59
   6  -3 -11    3.02    0.73
   6  -3 -11    1.87    0.67
  -6  -3  11    1.96    0.60
   6  -3 -11    3.66    0.77
   7  -3  11    8.07    1.23
   7   3 -11    7.80    1.20
  -7  -3 -11    6.41    0.93
  -7   3  11    6.37    1.25
  -7  -3  11    8.53    1.23
  -7  -3  11    5.88    1.00
   7  -3 -11    8.63    1.15
   7  -3 -11    7.77    1.25
   7   3  11    9.70    1.19
   7  -3 -11    7.90    1.20
   8  -3  11    1.70    0.73
  -8   3  11    2.26    1.07
   8   3 -11    3.62    0.97
   8  -3 -11    1.65    0.75
   8  -3 -11    4.24    1.02
  -8  -3  11    1.94    0.68
   8  -3 -11    1.80    0.75
  -8  -3  11    1.38    0.81
   8   3  11    1.45    0.72
  -9   3  11    4.66    1.42
   9  -3 -11    3.82    1.06
   9   3  11    4.23    1.10
   0  -4 -11    6.07    0.64
   0  -4 -11    6.73    0.71
   0  -4  11    7.13    0.78
   0  -4  11    5.17    0.68
   0   4  11    5.98    0.68
   0  -4  11    5.49    0.68
   0   4  11    5.37    0.41
  -1  -4 -11    2.74    0.43
  -1  -4 -11    2.14    0.34
   1  -4  11    1.66    0.43
   1  -4  11    3.37    0.57
   1  -4  11    2.12    0.47
  -1   4  11    2.11    0.48
  -1  -4 -11    2.22    0.34
   1  -4 -11    2.77    0.51
   1  -4 -11    2.47    0.48
  -1  -4  11    2.84    0.51
   1   4  11    2.05    0.40
   1   4  11    2.64    0.27
  -1  -4  11    2.45    0.49
  -1  -4  11    2.68    0.47
   2  -4  11    4.24    0.68
  -2  -4 -11    3.74    0.44
   2  -4  11    4.11    0.59
   2   4 -11    3.99    0.61
   2   4 -11    3.82    0.33
  -2   4  11    3.57    0.65
  -2  -4 -11    3.47    0.31
  -2  -4 -11    3.58    0.47
   2  -4 -11    4.53    0.66
   2   4  11    3.64    0.40
   2   4  11    3.07    0.47
   2  -4 -11    3.61    0.61
  -2  -4  11    4.20    0.65
  -2  -4  11    4.24    0.65
   3  -4  11    5.65    0.69
  -3   4  11    5.00    0.86
   3  -4  11    5.09    0.84
   3   4 -11    5.96    0.76
  -3  -4 -11    4.18    0.51
  -3  -4 -11    5.46    0.55
   3  -4 -11    4.44    0.71
   3   4  11    5.41    0.60
   3   4  11    5.95    0.59
  -3  -4  11    4.26    0.67
   3  -4 -11    4.80    0.77
  -3  -4  11    4.56    0.74
   4  -4  11    3.69    0.56
  -4   4  11    3.49    0.79
  -4  -4 -11    3.29    0.52
   4   4 -11    3.73    0.68
   4  -4  11    3.06    0.71
  -4  -4 -11    4.05    0.47
   4   4  11    3.76    0.53
  -4  -4  11    2.50    0.58
   4  -4 -11    2.24    0.62
   4  -4 -11    4.04    0.67
   4   4  11    4.12    0.58
  -4  -4  11    3.76    0.69
   4  -4 -11    5.31    0.85
   5   4 -11   23.71    1.81
   5  -4  11   21.93    1.51
  -5   4  11   21.57    1.92
   5  -4  11   24.21    1.86
  -5  -4 -11   21.34    1.55
   5  -4 -11   21.20    1.68
  -5  -4  11   23.72    1.74
   5   4  11   20.82    1.57
   5  -4 -11   23.22    1.82
   5  -4 -11   20.53    1.77
  -5  -4  11   23.27    1.79
  -6   4  11    1.85    0.82
   6   4 -11    0.83    0.57
  -6  -4 -11    2.19    0.55
   6  -4  11    1.66    0.65
  -6  -4  11    2.18    0.67
   6  -4 -11    1.19    0.62
  -6  -4  11    1.72    0.59
   6  -4 -11    1.08    0.53
   6   4  11    0.83    0.51
   6  -4 -11    1.22    0.62
   7  -4  11    9.99    1.38
  -7   4  11    6.53    1.38
   7   4 -11    8.50    1.29
   7  -4 -11    8.77    1.28
  -7  -4  11    9.11    1.26
   7   4  11    7.29    1.09
   7  -4 -11    8.31    1.31
   7  -4 -11    8.14    1.35
  -7  -4  11    8.96    1.22
  -8   4  11   -2.31    0.77
   8  -4  11    0.39    0.64
   8   4 -11    1.82    0.79
  -8  -4  11   -0.27    0.69
   8  -4 -11    0.11    0.67
  -8  -4  11    0.69    0.62
   8  -4 -11    0.90    0.77
   8   4  11    0.49    0.64
   8  -4 -11    1.92    0.83
   0  -5 -11   11.12    0.92
   0  -5 -11   11.82    1.00
   0   5  11   13.06    1.05
   0  -5  11    9.88    1.11
   0  -5  11   11.20    1.00
   0  -5  11   12.57    1.06
   1  -5  11   38.40    2.61
   1  -5  11   43.43    2.65
  -1  -5 -11   40.11    2.44
  -1   5  11   43.99    2.67
   1  -5  11   42.40    2.63
  -1  -5 -11   39.36    2.40
  -1  -5 -11   36.19    2.49
   1  -5 -11   45.64    2.60
   1   5  11   42.42    2.32
  -1  -5  11   43.29    2.60
  -1  -5  11   43.40    2.64
   1   5  11   41.61    2.52
  -1  -5  11   40.75    2.62
   1  -5 -11   39.57    2.61
  -2  -5 -11   27.15    1.70
  -2  -5 -11   27.61    1.56
   2  -5  11   25.33    1.91
   2   5 -11   28.60    1.90
  -2  -5 -11   26.47    1.75
  -2   5  11   30.97    2.02
   2  -5  11   26.37    1.84
  -2  -5  11   27.75    1.81
  -2  -5  11   23.90    1.85
   2  -5 -11   25.31    1.86
   2   5  11   25.96    1.73
  -2  -5  11   30.04    1.94
   2   5  11   26.39    1.62
   2  -5 -11   27.51    1.93
   3  -5  11   24.91    1.77
  -3   5  11   29.54    2.08
   3  -5  11   23.58    1.89
  -3  -5 -11   24.70    1.65
   3   5 -11   26.85    1.83
  -3  -5 -11   23.32    1.62
   3  -5 -11   24.92    1.90
   3   5  11   24.30    1.60
   3  -5 -11   29.99    1.94
  -3  -5  11   25.35    1.86
   3   5  11   26.32    1.65
  -3  -5  11   23.04    1.79
   4  -5  11   29.03    2.06
  -4  -5 -11   27.24    1.71
   4  -5  11   23.48    1.76
  -4   5  11   28.02    2.17
   4   5 -11   25.40    1.90
   4   5  11   24.81    1.65
   4   5  11   23.78    1.67
  -4  -5  11   26.98    1.90
   4  -5 -11   25.66    1.98
   4  -5 -11   22.32    1.91
  -4  -5  11   26.01    1.94
   5  -5  11    1.27    0.61
  -5  -5 -11    1.46    0.45
   5   5 -11    0.91    0.51
   5  -5  11    1.66    0.49
  -5   5  11    1.27    0.86
  -5  -5  11    1.68    0.53
   5  -5 -11    1.00    0.55
   5  -5 -11    1.14    0.65
   5   5  11    2.25    0.49
  -5  -5  11    2.11    0.65
  -6   5  11   -0.89    0.80
   6  -5  11   -0.19    0.43
   6   5 -11    0.18    0.48
  -6  -5  11    0.98    0.66
   6  -5 -11    0.15    0.51
   6   5  11    0.31    0.38
   6  -5 -11    0.23    0.54
  -6  -5  11    0.71    0.50
   7   5 -11    6.02    1.26
   7  -5  11    8.61    1.38
  -7   5  11   11.33    1.71
  -7  -5  11    8.37    1.31
   7  -5 -11    8.41    1.40
  -7  -5  11    8.61    1.25
   7  -5 -11    8.62    1.41
   8   5 -11    3.09    0.97
  -8   5  11    1.79    1.23
   8  -5  11    2.21    0.91
   8  -5 -11    1.95    0.94
  -8  -5  11    2.58    1.01
   8  -5 -11    4.16    1.28
   0  -6  11    2.33    0.57
   0  -6 -11    2.97    0.56
   0  -6  11    1.89    0.57
   0  -6  11    3.20    0.65
   0  -6 -11    2.97    0.57
   0   6  11    2.47    0.56
   0   6  11    2.71    0.39
  -1  -6 -11    9.74    0.83
   1  -6  11    9.61    1.16
  -1  -6 -11    8.17    1.00
   1  -6  11   10.03    1.15
  -1   6  11    8.76    1.06
   1   6 -11    7.70    1.04
   1  -6  11   11.92    1.24
  -1  -6  11    9.32    1.05
   1   6  11   12.18    0.97
   1  -6 -11    9.01    1.11
  -1  -6  11   10.17    1.14
   1  -6 -11   12.02    1.19
   1   6  11    8.82    0.72
  -1  -6  11   13.18    1.31
  -2   6  11    8.92    1.18
   2  -6  11    9.38    1.19
   2  -6  11    8.91    1.09
  -2  -6 -11   10.62    0.96
  -2  -6 -11   10.84    0.89
   2   6 -11   10.52    1.12
   2  -6 -11   10.55    1.20
   2   6  11    8.32    0.73
  -2  -6  11    8.15    1.07
  -2  -6  11    7.79    0.97
  -2  -6  11    8.88    1.11
   2  -6 -11   10.66    1.22
   2   6  11    9.09    0.85
   3   6 -11    5.97    0.89
   3  -6  11    7.32    1.11
  -3  -6 -11    6.92    0.81
   3  -6  11    6.63    0.92
  -3  -6 -11    7.82    0.88
  -3   6  11    9.15    1.23
   3   6  11    6.71    0.72
   3  -6 -11    8.11    1.10
   3   6  11    7.23    0.74
   3  -6 -11    5.41    0.94
  -3  -6  11    8.83    1.12
  -3  -6  11    6.59    0.97
  -4  -6 -11    3.60    0.61
  -4   6  11    3.30    0.95
   4  -6  11    3.10    0.68
   4   6 -11    3.93    0.79
   4  -6  11    3.32    0.82
  -4  -6  11    3.62    0.73
   4  -6 -11    2.96    0.78
   4  -6 -11    3.23    0.76
  -4  -6  11    3.90    0.83
   4   6  11    2.57    0.52
  -5   6  11    3.02    1.04
   5  -6  11    3.21    0.86
   5   6 -11    3.47    0.87
   5  -6  11    2.82    0.65
   5  -6 -11    4.07    0.99
  -5  -6  11    2.39    0.75
  -5  -6  11    3.00    0.81
   5  -6 -11    2.49    0.79
   6   6 -11    5.69    1.07
   6  -6  11    5.85    1.18
  -6   6  11    7.60    1.40
   6  -6 -11    4.96    1.10
  -6  -6  11    6.88    1.17
   6  -6 -11    5.70    1.14
  -6  -6  11    5.27    1.01
   7   6 -11    0.76    0.64
   7  -6  11    1.11    0.77
  -7   6  11   -0.66    0.85
  -7  -6  11    0.02    0.65
  -7  -6  11    1.93    0.80
   7  -6 -11    0.26    0.72
   7  -6 -11   -0.55    0.58
   0   7  11    3.48    0.73
   0  -7 -11    4.63    0.83
   0  -7  11    3.85    0.81
   0  -7  11    4.14    0.76
   0  -7  11    4.04    0.79
   0  -7 -11    3.78    0.69
   1   7 -11   23.98    1.93
  -1   7  11   27.62    1.93
   1  -7  11   20.70    1.89
   1  -7  11   23.46    1.87
  -1  -7 -11   23.95    1.86
   1  -7  11   27.16    1.95
  -1  -7 -11   25.47    1.67
  -1  -7  11   23.07    1.89
   1  -7 -11   23.85    1.92
  -1  -7  11   27.54    1.99
  -1  -7  11   23.64    1.79
   1   7  11   25.66    1.80
   1  -7 -11   23.67    1.83
   2  -7  11   10.45    1.32
  -2   7  11    8.39    1.17
   2   7 -11    8.50    1.14
  -2  -7 -11    7.26    1.02
  -2  -7 -11    8.70    1.01
   2  -7  11    8.86    1.16
   2  -7 -11   10.62    1.26
   2   7  11    9.01    0.97
  -2  -7  11   10.89    1.28
   2  -7 -11    9.86    1.26
  -2  -7  11    9.88    1.22
  -2  -7  11   10.06    1.11
   3  -7  11    5.25    0.91
  -3  -7 -11    6.08    0.81
   3  -7  11    8.39    1.19
   3   7 -11    6.32    0.96
  -3   7  11    4.32    0.99
  -3  -7 -11    8.01    0.96
   3  -7 -11    5.37    0.98
  -3  -7  11    6.18    0.99
  -3  -7  11    5.32    1.00
   3  -7 -11    7.97    1.17
   4  -7  11    0.77    0.73
  -4   7  11    0.47    0.81
   4  -7  11    1.88    0.61
   4   7 -11    0.87    0.55
   4  -7 -11    1.65    0.71
  -4  -7  11    0.73    0.56
  -4  -7  11    0.43    0.55
   4  -7 -11    1.54    0.69
   5  -7  11    2.58    0.69
   5   7 -11    2.30    0.80
   5  -7  11    1.41    0.75
  -5   7  11    3.57    1.12
   5  -7 -11    1.79    0.81
  -5  -7  11    3.69    0.97
   5  -7 -11    3.19    0.94
  -5  -7  11    2.86    0.87
   6  -7  11    0.57    0.68
  -6   7  11    1.55    1.20
   6   7 -11    4.72    1.00
  -6  -7  11    3.29    0.89
  -6  -7  11    2.59    0.92
   6  -7 -11    2.04    0.88
   6  -7 -11    1.92    0.86
   7   7 -11    0.04    0.64
  -7  -7  11    1.38    0.89
   0  -8  11    1.48    0.67
   0  -8 -11    2.23    0.63
   0   8  11    4.38    0.84
   0  -8 -11    4.67    0.92
   0  -8  11    4.53    0.96
   0  -8  11    3.18    0.78
  -1  -8 -11    0.44    0.47
   1  -8  11    0.54    0.62
   1  -8  11    0.14    0.48
   1  -8  11    0.54    0.57
   1   8 -11   -0.59    0.37
  -1   8  11    0.05    0.53
  -1  -8  11    0.08    0.61
  -1  -8  11    0.23    0.53
   1  -8 -11   -0.68    0.40
   1  -8 -11    0.09    0.44
  -1  -8  11   -0.24    0.43
   1   8  11   -0.09    0.42
   2  -8  11    3.83    0.94
  -2  -8 -11    6.66    1.06
   2   8 -11    3.92    0.84
   2  -8  11    5.79    1.01
  -2  -8 -11    5.02    0.81
  -2   8  11    4.07    0.94
   2  -8 -11    4.81    0.94
   2  -8 -11    3.95    0.87
  -2  -8  11    6.54    1.09
  -2  -8  11    5.62    1.06
  -2  -8  11    3.90    0.79
   3  -8  11    2.75    0.81
   3   8 -11    1.52    0.65
   3  -8  11    2.37    0.77
  -3   8  11    2.57    1.00
   3  -8 -11    1.01    0.74
  -3  -8  11    1.90    0.64
   3  -8 -11    2.42    0.89
  -3  -8  11    2.58    0.80
   4   8 -11    2.07    0.77
   4  -8  11    4.54    1.05
  -4   8  11    4.81    1.28
   4  -8  11    2.27    0.73
  -4  -8  11    1.11    0.66
  -4  -8  11    2.89    0.79
   4  -8 -11    4.37    1.05
   4  -8 -11    2.89    0.85
   5  -8  11    0.60    0.64
  -5   8  11    0.50    0.92
   5   8 -11   -0.45    0.50
   5  -8  11    0.44    0.71
   5  -8 -11    0.10    0.70
  -5  -8  11    0.18    0.61
  -5  -8  11    0.70    0.74
   5  -8 -11   -0.83    0.65
   6   8 -11    1.69    0.79
  -6  -8  11    0.73    0.68
   6  -8 -11    0.69    0.76
  -6  -8  11    0.59    0.82
   0  -9  11    1.92    0.84
   0  -9 -11    4.28    0.99
   0  -9  11    3.34    0.91
   0  -9  11    5.24    0.97
  -1  -9 -11    5.56    1.10
  -1   9  11    5.71    1.08
   1   9 -11    5.50    1.05
   1  -9  11    4.64    1.07
   1  -9  11    6.11    1.07
  -1  -9  11    4.84    0.94
  -1  -9  11    6.00    1.14
  -1  -9  11    4.97    1.06
   1  -9 -11    5.20    0.99
   1  -9 -11    5.79    1.12
   2   9 -11    3.73    0.94
   2  -9  11    3.26    0.87
   2  -9  11    3.37    0.97
  -2  -9 -11    2.85    0.87
  -2   9  11    2.40    1.02
   2  -9 -11    3.53    0.93
  -2  -9  11    2.64    0.88
   2  -9 -11    3.68    0.87
  -2  -9  11    2.62    0.90
  -3   9  11    1.51    1.00
   3  -9  11    1.16    0.75
   3  -9  11   -0.38    0.60
   3   9 -11    0.92    0.69
   3  -9 -11    0.40    0.64
  -3  -9  11    2.26    0.92
   3  -9 -11    0.96    0.69
  -3  -9  11    1.20    0.75
   4  -9  11    2.88    0.88
   4  -9  11    1.78    0.80
   4   9 -11    1.92    0.84
  -4   9  11    1.68    0.99
   4  -9 -11    1.47    0.97
  -4  -9  11    2.45    0.92
  -4  -9  11    2.16    0.83
   4  -9 -11    1.78    0.91
   5  -9  11    1.26    0.79
   5   9 -11    1.07    0.78
  -5  -9  11    1.06    0.77
  -5  -9  11    1.71    0.87
   5  -9 -11    1.03    0.85
   0  10 -11    2.04    0.78
   0 -10 -11    2.52    0.96
   0 -10  11    1.50    0.91
   0 -10  11    0.99    0.95
   0 -10  11    0.85    0.90
   1 -10  11    0.86    0.77
  -1 -10 -11    1.06    0.83
   1 -10  11    0.38    0.73
   1  10 -11   -0.27    0.58
  -1 -10  11    0.49    0.70
   1 -10 -11    2.18    0.96
  -1 -10  11   -0.14    0.70
   2  10 -11    3.65    0.95
  -2  10  11    2.39    1.16
   2 -10  11    3.02    0.91
   2 -10  11    4.07    1.12
  -2 -10  11    3.15    1.02
   2 -10 -11    2.75    1.06
  -2 -10  11    4.63    1.13
   3 -10  11    4.35    1.18
   3  10 -11    3.20    0.96
  -3  10  11    3.93    1.26
   3 -10 -11    2.96    1.02
  -3 -10  11    4.32    1.04
   0   0  12   52.51    2.98
   0   0  12   57.96    3.08
   0   0  12   55.11    2.95
   0   0 -12   52.05    2.93
   1   0 -12   67.89    3.57
  -1   0  12   64.33    3.60
  -1   0  12   61.29    3.62
   1   0  12   67.65    3.66
  -1   0 -12   62.94    3.48
   1   0  12   67.72    3.62
  -1   0 -12   63.56    3.51
  -1   0  12   64.61    3.56
   2   0  12    8.67    0.76
   2   0 -12    7.73    0.68
  -2   0 -12    9.24    0.59
  -2   0  12    8.12    0.72
  -2   0  12    9.13    0.74
  -2   0 -12    8.44    0.53
   2   0  12    8.73    0.69
  -2   0  12    8.64    0.71
  -3   0  12   11.51    0.92
  -3   0 -12   11.49    0.70
  -3   0  12   10.28    0.91
   3   0 -12   12.34    0.92
   3   0  12   13.24    0.94
   3   0  12   11.86    0.96
  -3   0  12   10.87    0.90
   3   0  12   12.09    0.87
  -4   0  12   17.00    1.26
   4   0 -12   14.92    1.24
   4   0  12   16.85    1.25
  -4   0  12   16.16    1.24
  -4   0  12   17.48    1.28
   4   0  12   17.44    1.17
  -5   0  12    1.07    0.43
  -5   0  12    1.56    0.49
   5   0 -12    0.42    0.39
  -5   0  12    1.29    0.43
   5   0  12    0.59    0.33
   5   0  12    1.35    0.44
   6   0 -12    9.09    1.15
  -6   0  12    9.60    1.16
  -6   0  12    7.76    1.00
   6   0  12    7.04    0.85
  -6   0  12    6.73    0.94
   6   0  12    7.34    1.00
   7   0  12    0.35    0.45
  -7   0  12   -0.44    0.49
  -7   0  12    0.52    0.51
  -7   0 -12    0.21    0.39
   7   0 -12    0.59    0.60
   7   0 -12    0.68    0.45
   7   0 -12    0.27    0.40
  -8   0 -12    5.63    0.95
   8   0 -12    4.79    0.97
  -8   0  12    4.69    1.02
   8   0 -12    5.69    1.14
   8   0  12    7.71    1.19
   9   0 -12   10.17    1.64
  -9   0  12   13.70    1.78
   9   0  12   12.69    1.67
   0  -1  12    6.81    0.55
   0  -1  12    6.73    0.56
   0   1  12    6.83    0.63
   0   1  12    6.87    0.45
   0  -1 -12    7.35    0.44
   0  -1  12    7.30    0.64
   0  -1  12    7.85    0.63
  -1  -1 -12   30.97    1.66
   1  -1  12   31.02    1.70
  -1   1  12   29.06    1.68
   1  -1  12   31.07    1.83
   1   1 -12   29.12    1.76
   1  -1  12   31.78    1.74
   1  -1  12   32.27    1.86
  -1   1  12   30.03    1.84
  -1  -1  12   27.42    1.78
  -1  -1  12   29.59    1.77
  -1  -1  12   30.96    1.77
   1  -1 -12   27.04    1.68
   1   1  12   27.87    1.82
   2  -1  12  146.89    7.61
  -2   1  12  136.16    7.56
   2  -1  12  139.84    7.33
   2   1 -12  132.58    7.52
   2  -1  12  137.75    7.55
  -2  -1 -12  136.77    7.35
   2   1  12  136.96    7.45
   2  -1 -12  134.75    7.48
  -2  -1  12  129.28    7.47
   2   1  12  150.73    7.58
  -2  -1  12  138.02    7.55
   2   1  12  142.56    7.45
  -2  -1  12  142.31    7.53
   3  -1  12    7.85    0.73
   3   1 -12    8.67    0.78
  -3  -1 -12    8.74    0.59
  -3   1  12    7.60    0.85
  -3  -1  12    7.57    0.85
   3   1  12    7.90    0.74
  -3  -1  12    8.75    0.68
   3  -1 -12    7.97    0.70
   3   1  12    8.44    0.63
  -3  -1  12    8.25    0.74
   3   1  12    8.63    0.70
  -4  -1 -12    9.94    0.60
  -4  -1 -12    9.71    0.75
   4   1 -12    9.30    0.89
  -4  -1 -12    9.41    0.58
   4  -1  12   10.49    0.89
  -4   1  12    9.47    1.01
  -4  -1  12    8.92    0.97
  -4  -1  12    9.98    0.80
  -4  -1  12    9.21    0.98
   4  -1 -12    9.70    0.90
   4   1  12    8.86    0.84
   4   1  12   10.13    0.74
   5  -1  12    7.52    0.94
   5   1 -12    7.94    0.99
  -5   1  12    6.73    0.93
   5  -1  12    6.05    0.84
  -5  -1 -12    6.49    0.73
  -5   1  12    8.01    0.93
  -5  -1  12    8.87    0.97
   5   1  12    8.28    0.93
   5  -1 -12    6.59    0.89
   5   1  12    7.88    0.66
  -5  -1  12    8.48    0.97
  -5  -1  12    6.72    0.77
   6  -1  12   14.78    1.39
   6   1 -12   14.86    1.37
  -6  -1 -12   15.32    1.21
  -6   1  12   14.89    1.32
  -6   1  12   17.36    1.48
   6  -1  12   13.97    1.24
  -6  -1  12   13.42    1.20
   6   1  12   13.46    1.26
   6  -1 -12   14.89    1.33
  -6  -1  12   14.04    1.29
  -6  -1  12   13.84    1.31
   6  -1 -12   16.36    1.40
   6  -1 -12   14.60    1.36
  -7   1  12    3.42    0.84
   7  -1  12    2.61    0.75
  -7   1  12    1.87    0.75
   7   1 -12    3.37    0.83
  -7  -1 -12    2.72    0.64
   7  -1  12    1.88    0.59
   7   1 -12    1.93    0.61
  -7  -1  12    1.34    0.55
   7  -1 -12    1.65    0.61
   7   1  12    3.17    0.73
   7  -1 -12    3.15    0.71
   7  -1 -12    2.99    0.80
  -7  -1  12    3.18    0.77
   8  -1  12   12.12    1.57
  -8   1  12    9.98    1.45
  -8  -1 -12   11.13    1.30
   8   1 -12    9.11    1.42
  -8   1  12   13.92    1.65
  -8  -1  12   14.36    1.66
   8  -1 -12   10.56    1.57
   8  -1 -12   11.65    1.60
   8   1  12    9.51    1.38
   8  -1 -12   12.87    1.36
  -9   1  12    1.29    0.78
   9   1 -12    1.58    0.87
  -9  -1  12    1.24    0.83
  -9   1 -12    1.52    0.74
   9  -1 -12    1.33    0.78
   9  -1 -12    0.43    0.77
   9   1  12    2.45    0.94
   0  -2  12    3.96    0.48
   0   2  12    3.70    0.33
   0  -2  12    4.60    0.51
   0  -2  12    4.58    0.56
   0   2  12    4.46    0.54
   0  -2  12    3.79    0.48
  -1   2  12   18.27    1.01
   1  -2  12   16.39    1.10
   1   2 -12   18.26    1.19
  -1  -2 -12   17.37    0.93
  -1   2  12   15.44    1.18
   1  -2  12   16.57    1.19
   1  -2  12   18.28    1.16
   1  -2  12   18.93    1.22
  -1  -2  12   18.49    1.19
  -1  -2  12   14.93    1.14
   1   2  12   16.78    1.18
  -1  -2  12   16.95    1.09
   1  -2 -12   15.97    1.01
   2   2 -12   15.02    1.01
  -2  -2 -12   12.90    0.83
  -2  -2 -12   14.58    0.85
   2  -2  12   13.48    1.05
  -2  -2 -12   13.23    0.79
  -2   2  12   13.77    1.08
   2  -2  12   13.10    0.89
   2   2  12   13.52    0.86
   2  -2 -12   13.33    0.91
  -2  -2  12   12.87    1.03
  -2  -2  12   12.35    0.88
  -2  -2  12   14.81    1.03
   2   2  12   13.50    1.00
   3  -2  12   28.43    1.76
  -3   2  12   24.64    1.77
  -3  -2 -12   27.09    1.46
   3   2 -12   24.11    1.67
  -3  -2 -12   26.37    1.48
   3  -2  12   27.26    1.48
  -3  -2  12   21.70    1.50
   3   2  12   26.10    1.58
   3   2  12   26.32    1.67
  -3  -2  12   23.93    1.67
   3  -2 -12   23.05    1.61
  -3  -2  12   25.31    1.69
   4  -2  12   17.07    0.97
  -4  -2 -12   16.83    0.96
  -4  -2 -12   18.43    1.13
   4  -2  12   16.31    0.96
  -4   2  12   18.47    1.42
   4  -2  12   16.25    1.30
   4   2 -12   17.30    1.34
   4   2  12   16.38    1.01
   4   2  12   15.17    1.22
   4   2  12   17.55    1.23
  -4  -2  12   18.60    1.32
   4  -2 -12   17.12    1.29
  -4  -2  12   15.65    1.28
  -4  -2  12   16.43    1.10
  -5   2  12    3.51    0.79
   5   2 -12    3.92    0.70
   5  -2  12    4.46    0.73
  -5  -2 -12    4.30    0.55
   5  -2 -12    3.05    0.63
   5   2  12    3.30    0.60
   5  -2 -12    2.79    0.61
   5  -2 -12    2.95    0.68
  -5  -2  12    2.04    0.53
  -5  -2  12    3.59    0.66
  -5  -2  12    4.03    0.51
  -6   2  12    4.33    0.94
  -6  -2 -12    6.26    0.77
   6  -2  12    5.34    0.90
   6   2 -12    4.93    0.90
  -6  -2  12    5.27    0.87
   6   2  12    5.11    0.81
   6  -2 -12    5.62    0.88
  -6  -2  12    5.24    0.87
   6  -2 -12    6.52    0.96
   6  -2 -12    5.54    0.96
  -7   2  12    3.46    0.94
  -7  -2 -12    2.11    0.55
  -7   2  12    2.87    0.72
   7   2 -12    2.51    0.75
   7  -2  12    2.63    0.71
  -7  -2  12    3.18    0.77
   7  -2 -12    2.70    0.77
   7   2  12    3.50    0.75
   7  -2 -12    3.06    0.83
   7  -2 -12    2.14    0.65
  -7  -2  12    2.99    0.74
   8   2 -12    5.58    1.14
  -8   2  12    5.35    1.19
   8  -2  12    5.83    1.15
  -8   2  12    4.72    1.03
  -8  -2  12    5.38    1.05
   8  -2 -12    3.81    0.98
   8   2  12    7.09    1.14
   8  -2 -12    5.35    1.00
  -8  -2  12    4.09    0.90
   8  -2 -12    6.44    1.16
   9   2 -12   13.94    2.05
   9   2  12    9.68    1.50
   9  -2 -12    9.25    1.45
  -9  -2  12   10.30    1.66
   9  -2 -12    9.89    1.58
   0   3  12   41.35    2.47
   0  -3  12   39.03    2.44
   0  -3  12   41.05    2.48
   0  -3  12   42.56    2.46
   1  -3  12   17.59    1.18
  -1   3  12   16.83    0.99
   1  -3  12   16.96    1.23
   1  -3  12   17.62    1.17
  -1   3  12   18.43    1.24
   1   3 -12   13.85    1.16
   1   3  12   17.88    1.19
  -1  -3  12   16.49    1.07
  -1  -3  12   16.64    1.19
  -1  -3  12   16.01    1.18
  -1  -3  12   16.11    1.18
   1   3  12   15.56    0.98
  -2   3  12   16.98    1.41
  -2  -3 -12   19.27    1.17
  -2  -3 -12   20.06    1.13
  -2  -3 -12   18.78    1.15
   2   3 -12   17.89    1.16
   2   3 -12   18.73    1.34
   2  -3  12   20.23    1.42
  -2  -3 -12   18.89    1.14
   2  -3  12   20.50    1.31
  -2  -3  12   20.34    1.18
  -2  -3  12   20.88    1.41
   2   3  12   20.20    1.17
   2  -3 -12   20.66    1.25
  -2  -3  12   18.87    1.37
   2   3  12   20.03    1.16
   2   3  12   20.02    1.32
   3  -3  12   32.06    1.87
  -3   3  12   32.09    2.13
  -3  -3 -12   29.32    1.78
   3   3 -12   29.59    1.99
  -3  -3 -12   30.47    1.73
   3  -3  12   35.42    2.11
  -3  -3  12   28.51    1.99
   3   3  12   26.91    1.88
   3  -3 -12   31.61    1.92
   3   3  12   32.03    1.84
  -3  -3  12   29.70    1.72
   3  -3 -12   31.67    2.03
  -3  -3  12   29.97    2.00
  -4  -3 -12    1.40    0.23
  -4   3  12    1.45    0.57
   4  -3  12    1.35    0.49
  -4  -3 -12    1.20    0.31
   4  -3  12    0.98    0.29
   4   3 -12    1.50    0.47
   4  -3 -12    1.14    0.49
   4  -3 -12    1.15    0.38
  -4  -3  12    0.71    0.36
   4   3  12    1.61    0.38
  -4  -3  12    1.11    0.21
   4   3  12    1.34    0.38
   4  -3 -12    2.08    0.51
  -4  -3  12    1.06    0.42
   5  -3  12    1.74    0.59
  -5   3  12    3.82    0.86
  -5  -3 -12    2.82    0.49
   5  -3  12    2.85    0.38
   5   3 -12    2.60    0.65
   5  -3 -12    2.47    0.58
   5   3  12    3.49    0.60
  -5  -3  12    2.11    0.58
   5  -3 -12    1.96    0.63
   5  -3 -12    3.26    0.70
  -5  -3  12    2.60    0.63
   6  -3  12   12.04    1.38
   6   3 -12   12.27    1.42
  -6  -3 -12    8.72    0.98
  -6   3  12    9.95    1.36
  -6  -3  12    9.79    1.24
   6  -3 -12    9.26    1.23
   6  -3 -12    8.57    1.25
   6  -3 -12   10.34    1.28
   6   3  12    9.94    1.14
  -6  -3  12    9.52    1.21
  -7   3  12    3.80    1.04
   7  -3  12    2.64    0.78
   7   3 -12    3.63    0.90
   7  -3 -12    2.00    0.69
  -7  -3  12    3.76    0.76
   7  -3 -12    3.02    0.83
   7  -3 -12    0.68    0.60
   7   3  12    1.76    0.62
  -7  -3  12    3.18    0.79
   8   3 -12    3.18    0.98
  -8   3  12    1.90    1.06
   8  -3  12    2.21    0.82
  -8   3  12    3.93    0.97
   8  -3 -12    4.08    1.02
   8  -3 -12    3.54    0.93
   8   3  12    3.20    0.86
  -8  -3  12    2.46    0.83
   8  -3 -12    4.12    0.98
  -8  -3  12    2.38    0.80
   0  -4 -12   71.10    4.01
   0   4  12   66.85    3.82
   0  -4  12   74.66    4.12
   0  -4  12   73.53    4.12
   0  -4  12   71.41    4.11
   0  -4 -12   70.10    4.04
   0   4  12   71.70    3.82
   0   4  12   72.98    4.10
  -1   4  12    2.93    0.54
   1  -4  12    3.20    0.52
  -1  -4 -12    3.63    0.43
   1  -4  12    2.65    0.58
   1  -4  12    3.51    0.58
  -1  -4 -12    3.13    0.46
   1  -4 -12    3.09    0.53
  -1  -4  12    2.85    0.52
   1   4  12    2.45    0.46
  -1  -4  12    2.48    0.49
  -1  -4  12    2.92    0.53
   1   4  12    3.12    0.26
   1  -4 -12    2.42    0.49
  -2   4  12   33.31    2.17
   2   4 -12   30.95    2.06
  -2  -4 -12   32.28    1.86
   2  -4  12   32.31    2.13
   2   4 -12   30.48    1.80
  -2  -4 -12   31.51    1.78
  -2  -4 -12   32.05    1.91
   2  -4  12   31.31    2.03
   2   4  12   33.14    1.82
   2  -4 -12   31.54    2.09
   2   4  12   34.17    1.99
  -2  -4  12   29.99    2.07
  -2  -4  12   30.36    2.05
   2  -4 -12   30.53    2.05
   3  -4  12   23.27    1.68
  -3  -4 -12   21.76    1.36
   3  -4  12   19.56    1.47
  -3  -4 -12   21.43    1.35
  -3   4  12   21.65    1.69
   3   4 -12   19.41    1.53
  -3  -4  12   19.67    1.57
   3   4  12   21.80    1.37
   3  -4 -12   22.62    1.63
  -3  -4  12   22.18    1.59
   3  -4 -12   19.85    1.57
   3   4  12   24.41    1.48
   4  -4  12    5.18    0.88
   4   4 -12    6.73    0.89
  -4  -4 -12    5.49    0.63
  -4   4  12    3.71    0.86
   4  -4  12    5.54    0.67
  -4  -4  12    6.92    0.93
  -4  -4  12    4.95    0.75
   4  -4 -12    4.15    0.69
   4   4  12    4.78    0.63
   4  -4 -12    3.17    0.71
   4   4  12    4.96    0.64
   4  -4 -12    5.27    0.89
   5  -4  12    1.02    0.35
  -5  -4 -12    0.99    0.36
   5   4 -12    2.43    0.64
   5  -4  12    2.29    0.68
  -5   4  12    0.69    0.72
  -5  -4  12    0.94    0.47
   5  -4 -12    1.85    0.64
  -5  -4  12    1.43    0.56
   5   4  12    0.72    0.38
   5  -4 -12    1.51    0.53
   5  -4 -12    1.02    0.58
   6  -4  12    8.21    1.23
  -6  -4 -12    7.82    1.03
   6   4 -12    7.92    1.16
  -6   4  12    9.24    1.40
  -6  -4  12    8.30    1.18
   6  -4 -12    6.71    1.06
  -6  -4  12    6.98    1.02
   6  -4 -12   11.03    1.33
   6   4  12    6.29    0.93
   6  -4 -12    7.68    1.18
   7  -4  12    6.87    1.19
  -7   4  12    7.32    1.42
   7   4 -12    7.46    1.24
   7  -4 -12    6.80    1.16
   7   4  12    6.08    1.00
  -7  -4  12    7.97    1.21
   7  -4 -12    7.91    1.19
  -7  -4  12    9.22    1.25
   7  -4 -12    7.29    1.27
   8   4 -12    5.49    1.16
  -8   4  12    3.85    1.28
   8  -4  12    4.45    1.06
  -8  -4  12    3.68    0.89
   8  -4 -12    5.14    1.15
   8  -4 -12    5.21    1.06
  -8  -4  12    5.47    1.19
   8   4  12    4.28    0.96
   8  -4 -12    5.24    1.06
   0   5  12   -0.19    0.25
   0  -5  12    0.10    0.32
   0   5  12   -0.05    0.15
   0  -5  12   -0.51    0.28
   0  -5 -12   -0.02    0.26
   0  -5 -12   -0.03    0.27
   0  -5  12   -0.09    0.29
   1  -5  12    5.50    0.83
   1  -5  12    6.46    0.85
  -1   5  12    6.44    0.88
  -1  -5 -12    6.17    0.65
   1  -5  12    5.41    0.80
  -1  -5 -12    6.57    0.77
  -1  -5  12    5.82    0.83
   1   5  12    6.55    0.48
  -1  -5  12    7.49    0.88
   1   5  12    6.34    0.76
  -1  -5  12    7.46    0.91
   1  -5 -12    6.21    0.81
   1  -5 -12    6.40    0.85
   2  -5  12    2.86    0.60
   2  -5  12    2.52    0.61
  -2  -5 -12    3.45    0.36
  -2  -5 -12    2.67    0.47
   2   5 -12    3.08    0.61
  -2  -5 -12    2.75    0.43
  -2   5  12    3.36    0.76
  -2  -5  12    2.16    0.55
   2  -5 -12    3.87    0.72
   2  -5 -12    2.67    0.61
  -2  -5  12    2.27    0.53
   2   5  12    3.21    0.37
   2   5  12    2.62    0.47
  -2  -5  12    3.22    0.66
  -3  -5 -12    3.04    0.50
  -3  -5 -12    2.38    0.45
   3   5 -12    2.94    0.59
   3  -5  12    1.67    0.50
  -3   5  12    2.50    0.72
   3  -5  12    1.60    0.58
   3  -5 -12    3.70    0.73
  -3  -5  12    3.09    0.66
   3   5  12    3.52    0.51
  -3  -5  12    1.97    0.55
   3  -5 -12    3.58    0.72
   3   5  12    2.83    0.43
  -4  -5 -12    3.89    0.58
   4  -5  12    5.39    0.74
   4  -5  12    3.81    0.82
   4   5 -12    3.47    0.73
  -4   5  12    2.99    0.85
  -4  -5  12    3.43    0.75
   4   5  12    4.23    0.57
   4  -5 -12    3.29    0.79
   4   5  12    3.92    0.58
  -4  -5  12    4.85    0.79
   4  -5 -12    2.82    0.74
   5   5 -12    1.60    0.61
  -5  -5 -12    0.77    0.44
   5  -5  12    0.94    0.44
  -5   5  12    0.57    0.76
   5  -5  12    1.40    0.69
  -5  -5  12    1.23    0.53
   5  -5 -12    0.34    0.54
  -5  -5  12    0.85    0.64
   5  -5 -12    0.81    0.53
   5   5  12    0.73    0.36
   6  -5  12    2.65    0.81
   6   5 -12    3.29    0.86
  -6   5  12    4.64    1.23
   6  -5 -12    3.98    0.96
  -6  -5  12    2.82    0.76
   6   5  12    3.54    0.72
  -6  -5  12    4.03    0.91
   6  -5 -12    5.45    1.05
  -7   5  12   23.63    2.43
   7  -5  12   19.35    2.16
   7   5 -12   22.51    2.02
   7  -5 -12   20.49    2.17
  -7  -5  12   21.96    1.99
  -7  -5  12   18.35    2.00
   7  -5 -12   21.46    2.33
   8   5 -12    2.85    0.99
  -8   5  12    3.06    1.38
   8  -5  12    2.94    0.96
   8  -5 -12    4.08    0.95
   8  -5 -12    2.06    0.83
  -8  -5  12    2.89    1.01
   0   6  12    7.39    0.92
   0  -6  12    8.64    1.09
   0  -6 -12   10.17    1.09
   0  -6  12    8.12    0.99
   0  -6  12    8.89    1.05
   0  -6 -12    8.24    0.92
   0   6  12    8.58    0.68
   1  -6  12    0.98    0.49
   1  -6  12    1.45    0.52
   1   6 -12    1.00    0.52
  -1   6  12    0.47    0.51
   1  -6  12    0.20    0.44
  -1  -6 -12    0.63    0.31
  -1  -6 -12    0.34    0.31
  -1  -6  12    0.83    0.40
  -1  -6  12    0.63    0.43
  -1  -6  12    0.61    0.41
   1  -6 -12    0.85    0.44
   1  -6 -12    0.54    0.42
   1   6  12    0.83    0.23
   1   6  12    0.14    0.31
  -2  -6 -12    7.54    0.79
   2  -6  12    8.03    1.01
  -2   6  12    6.61    1.00
   2  -6  12    7.81    1.07
  -2  -6 -12    5.89    0.82
   2   6 -12    7.24    0.97
  -2  -6  12    6.67    0.89
   2  -6 -12    7.70    1.03
   2   6  12    7.04    0.61
  -2  -6  12    7.14    0.97
   2  -6 -12    7.46    1.02
   2   6  12    6.97    0.82
  -2  -6  12    6.35    0.99
   3   6 -12   12.94    1.35
   3  -6  12   10.57    1.35
   3  -6  12   10.05    1.19
  -3  -6 -12   11.72    1.05
  -3   6  12   12.40    1.43
  -3  -6 -12   10.98    0.98
   3  -6 -12   13.38    1.43
   3  -6 -12   11.57    1.35
  -3  -6  12   14.26    1.46
   3   6  12   11.50    0.97
  -3  -6  12   13.82    1.24
  -4  -6 -12    0.14    0.35
   4  -6  12    0.89    0.49
   4  -6  12    1.12    0.61
  -4   6  12    1.21    0.73
   4   6 -12    0.74    0.51
  -4  -6  12    1.05    0.56
  -4  -6  12    0.79    0.56
   4  -6 -12    1.20    0.63
   4  -6 -12    0.01    0.49
  -5   6  12    5.99    1.27
   5   6 -12    6.10    1.07
   5  -6  12    6.62    1.18
   5  -6  12    5.36    0.85
  -5  -6  12    5.38    1.06
   5  -6 -12    5.85    1.15
  -5  -6  12    6.01    0.99
   5  -6 -12    4.64    0.95
  -6   6  12    8.59    1.51
   6   6 -12    6.96    1.20
   6  -6  12    8.08    1.39
  -6  -6  12   10.47    1.43
  -6  -6  12   10.20    1.39
   6  -6 -12    8.95    1.43
   6  -6 -12   12.47    1.56
   7   6 -12    1.60    0.78
  -7   6  12    0.47    0.95
   7  -6  12    1.37    0.78
   7  -6 -12    1.08    0.77
   7  -6 -12    0.40    0.68
  -7  -6  12    0.25    0.74
  -7  -6  12    0.22    0.62
   0   7  12    0.13    0.42
   0  -7 -12    0.63    0.45
   0  -7 -12    0.99    0.54
   0  -7  12    1.26    0.55
   0  -7  12    0.73    0.52
   0  -7  12    1.87    0.56
   1  -7  12    3.43    0.79
  -1  -7 -12    2.44    0.63
   1  -7  12    2.93    0.70
   1   7 -12    1.39    0.57
  -1   7  12    2.45    0.72
   1  -7  12    4.28    0.84
  -1  -7  12    3.73    0.75
   1   7  12    2.77    0.61
   1  -7 -12    2.14    0.66
  -1  -7  12    2.54    0.66
  -1  -7  12    2.59    0.70
   1  -7 -12    1.61    0.55
  -2  -7 -12    1.52    0.51
   2  -7  12    0.76    0.53
   2  -7  12    1.86    0.66
  -2  -7 -12    1.31    0.44
   2   7 -12    1.45    0.55
  -2   7  12    1.38    0.64
   2   7  12    0.71    0.39
  -2  -7  12    1.42    0.61
   2  -7 -12    1.65    0.56
   2  -7 -12    2.24    0.65
  -2  -7  12    0.89    0.50
  -2  -7  12    1.50    0.56
   3  -7  12    8.56    1.27
   3  -7  12    9.39    1.22
   3   7 -12    9.96    1.22
  -3   7  12    8.88    1.36
  -3  -7 -12    9.66    1.25
   3  -7 -12   10.01    1.31
   3  -7 -12   10.17    1.36
  -3  -7  12    8.98    1.22
  -3  -7  12    8.57    1.22
  -4   7  12    1.33    0.88
   4  -7  12   -0.05    0.53
   4   7 -12    0.93    0.60
   4  -7  12   -0.08    0.45
  -4  -7  12    0.57    0.60
   4  -7 -12   -0.04    0.57
   4  -7 -12    1.56    0.71
  -4  -7  12   -0.14    0.44
   5  -7  12   10.32    1.54
   5  -7  12   10.55    1.29
  -5   7  12   10.61    1.69
   5   7 -12   10.57    1.45
   5  -7 -12   10.62    1.56
  -5  -7  12   11.77    1.48
  -5  -7  12    8.89    1.31
   5  -7 -12   13.64    1.69
  -6   7  12    5.70    1.47
   6  -7  12    7.20    1.39
   6   7 -12    5.75    1.16
  -6  -7  12    5.71    1.12
  -6  -7  12    4.61    1.16
   6  -7 -12    6.14    1.30
   6  -7 -12    6.64    1.32
   7   7 -12    0.23    0.79
  -7  -7  12    0.67    0.75
   0  -8  12    1.58    0.68
   0  -8  12    1.57    0.63
   0  -8 -12    1.87    0.57
   0  -8  12    1.74    0.67
   0  -8 -12    1.93    0.65
   0   8  12    2.34    0.68
   1  -8  12    3.58    0.85
  -1   8  12    3.73    0.84
   1  -8  12    1.05    0.65
   1   8 -12    3.06    0.78
  -1  -8 -12    3.72    0.84
   1  -8  12    2.39    0.80
  -1  -8  12    4.29    0.81
   1  -8 -12    5.44    1.03
   1   8  12    2.98    0.71
  -1  -8  12    4.28    0.91
  -1  -8  12    1.96    0.73
   1  -8 -12    2.97    0.75
   2  -8  12   11.49    1.40
   2   8 -12    9.67    1.29
  -2  -8 -12    9.87    1.27
   2  -8  12    9.51    1.36
  -2   8  12    8.81    1.28
  -2  -8  12    9.13    1.18
   2  -8 -12   11.53    1.44
   2  -8 -12   11.55    1.50
  -2  -8  12    8.01    1.24
  -2  -8  12   10.68    1.38
   3  -8  12    2.66    0.82
  -3   8  12    2.44    0.95
   3   8 -12    1.44    0.69
   3  -8  12    3.37    0.80
   3  -8 -12    1.18    0.75
  -3  -8  12    1.00    0.65
  -3  -8  12    0.52    0.67
   3  -8 -12    3.68    0.89
  -4   8  12    0.96    0.97
   4   8 -12    0.52    0.60
   4  -8  12    0.61    0.59
   4  -8  12    0.30    0.62
   4  -8 -12    1.18    0.80
  -4  -8  12    1.55    0.70
   4  -8 -12    1.57    0.82
  -4  -8  12    0.03    0.56
   5   8 -12    0.48    0.67
   5  -8  12    0.92    0.72
   5  -8  12    0.81    0.65
  -5   8  12    0.98    1.12
  -5  -8  12    0.98    0.84
  -5  -8  12    1.27    0.73
   5  -8 -12    1.39    0.88
   5  -8 -12    1.74    0.86
   6   8 -12    0.51    0.63
  -6  -8  12   -0.77    0.70
  -6  -8  12    0.24    0.70
   0  -9  12    0.48    0.72
   0  -9  12    0.29    0.67
   0  -9 -12    0.87    0.64
   0  -9  12    0.32    0.55
  -1  -9 -12    8.94    1.30
  -1   9  12    6.36    1.17
   1  -9  12    7.11    1.21
   1  -9  12    7.30    1.25
   1   9 -12    6.22    1.13
   1  -9 -12   10.00    1.78
   1  -9 -12   10.23    1.46
  -1  -9  12   10.54    1.42
  -1  -9  12    6.80    1.16
  -1  -9  12    8.89    1.39
   2  -9  12    7.70    1.27
   2  -9  12    8.33    1.39
  -2  -9 -12    8.21    1.24
   2   9 -12    7.63    1.18
  -2   9  12    9.54    1.51
   2  -9 -12   11.19    1.61
  -2  -9  12   12.03    1.59
  -2  -9  12    8.40    1.34
   2  -9 -12   10.20    1.39
   3   9 -12    0.71    0.62
   3  -9  12    0.02    0.61
  -3   9  12   -1.00    0.72
   3  -9  12    0.67    0.66
  -3  -9  12    1.17    0.83
   3  -9 -12    1.34    0.87
   3  -9 -12   -0.23    0.56
  -3  -9  12    0.97    0.69
   4  -9  12   11.32    1.51
  -4   9  12    9.68    1.80
   4  -9  12    4.65    1.21
   4   9 -12    7.38    1.26
  -4  -9  12    6.63    1.26
  -4  -9  12    7.36    1.33
   4  -9 -12    6.02    1.39
   4  -9 -12    7.78    1.41
   0 -10 -12   -0.08    0.71
   0 -10  12   -0.33    0.72
   0 -10  12    0.94    0.66
   0 -10  12   -0.69    0.62
   0  10 -12    0.61    0.62
   1 -10  12    6.20    1.30
   1  10 -12    5.24    1.11
   1 -10  12    4.59    1.02
  -1 -10 -12    2.30    0.96
  -1 -10  12    5.50    1.10
  -1 -10  12    6.58    1.26
   1 -10 -12    3.04    1.02
  -2  10  12    3.00    1.17
   2  10 -12    1.20    0.72
   2 -10  12    2.47    0.93
   2 -10  12    4.11    1.12
  -2 -10  12    2.86    1.02
  -2 -10  12    2.25    1.04
   2 -10 -12    2.51    1.04
   3 -10  12    1.87    0.77
   3  10 -12    1.20    0.85
  -3  10  12    0.91    0.98
   3 -10 -12    2.42    0.97
  -3 -10  12    2.02    0.97
   0   0  13    0.03    0.15
   0   0 -13    0.15    0.12
   0   0  13    0.14    0.22
   0   0  13   -0.08    0.14
  -1   0 -13  306.19   16.39
   1   0  13  295.34   16.46
  -1   0  13  321.17   16.50
  -1   0  13  310.28   16.45
   1   0 -13  315.93   16.41
  -1   0 -13  319.64   16.33
   1   0  13  279.39   16.50
  -1   0  13  327.49   16.41
  -2   0  13    8.25    0.66
   2   0  13    6.86    0.71
  -2   0 -13    7.59    0.50
  -2   0  13    8.15    0.69
   2   0 -13    7.51    0.67
   2   0  13    8.35    0.74
  -2   0  13    8.10    0.70
  -2   0 -13    7.97    0.55
   3   0  13   43.84    2.84
   3   0  13   50.39    2.76
  -3   0  13   44.11    2.78
  -3   0  13   47.25    2.78
  -3   0 -13   48.92    2.58
  -3   0  13   47.78    2.82
   3   0 -13   48.40    2.81
  -4   0  13    4.87    0.68
  -4   0  13    4.33    0.63
   4   0  13    4.83    0.65
  -4   0  13    3.93    0.64
   4   0 -13    4.39    0.66
   4   0  13    5.05    0.62
  -5   0  13   10.62    1.00
   5   0  13    9.55    1.09
  -5   0  13   10.89    1.04
   5   0  13   11.04    0.92
  -5   0  13    9.81    1.09
   5   0 -13   11.19    1.04
  -6   0  13    6.76    0.95
  -6   0  13    9.74    1.16
   6   0  13    7.52    1.03
   6   0  13    8.11    0.90
  -6   0  13    6.41    0.98
   6   0 -13    9.23    1.16
  -7   0  13    1.78    0.64
   7   0  13    2.51    0.69
   7   0 -13    1.69    0.58
   7   0 -13    3.19    0.72
  -7   0 -13    4.09    0.70
  -7   0  13    1.20    0.62
   7   0 -13    4.09    0.87
  -8   0  13    0.56    0.63
   8   0 -13    0.34    0.61
   8   0  13    0.60    0.56
  -8   0 -13    0.45    0.49
   8   0 -13   -0.39    0.30
   9   0  13    0.54    0.78
  -9   0  13    0.18    0.75
   9   0 -13    3.31    1.03
   0  -1  13    9.45    0.73
   0  -1  13   10.84    0.84
   0  -1  13   10.10    0.81
   0  -1  13   10.79    0.76
   0   1  13   11.14    0.64
   0   1  13   10.40    0.84
   0  -1 -13   11.11    0.64
   1   1 -13    6.51    0.55
  -1  -1 -13    5.81    0.43
  -1   1  13    6.07    0.49
   1  -1  13    8.35    0.66
   1  -1  13    6.89    0.49
   1  -1  13    6.53    0.52
  -1   1  13    5.72    0.46
  -1   1  13    5.32    0.65
   1  -1  13    4.96    0.62
   1  -1 -13    5.75    0.47
   1   1  13    6.64    0.62
  -1  -1  13    7.95    0.60
  -1  -1  13    5.05    0.58
  -1  -1  13    6.45    0.55
   2  -1  13  216.11   12.09
   2  -1  13  221.62   11.83
  -2   1  13  225.87   12.08
   2   1 -13  240.98   12.06
  -2  -1 -13  220.34   11.84
   2  -1  13  230.93   12.06
  -2  -1  13  229.54   12.01
   2   1  13  220.79   11.96
   2  -1 -13  206.43   11.97
  -2  -1  13  228.38   12.07
  -2  -1  13  225.88   12.03
   2   1  13  228.06   12.08
   3   1 -13   58.02    3.34
  -3   1  13   53.49    3.34
  -3  -1 -13   60.83    3.14
   3  -1  13   57.07    3.31
  -3  -1  13   52.35    3.22
  -3  -1  13   55.09    3.32
  -3  -1  13   52.23    3.28
   3  -1 -13   60.94    3.30
   3   1  13   59.70    3.18
   3   1  13   56.30    3.24
   3   1  13   57.77    3.34
  -4   1  13   15.71    1.22
  -4  -1 -13   13.07    0.78
  -4  -1 -13   13.33    0.79
  -4   1  13   11.90    1.05
  -4  -1 -13   14.65    0.96
   4   1 -13   13.64    1.12
   4  -1  13   13.62    1.07
  -4  -1  13   14.19    1.14
   4   1  13   13.53    0.94
   4   1  13   13.65    1.07
  -4  -1  13   14.51    1.02
  -4  -1  13   13.99    1.11
   4  -1 -13   13.00    1.08
   5  -1  13   32.85    2.24
  -5  -1 -13   34.75    2.16
   5   1 -13   32.19    2.35
  -5   1  13   39.63    2.34
  -5   1  13   36.35    2.36
   5   1  13   35.31    2.10
   5   1  13   33.89    2.27
  -5  -1  13   37.13    2.34
  -5  -1  13   29.71    2.27
   5  -1 -13   36.90    2.36
  -5  -1  13   35.23    2.20
  -6  -1 -13    5.48    0.77
  -6   1  13    7.19    0.97
   6  -1  13    6.82    0.91
   6  -1  13    6.92    1.02
  -6   1  13    5.93    0.97
   6   1 -13    5.38    0.92
  -6  -1  13    6.57    0.82
   6  -1 -13    5.99    0.99
  -6  -1  13    6.67    0.94
   6  -1 -13    6.89    0.92
   6  -1 -13    7.21    1.02
  -6  -1  13    5.64    0.88
   6   1  13    7.25    0.99
   7  -1  13    2.40    0.63
   7  -1  13    0.95    0.61
   7   1 -13    2.45    0.64
  -7   1  13    2.43    0.72
  -7  -1 -13    2.30    0.58
  -7   1  13    0.95    0.69
   7   1 -13    3.15    0.78
   7  -1 -13    2.10    0.62
   7  -1 -13    1.64    0.66
   7  -1 -13    2.56    0.75
  -7  -1  13    2.80    0.65
   7   1  13    1.86    0.61
  -7  -1  13    1.62    0.67
  -8   1  13   11.64    1.53
  -8   1  13   11.63    1.56
   8   1 -13   12.87    1.68
   8   1  13   13.06    1.59
   8  -1 -13   15.09    1.81
   8  -1 -13    9.77    1.42
   8  -1 -13   16.51    1.66
  -8  -1  13   14.17    1.60
  -9   1  13    1.06    0.90
   9   1 -13    0.79    0.82
  -9  -1  13   -0.07    0.66
  -9   1 -13    1.14    0.79
   9  -1 -13    0.70    0.77
   9  -1 -13    1.11    0.86
   9   1  13    2.15    0.78
   0  -2  13    8.09    0.71
   0   2  13    8.22    0.56
   0   2  13    9.45    0.77
   0  -2  13    9.19    0.77
   0  -2  13   10.09    0.75
   0  -2  13    8.21    0.69
  -1   2  13    9.45    0.80
   1  -2  13    9.00    0.77
   1   2 -13    8.02    0.73
  -1  -2 -13    9.14    0.50
   1  -2  13    9.29    0.73
   1  -2  13    8.87    0.69
  -1   2  13    8.64    0.57
   1  -2  13    9.72    0.79
   1   2  13    8.97    0.78
  -1  -2  13    7.56    0.72
  -1  -2  13    8.29    0.76
   1  -2 -13    8.98    0.59
  -1  -2  13    8.18    0.67
   2  -2  13   29.90    1.62
  -2   2  13   29.06    1.83
  -2  -2 -13   26.47    1.49
   2   2 -13   27.66    1.73
  -2  -2 -13   25.21    1.56
  -2  -2 -13   26.88    1.56
   2  -2  13   27.80    1.79
  -2  -2  13   28.30    1.75
  -2  -2  13   27.40    1.75
   2   2  13   26.77    1.57
  -2  -2  13   25.20    1.61
   2   2  13   27.56    1.74
   2  -2 -13   28.72    1.64
   3  -2  13    9.87    0.91
   3   2 -13   10.66    0.91
  -3  -2 -13   10.30    0.69
  -3  -2 -13   11.32    0.70
   3  -2  13   10.35    0.69
  -3   2  13   10.37    0.98
   3  -2 -13    9.86    0.82
  -3  -2  13   11.08    0.77
   3   2  13   12.12    0.81
  -3  -2  13   10.02    0.90
   3   2  13    9.83    0.88
  -3  -2  13    9.23    0.88
   4  -2  13   27.50    1.84
  -4  -2 -13   25.85    1.60
   4   2 -13   26.56    1.85
  -4   2  13   28.38    1.95
  -4  -2 -13   25.83    1.43
  -4  -2  13   23.59    1.77
   4  -2 -13   29.13    1.82
   4   2  13   27.55    1.73
  -4  -2  13   25.04    1.80
  -4  -2  13   26.40    1.61
   4   2  13   25.61    1.76
   5  -2  13    3.01    0.63
  -5  -2 -13    2.85    0.48
   5   2 -13    3.34    0.68
  -5   2  13    3.10    0.69
   5  -2 -13    2.55    0.69
  -5  -2  13    2.57    0.43
  -5  -2  13    2.53    0.55
  -5  -2  13    1.78    0.52
   5  -2 -13    1.98    0.56
   5   2  13    2.98    0.58
   5  -2 -13    2.69    0.65
  -6  -2 -13    7.19    0.84
   6   2 -13    5.22    0.95
   6  -2  13    6.71    1.00
  -6   2  13    8.03    1.17
  -6  -2  13    7.08    1.02
   6  -2 -13    8.68    1.09
   6  -2 -13    7.14    1.04
   6   2  13    6.62    0.93
  -6  -2  13    6.53    0.94
   6  -2 -13    6.61    1.02
  -7   2  13   14.31    1.70
   7  -2  13   17.53    1.72
  -7   2  13   17.85    1.55
  -7  -2 -13   14.46    1.28
   7   2 -13   14.87    1.70
   7   2  13   16.24    1.47
   7  -2 -13   18.12    1.61
  -7  -2  13   14.80    1.64
  -7  -2  13   13.49    1.50
   7  -2 -13   13.91    1.66
   7  -2 -13   15.64    1.47
   8   2 -13    2.71    0.91
  -8   2  13    2.66    0.82
  -8   2  13   -0.53    0.79
  -8  -2  13    4.22    0.93
  -8  -2  13    2.06    0.74
   8   2  13    2.26    0.80
   8  -2 -13    1.84    0.77
   8  -2 -13    2.60    0.87
   8  -2 -13    2.06    0.77
   9  -2 -13   11.60    1.70
   9  -2 -13    7.43    1.50
   9   2  13    8.24    1.39
   0  -3  13   14.66    1.02
   0  -3  13   13.37    0.98
   0  -3  13   11.85    1.03
   0   3  13   12.91    1.05
   0  -3  13   14.60    1.04
   0   3  13   14.51    1.05
   1  -3  13   30.43    2.01
   1   3 -13   26.84    1.97
  -1   3  13   32.46    2.02
   1  -3  13   34.25    1.98
  -1   3  13   29.92    1.77
   1  -3  13   33.21    1.98
  -1  -3  13   32.63    2.00
   1   3  13   33.26    2.00
  -1  -3  13   32.38    2.01
  -1  -3  13   31.51    1.87
  -1  -3  13   32.15    2.00
   1   3  13   32.53    1.76
   2   3 -13   15.62    1.10
  -2  -3 -13   14.19    0.85
   2  -3  13   14.15    1.01
  -2  -3 -13   15.33    0.86
  -2  -3 -13   14.66    0.85
   2  -3  13   12.00    1.08
  -2   3  13   15.05    1.19
   2  -3 -13   13.74    0.94
  -2  -3  13   12.85    1.07
   2   3  13   12.91    0.86
  -2  -3  13   12.51    0.90
  -2  -3  13   12.74    1.06
   2   3  13   14.19    1.05
  -3   3  13    9.59    1.07
  -3  -3 -13    8.20    0.59
   3  -3  13    8.40    0.98
   3   3 -13    8.97    0.84
  -3  -3 -13    8.64    0.64
   3  -3  13    9.15    0.73
  -3  -3  13    8.43    0.94
  -3  -3  13    8.36    0.94
   3   3  13    9.55    0.80
   3   3  13    9.41    0.70
  -3  -3  13    8.15    0.61
   3  -3 -13    9.20    0.76
   4  -3  13   13.42    1.23
  -4  -3 -13   14.17    0.95
   4  -3  13   13.29    0.95
   4   3 -13   11.94    1.17
  -4   3  13   14.29    1.32
  -4  -3 -13   14.57    0.98
   4  -3 -13   12.48    1.37
   4   3  13   14.25    1.10
   4  -3 -13   14.41    1.23
   4   3  13   15.24    1.07
  -4  -3  13   13.20    0.88
  -4  -3  13   11.85    1.27
  -4  -3  13   16.01    1.23
   4  -3 -13   13.52    1.11
  -5   3  13    3.66    0.82
   5  -3  13    4.19    0.81
   5   3 -13    2.66    0.64
  -5  -3 -13    4.62    0.59
   5  -3 -13    3.62    0.76
   5  -3 -13    3.30    0.67
  -5  -3  13    3.20    0.69
   5   3  13    2.20    0.54
   5  -3 -13    4.20    0.77
  -5  -3  13    2.65    0.64
   6   3 -13    9.41    1.21
   6  -3  13    5.57    1.03
  -6  -3 -13    7.01    0.84
  -6   3  13    8.12    1.29
   6  -3 -13    7.76    1.09
   6   3  13    7.90    0.99
   6  -3 -13    6.38    1.02
  -6  -3  13    7.39    1.08
   6  -3 -13    6.89    1.11
  -6  -3  13    8.52    1.12
  -7   3  13   14.17    1.77
   7  -3  13   13.39    1.61
   7   3 -13   13.81    1.64
  -7  -3  13   12.44    1.57
   7  -3 -13   14.93    1.77
  -7  -3  13   13.17    1.57
   7  -3 -13   14.68    1.69
   7   3  13   15.36    1.58
   7  -3 -13   14.67    1.62
   8   3 -13   16.00    1.87
  -8   3  13   14.96    1.71
   8  -3  13   11.94    1.63
  -8   3  13   13.45    1.82
   8  -3 -13   14.84    1.62
   8  -3 -13   11.09    1.66
   8  -3 -13   13.74    1.76
  -8  -3  13   14.36    1.77
   8   3  13   14.30    1.67
  -8  -3  13   12.12    1.56
   0  -4  13    1.30    0.38
   0  -4 -13    1.23    0.35
   0  -4  13    1.78    0.45
   0   4  13    1.50    0.16
   0  -4 -13    1.15    0.36
   0   4  13    1.62    0.16
   0  -4  13    2.24    0.45
   0   4  13    1.13    0.38
   1  -4  13    6.98    0.88
  -1  -4 -13    6.28    0.70
   1  -4  13    8.63    0.78
   1  -4  13    8.13    0.85
  -1   4  13    8.07    0.88
  -1  -4 -13    7.82    0.63
   1  -4 -13    8.58    0.89
   1   4  13    7.17    0.46
   1   4  13    7.83    0.81
  -1  -4  13    7.24    0.85
   1  -4 -13    8.44    0.76
  -1  -4  13    7.99    0.86
  -1  -4  13    8.34    0.87
   2  -4  13    1.46    0.49
  -2   4  13    1.06    0.46
   2  -4  13    1.88    0.45
  -2  -4 -13    1.55    0.24
   2   4 -13    1.65    0.45
   2   4 -13    1.48    0.31
  -2  -4 -13    1.97    0.27
  -2  -4 -13    1.91    0.29
  -2  -4 -13    1.60    0.33
   2   4  13    1.93    0.40
   2  -4 -13    1.93    0.49
  -2  -4  13    1.71    0.46
   2  -4 -13    1.99    0.47
   2   4  13    1.71    0.25
  -2  -4  13    1.44    0.44
   3  -4  13   36.04    2.40
  -3  -4 -13   35.34    2.08
  -3  -4 -13   36.61    2.10
  -3   4  13   39.40    2.48
   3   4 -13   34.78    2.31
   3  -4  13   30.41    2.18
   3  -4 -13   34.02    2.35
   3  -4 -13   38.36    2.22
   3  -4 -13   37.32    2.35
  -3  -4  13   34.15    2.36
   3   4  13   34.53    2.19
   3   4  13   36.79    2.10
  -3  -4  13   33.70    2.32
  -4  -4 -13    0.75    0.31
   4  -4  13    1.25    0.38
   4   4 -13    0.70    0.45
   4  -4  13    2.15    0.67
  -4   4  13    1.48    0.69
   4  -4 -13    1.03    0.43
  -4  -4  13    2.30    0.59
  -4  -4  13    1.80    0.54
   4  -4 -13    1.78    0.59
   4  -4 -13    1.24    0.54
   4   4  13    1.24    0.38
   4   4  13    1.38    0.36
  -5   4  13    1.40    0.73
   5  -4  13    1.79    0.64
   5   4 -13    2.89    0.69
  -5  -4 -13    2.07    0.45
   5  -4  13    1.83    0.40
   5   4  13    1.49    0.45
  -5  -4  13    1.77    0.60
  -5  -4  13    0.92    0.47
   5  -4 -13    1.47    0.63
   5  -4 -13    0.73    0.47
   5  -4 -13    1.33    0.60
  -6   4  13    4.51    1.12
   6   4 -13    3.26    0.85
   6  -4  13    3.35    0.86
   6  -4 -13    2.31    0.71
  -6  -4  13    2.53    0.69
  -6  -4  13    2.77    0.76
   6  -4 -13    3.04    0.82
   6  -4 -13    3.04    0.88
   6   4  13    3.37    0.67
   7  -4  13    8.69    1.32
  -7   4  13    5.87    1.35
   7   4 -13    8.16    1.28
   7  -4 -13    6.43    1.26
   7   4  13    7.32    1.10
   7  -4 -13    9.55    1.30
  -7  -4  13    6.18    1.14
  -7  -4  13   10.30    1.39
   7  -4 -13    7.53    1.23
  -8   4  13   10.08    1.66
   8  -4  13    9.60    1.46
   8   4 -13   10.23    1.52
   8  -4 -13    7.67    1.40
  -8  -4  13    8.40    1.30
  -8  -4  13   13.25    1.69
   8  -4 -13    8.86    1.45
   8  -4 -13    7.09    1.51
   0   5  13    8.29    0.57
   0   5  13    8.35    0.94
   0  -5  13   10.28    1.05
   0  -5 -13    7.32    0.89
   0  -5 -13    9.40    0.93
   0   5  13    8.17    0.60
   0  -5  13    9.24    1.01
   0  -5  13    7.35    0.95
  -1  -5 -13   28.27    1.75
   1  -5  13   24.62    1.79
  -1   5  13   27.94    1.86
   1  -5  13   26.20    1.86
   1  -5  13   26.63    1.86
  -1  -5 -13   26.68    1.63
   1  -5 -13   23.30    1.73
   1  -5 -13   24.75    1.82
  -1  -5  13   22.78    1.79
   1   5  13   25.80    1.48
  -1  -5  13   25.24    1.77
  -1  -5  13   26.27    1.85
   1   5  13   27.96    1.77
   2  -5  13    8.66    0.97
   2   5 -13   11.55    0.99
  -2   5  13    7.75    1.03
  -2  -5 -13    9.02    0.70
   2  -5  13    5.80    0.94
  -2  -5 -13    8.77    0.79
  -2  -5 -13    8.41    0.61
  -2  -5  13    7.47    0.93
   2  -5 -13    9.55    1.11
  -2  -5  13    8.88    0.99
  -2  -5  13    9.26    1.03
   2  -5 -13    8.06    1.00
   2   5  13    7.62    0.61
   2   5  13    8.01    0.86
  -3   5  13   19.29    1.78
   3   5 -13   21.06    1.60
   3  -5  13   20.23    1.68
   3  -5  13   21.32    1.56
  -3  -5 -13   22.30    1.43
  -3  -5 -13   20.01    1.39
   3  -5 -13   20.08    1.64
   3   5  13   19.32    1.44
   3  -5 -13   21.43    1.70
  -3  -5  13   22.28    1.65
  -3  -5  13   22.74    1.69
   3   5  13   21.26    1.35
  -4   5  13   26.63    2.02
   4  -5  13   20.25    1.56
   4   5 -13   20.77    1.69
   4  -5  13   21.90    1.79
  -4  -5 -13   21.31    1.48
  -4  -5  13   19.58    1.73
   4  -5 -13   22.22    1.77
   4  -5 -13   18.00    1.72
  -4  -5  13   22.36    1.73
   4   5  13   21.47    1.46
   4   5  13   21.37    1.48
  -5   5  13    5.17    1.10
   5  -5  13    6.37    0.79
   5   5 -13    6.09    1.03
   5  -5  13    4.10    0.95
   5  -5 -13    6.64    1.09
  -5  -5  13    6.13    1.03
  -5  -5  13    4.48    0.85
   5   5  13    5.49    0.76
   5  -5 -13    4.66    0.92
  -6   5  13    5.10    1.24
   6  -5  13    4.90    1.04
   6   5 -13    6.16    1.05
   6  -5 -13    4.64    0.96
  -6  -5  13    4.60    0.95
  -6  -5  13    2.92    0.86
   6  -5 -13    3.99    0.97
   7   5 -13    0.41    0.63
  -7   5  13    0.36    0.97
   7  -5  13    0.16    0.58
   7  -5 -13    1.12    0.71
  -7  -5  13   -0.19    0.54
  -7  -5  13    1.28    0.79
   7  -5 -13    1.09    0.72
   8   5 -13    1.14    0.99
  -8   5  13    4.89    1.32
   8  -5  13    2.06    0.87
   8  -5 -13    2.43    1.03
  -8  -5  13    3.32    0.97
   8  -5 -13    2.65    0.98
  -8  -5  13    3.25    1.03
   0  -6 -13    0.84    0.46
   0  -6  13    1.29    0.50
   0  -6  13    2.50    0.58
   0  -6 -13    2.73    0.51
   0   6  13    1.24    0.46
   0  -6  13    2.42    0.62
   0   6  13    1.72    0.30
   1  -6  13    7.97    1.04
   1  -6  13    9.19    1.12
  -1   6  13   10.19    1.16
   1  -6  13    8.55    1.08
  -1  -6 -13    9.50    1.04
   1   6 -13    7.57    1.04
  -1  -6 -13    7.97    0.77
   1  -6 -13   10.53    1.15
   1   6  13    8.26    0.93
  -1  -6  13   10.99    1.19
   1  -6 -13    9.02    1.05
  -1  -6  13    7.72    1.04
  -1  -6  13   12.24    1.21
  -2   6  13   11.56    1.30
   2  -6  13   12.70    1.37
  -2  -6 -13   10.27    0.91
   2  -6  13   11.48    1.26
   2   6 -13   10.67    1.21
  -2  -6 -13   11.38    1.04
   2   6  13   10.32    0.97
   2  -6 -13   14.14    1.39
  -2  -6  13    8.82    1.16
   2  -6 -13   11.76    1.26
  -2  -6  13   12.80    1.34
  -2  -6  13   11.75    1.08
  -3  -6 -13    6.93    0.83
   3  -6  13    4.97    0.94
  -3   6  13    6.91    1.09
   3  -6  13    6.92    0.94
  -3  -6 -13    7.22    0.76
   3   6 -13    5.40    0.92
   3   6  13    6.91    0.77
   3  -6 -13    6.54    1.00
  -3  -6  13    6.43    1.01
  -3  -6  13    5.41    0.87
   3  -6 -13    8.22    1.15
  -4   6  13   15.18    1.72
   4  -6  13   15.71    1.72
   4  -6  13   15.79    1.37
   4   6 -13   16.60    1.47
   4  -6 -13   15.90    1.74
  -4  -6  13   13.52    1.54
   4  -6 -13   16.25    1.72
  -4  -6  13   14.28    1.58
   5  -6  13    1.30    0.53
   5  -6  13    1.79    0.77
  -5   6  13    3.02    1.07
   5   6 -13    0.70    0.64
   5  -6 -13    3.56    0.90
  -5  -6  13    3.08    0.89
   5  -6 -13    1.94    0.79
  -5  -6  13    0.53    0.55
   6  -6  13    5.90    1.18
  -6   6  13    5.27    1.24
   6   6 -13    5.99    1.09
  -6  -6  13    5.68    1.07
  -6  -6  13    5.47    1.16
   6  -6 -13    7.81    1.25
   6  -6 -13    6.59    1.21
   7   6 -13    2.66    0.91
  -7   6  13    5.78    1.52
   7  -6  13    1.25    0.79
   7  -6 -13    4.55    1.22
  -7  -6  13    3.24    1.00
  -7  -6  13    3.48    0.94
   7  -6 -13    5.64    1.23
   0   7  13   -0.32    0.37
   0  -7  13    0.52    0.51
   0  -7  13    0.43    0.49
   0  -7  13   -0.09    0.44
   0  -7 -13   -0.02    0.40
   0  -7 -13    0.50    0.38
  -1   7  13    8.41    1.13
   1  -7  13    6.89    1.04
  -1  -7 -13    7.91    1.02
   1  -7  13    6.80    1.07
   1   7 -13    8.02    1.12
   1  -7  13    8.36    1.12
   1  -7 -13    7.96    1.07
  -1  -7  13    9.01    1.16
  -1  -7  13    5.65    0.96
   1   7  13    6.59    0.93
   1  -7 -13    7.19    1.01
  -1  -7  13    9.74    1.13
   2  -7  13   12.06    1.37
   2   7 -13    8.02    1.15
  -2  -7 -13   12.01    1.06
   2  -7  13   11.01    1.38
  -2   7  13    9.26    1.30
  -2  -7 -13    8.79    1.13
   2  -7 -13   12.44    1.49
  -2  -7  13   11.22    1.35
   2  -7 -13   12.98    1.45
  -2  -7  13   11.03    1.24
  -2  -7  13    9.45    1.30
   2   7  13   11.89    1.05
   3  -7  13    5.98    1.00
   3  -7  13    5.72    1.06
   3   7 -13    6.03    1.01
  -3   7  13    6.14    1.17
  -3  -7  13    7.27    1.12
   3  -7 -13    9.35    1.28
   3  -7 -13    4.82    0.96
  -3  -7  13    5.04    0.99
  -4   7  13   23.37    2.29
   4  -7  13   21.01    1.78
   4  -7  13   23.90    1.99
   4  -7 -13   20.16    1.88
  -4  -7  13   20.51    1.85
  -4  -7  13   20.04    1.86
   4  -7 -13   23.09    1.97
   5  -7  13   11.01    1.54
   5   7 -13   10.74    1.49
  -5   7  13   13.38    1.84
   5  -7  13   10.48    1.27
  -5  -7  13   10.55    1.46
   5  -7 -13   10.12    1.53
   5  -7 -13    8.92    1.55
  -5  -7  13    9.75    1.42
  -6   7  13    4.78    1.29
   6   7 -13    2.99    0.87
   6  -7  13    2.38    0.91
   6  -7 -13    3.48    1.09
  -6  -7  13    5.27    1.09
   6  -7 -13    5.80    1.30
  -6  -7  13    2.20    0.93
   0  -8  13   -0.72    0.40
   0   8  13    0.36    0.48
   0  -8  13    0.37    0.54
   0  -8  13   -0.11    0.51
   0  -8 -13   -0.48    0.43
   1  -8  13    6.70    1.12
  -1   8  13    6.11    1.12
   1   8 -13    5.71    1.03
   1  -8  13    5.77    1.04
  -1  -8 -13    8.53    1.15
   1  -8  13    8.14    1.20
  -1  -8  13    7.87    1.10
   1  -8 -13    7.56    1.20
   1  -8 -13    6.20    1.03
   1   8  13    8.13    1.05
  -1  -8  13    5.95    1.09
  -1  -8  13    5.90    1.06
   2   8 -13    3.44    0.82
  -2   8  13    3.24    0.86
   2  -8  13    4.89    0.95
  -2  -8 -13    4.21    0.84
   2  -8  13    2.78    0.81
   2  -8 -13    4.65    0.94
   2  -8 -13    4.23    0.89
  -2  -8  13    3.83    0.82
  -2  -8  13    2.68    0.82
  -2  -8  13    5.56    1.02
   3   8 -13    5.39    0.99
   3  -8  13    7.35    1.17
   3  -8  13    6.50    1.18
  -3   8  13    4.29    1.16
  -3  -8  13    7.11    1.22
  -3  -8  13    6.37    1.14
   3  -8 -13    6.89    1.21
   3  -8 -13    4.66    1.13
   4  -8  13    5.56    0.99
   4  -8  13    5.40    1.12
   4   8 -13    7.03    1.22
  -4   8  13    5.45    1.25
  -4  -8  13    7.79    1.24
  -4  -8  13    5.06    1.09
   4  -8 -13    6.81    1.22
   4  -8 -13    5.03    1.08
   5   8 -13    7.53    1.27
   5  -8  13    9.19    1.51
  -5   8  13    8.74    1.71
   5  -8  13    7.56    1.25
  -5  -8  13    6.81    1.32
   5  -8 -13   11.11    1.77
   5  -8 -13    8.05    1.42
  -5  -8  13    9.99    1.47
   6   8 -13    7.39    1.32
  -6  -8  13    3.56    1.56
  -6  -8  13    7.28    1.37
   0  -9  13    8.13    1.28
   0  -9  13    9.96    1.40
   0  -9  13    7.76    1.28
   0  -9 -13    7.80    1.32
   1  -9  13    3.67    0.90
   1  -9  13    3.35    0.94
   1   9 -13    1.75    0.77
  -1   9  13    1.08    0.73
  -1  -9 -13    3.27    0.91
  -1  -9  13    3.07    0.80
   1  -9 -13    2.66    0.84
  -1  -9  13    2.77    0.89
  -1  -9  13    3.11    0.90
   2  -9  13    4.08    1.03
  -2   9  13    2.14    0.96
   2  -9  13    1.33    0.73
   2   9 -13    3.83    0.87
  -2  -9 -13    2.12    0.84
   2  -9 -13    3.94    0.92
  -2  -9  13    1.68    0.75
  -2  -9  13    2.10    0.84
   2  -9 -13    3.36    0.98
  -3   9  13    3.38    1.14
   3   9 -13    4.23    0.95
   3  -9  13    4.30    1.01
   3  -9  13    4.23    1.01
  -3  -9  13    4.40    1.07
  -3  -9  13    3.88    1.01
   3  -9 -13    2.93    1.15
   3  -9 -13    3.85    1.03
  -4   9  13    0.32    0.99
   4  -9  13    1.32    0.76
   4   9 -13    1.14    0.82
   4  -9  13    1.58    0.78
   4  -9 -13    0.98    0.78
   4  -9 -13    0.31    0.89
  -4  -9  13    0.05    0.72
  -4  -9  13    1.22    0.82
   0 -10  13    2.78    1.04
   0 -10  13    3.31    0.96
   0 -10 -13    2.83    0.90
   0  10 -13    1.69    0.76
   0 -10  13    1.62    0.81
  -1 -10 -13    0.74    0.73
   1 -10  13    1.19    0.90
   1  10 -13    0.26    0.64
   1 -10  13    0.97    0.80
  -1 -10  13    2.82    0.94
   1 -10 -13    0.21    0.82
  -1 -10  13   -0.64    0.71
   2 -10  13    3.09    1.52
   2  10 -13    2.41    0.85
   2 -10  13    3.63    0.98
  -2  10  13    3.17    1.11
   2 -10 -13    2.60    1.07
  -2 -10  13    4.08    1.30
  -2 -10  13    0.98    0.89
   3  10 -13    0.47    0.72
  -3  10  13    0.16    1.06
   0   0  14   28.78    1.60
   0   0  14   28.61    1.71
   0   0 -14   26.49    1.54
   0   0  14   25.94    1.55
   1   0 -14   47.44    2.68
  -1   0  14   49.20    2.74
   1   0  14   45.80    2.74
   1   0  14   47.66    2.60
  -1   0  14   47.74    2.67
   1   0  14   43.22    2.77
  -1   0  14   48.31    2.79
  -1   0 -14   51.19    2.60
  -2   0  14  103.66    5.35
  -2   0  14   87.80    5.36
   2   0 -14  100.16    5.36
   2   0  14   95.44    5.43
  -2   0 -14   97.63    5.22
  -2   0 -14   98.44    5.20
   2   0  14   98.26    5.35
  -2   0  14   95.84    5.38
   3   0  14    9.51    0.91
  -3   0  14    6.65    0.72
  -3   0  14    7.02    0.76
  -3   0  14    7.64    0.71
  -3   0 -14    6.75    0.48
   3   0  14    6.05    0.68
   3   0 -14    7.23    0.68
   4   0 -14   17.97    1.34
  -4   0  14   18.72    1.37
  -4   0  14   17.54    1.32
  -4   0  14   15.45    1.27
   4   0  14   18.20    1.32
   4   0  14   18.46    1.25
  -5   0  14    0.17    0.37
   5   0 -14    0.04    0.34
  -5   0  14   -0.07    0.32
   5   0  14   -0.19    0.27
  -5   0  14    0.12    0.32
   5   0  14   -0.22    0.23
  -6   0  14    7.87    1.06
   6   0  14   10.36    1.20
   6   0  14    9.49    1.02
  -6   0  14   10.94    1.23
  -6   0  14    9.07    1.15
   6   0 -14   11.38    1.29
  -7   0  14    3.70    0.84
  -7   0  14    2.78    0.73
   7   0 -14    2.49    0.74
   7   0 -14    4.45    0.80
  -7   0 -14    3.27    0.65
   7   0  14    3.16    0.77
   7   0 -14    2.67    0.72
   8   0 -14   -0.56    0.53
  -8   0 -14    0.68    0.49
   8   0 -14    0.14    0.50
   8   0  14    0.39    0.60
  -8   0  14    0.65    0.62
   8   0 -14    0.40    0.49
  -9   0  14    3.84    1.18
   9   0 -14    3.96    1.16
   9   0  14    2.12    0.88
   0   1  14   90.41    5.34
   0  -1  14   91.17    5.22
   0  -1  14   97.61    5.33
   0   1  14   99.31    5.13
   0  -1  14   96.49    5.25
   0  -1  14   99.95    5.35
   0  -1 -14   98.68    5.14
  -1   1  14   26.06    1.65
   1  -1  14   27.67    1.68
  -1   1  14   29.67    1.82
   1  -1  14   28.92    1.83
   1   1 -14   28.09    1.72
  -1   1  14   27.85    1.68
   1  -1  14   29.66    1.65
   1  -1  14   29.62    1.79
  -1  -1 -14   28.16    1.61
  -1  -1  14   29.86    1.76
   1   1  14   30.80    1.82
   1  -1 -14   28.80    1.65
  -1  -1  14   32.17    1.79
  -1  -1  14   27.38    1.73
   2  -1  14   26.29    1.48
  -2  -1 -14   26.93    1.50
  -2  -1 -14   27.20    1.50
   2   1 -14   25.80    1.70
   2  -1  14   30.54    1.83
  -2   1  14   28.59    1.76
  -2   1  14   28.49    1.66
   2  -1  14   29.65    1.75
   2   1  14   29.17    1.77
   2  -1 -14   24.81    1.64
  -2  -1  14   28.93    1.71
  -2  -1  14   27.72    1.69
  -2  -1  14   24.74    1.71
  -3   1  14    0.89    0.36
   3   1 -14    0.58    0.30
  -3   1  14    0.37    0.26
   3  -1  14    0.51    0.29
  -3  -1 -14    0.42    0.15
   3   1  14    0.87    0.28
  -3  -1  14    0.26    0.27
  -3  -1  14    0.70    0.32
   3  -1 -14    0.24    0.28
   3   1  14    0.53    0.28
   3   1  14    0.28    0.19
  -3  -1  14    0.92    0.29
   4   1 -14   18.22    1.28
  -4  -1 -14   14.95    0.89
  -4  -1 -14   14.75    1.04
  -4   1  14   16.97    1.30
   4  -1  14   16.51    1.22
  -4   1  14   16.55    1.25
  -4  -1 -14   15.55    0.88
   4   1  14   16.44    1.27
  -4  -1  14   16.97    1.25
  -4  -1  14   16.25    1.26
   4   1  14   16.49    1.19
   4   1  14   14.08    1.05
  -4  -1  14   16.32    1.15
   4  -1 -14   15.50    1.21
   5  -1  14    1.17    0.44
  -5   1  14    0.60    0.48
  -5   1  14    0.83    0.43
  -5  -1 -14    0.29    0.28
   5   1 -14    1.17    0.48
  -5  -1  14    0.28    0.34
  -5  -1  14    0.74    0.47
   5  -1 -14    0.58    0.39
  -5  -1  14    0.85    0.44
   5   1  14    0.61    0.28
   5   1  14    0.46    0.37
  -6   1  14    0.56    0.54
   6  -1  14    1.51    0.50
  -6   1  14    0.03    0.42
   6   1 -14    1.27    0.56
  -6  -1 -14    0.44    0.35
   6  -1 -14    0.37    0.43
  -6  -1  14    0.32    0.46
  -6  -1  14   -0.01    0.35
  -6  -1  14    1.33    0.52
   6   1  14    0.78    0.40
   6  -1 -14    1.14    0.59
  -7   1  14    1.45    0.61
   7  -1  14    1.48    0.54
  -7   1  14   -0.42    0.59
  -7  -1 -14    1.37    0.46
   7   1 -14    0.49    0.57
   7  -1 -14    0.98    0.58
  -7  -1  14    0.91    0.59
   7  -1 -14    0.55    0.52
   7  -1 -14    1.95    0.62
   7   1  14    1.29    0.62
  -7  -1  14    1.19    0.56
   8   1 -14    7.17    1.26
  -8   1  14    7.83    1.41
  -8   1  14    8.35    1.33
   8  -1 -14    8.63    1.40
   8  -1 -14    8.03    1.27
   8  -1 -14    9.85    1.28
   8   1  14    9.87    1.35
  -8  -1  14    6.91    1.22
  -9   1  14    2.35    1.39
   9   1 -14    1.59    1.11
  -9  -1  14    3.80    1.13
   9   1  14    2.38    0.93
   9  -1 -14    3.22    0.90
   9  -1 -14    2.31    0.94
   0  -2  14   19.48    1.26
   0  -2  14   19.28    1.25
   0  -2  14   18.32    1.27
   0   2  14   20.32    1.34
   0  -2  14   17.41    1.30
   1  -2  14  267.10   13.94
   1  -2  14  266.13   13.85
   1  -2  14  234.96   13.89
  -1  -2 -14  258.80   13.62
  -1   2  14  236.40   13.90
   1  -2  14  265.20   13.82
  -1   2  14  263.30   13.70
   1   2 -14  254.96   13.89
   1  -2 -14  273.36   13.72
  -1  -2  14  262.92   13.88
   1   2  14  254.79   13.90
  -1  -2  14  267.09   13.84
  -1  -2  14  261.92   13.90
  -2   2  14   13.72    1.08
  -2  -2 -14   13.76    0.75
  -2  -2 -14   11.92    0.83
   2  -2  14   14.28    1.07
   2   2 -14   15.48    1.04
   2  -2  14   13.58    0.89
  -2  -2  14   14.08    0.93
   2   2  14   12.92    0.85
   2   2  14   13.74    1.02
   2  -2 -14   12.57    0.91
  -2  -2  14   12.81    1.03
  -2  -2  14   13.86    1.03
  -3  -2 -14  121.72    6.07
  -3  -2 -14  106.57    6.03
   3  -2  14  112.42    6.03
   3  -2  14  120.80    6.34
   3   2 -14  123.30    6.33
  -3   2  14  107.91    6.34
   3   2  14  110.94    6.27
   3  -2 -14  110.27    6.21
  -3  -2  14  109.44    6.12
   3   2  14  108.69    6.13
  -3  -2  14  111.36    6.29
  -3  -2  14  109.15    6.27
   4   2 -14   22.04    1.67
   4  -2  14   23.12    1.69
  -4   2  14   24.55    1.80
  -4  -2 -14   23.74    1.45
  -4  -2  14   24.52    1.70
  -4  -2  14   21.84    1.47
   4   2  14   23.03    1.56
   4  -2 -14   24.39    1.64
  -4  -2  14   23.85    1.69
   4   2  14   25.12    1.67
   5   2 -14   -0.61    0.29
   5  -2  14    1.00    0.45
  -5  -2 -14    0.10    0.24
  -5   2  14    0.05    0.45
   5   2  14    0.49    0.37
  -5  -2  14    0.03    0.25
   5  -2 -14    0.36    0.38
  -5  -2  14    0.32    0.38
  -5  -2  14    0.27    0.35
   6  -2  14    3.28    0.72
  -6  -2 -14    3.31    0.56
   6   2 -14    3.02    0.75
  -6   2  14    2.84    0.82
  -6  -2  14    2.90    0.70
  -6  -2  14    2.09    0.61
   6   2  14    4.05    0.71
   6  -2 -14    1.91    0.61
   6  -2 -14    1.66    0.62
   6  -2 -14    2.73    0.69
   7   2 -14   18.25    1.76
  -7   2  14   18.96    1.95
  -7   2  14   18.70    1.68
   7  -2  14   17.64    1.62
   7  -2 -14   20.33    1.71
  -7  -2  14   16.41    1.80
   7  -2 -14   22.82    1.85
   7   2  14   19.81    1.67
   7  -2 -14   21.23    1.82
  -7  -2  14   17.91    1.69
   8   2 -14   -0.26    0.53
  -8   2  14   -0.56    0.71
  -8   2  14   -0.05    0.64
   8  -2 -14    0.49    0.64
   8  -2 -14    0.36    0.60
   8  -2 -14   -0.17    0.53
   8   2  14   -0.46    0.49
  -8  -2  14    0.75    0.59
  -8  -2  14    2.01    0.84
   9  -2 -14    0.99    0.96
   9   2  14    1.67    0.80
   9  -2 -14   -0.34    0.67
   0  -3  14   56.37    3.19
   0  -3  14   56.69    3.26
   0   3  14   56.90    3.24
   0  -3  14   55.34    3.22
   0   3  14   52.16    3.03
   0  -3  14   54.47    3.20
  -1   3  14   -0.21    0.24
   1  -3  14    0.07    0.27
  -1   3  14   -0.05    0.10
   1   3 -14    0.06    0.23
   1  -3  14    0.12    0.25
   1  -3  14    0.16    0.23
  -1  -3  14    0.38    0.32
   1   3  14    0.09    0.25
  -1  -3  14   -0.22    0.23
   1   3  14   -0.16    0.09
  -1  -3  14    0.12    0.20
  -1  -3  14   -0.03    0.24
   2  -3  14    6.86    0.86
  -2  -3 -14    7.57    0.53
  -2  -3 -14    6.88    0.49
  -2  -3 -14    6.81    0.49
   2   3 -14    7.01    0.79
   2  -3  14    6.64    0.71
  -2   3  14    8.28    0.92
  -2  -3  14    8.65    0.90
  -2  -3  14    7.19    0.84
  -2  -3  14    7.40    0.59
   2   3  14    8.30    0.72
   2  -3 -14    7.40    0.60
   2   3  14    8.24    0.52
   3  -3  14    1.25    0.45
  -3  -3 -14    1.78    0.24
   3  -3  14    1.60    0.34
  -3  -3 -14    2.30    0.22
  -3   3  14    1.71    0.58
   3   3 -14    2.39    0.51
  -3  -3 -14    1.87    0.28
  -3  -3  14    2.64    0.32
   3   3  14    1.69    0.41
   3  -3 -14    1.52    0.36
  -3  -3  14    1.01    0.41
   3   3  14    1.53    0.32
  -3  -3  14    2.36    0.52
   4  -3  14    1.70    0.54
  -4  -3 -14    1.51    0.31
   4   3 -14    0.84    0.43
   4  -3  14    2.12    0.33
  -4   3  14    2.35    0.69
   4  -3 -14    1.42    0.50
  -4  -3  14    1.58    0.48
   4   3  14    1.49    0.38
  -4  -3  14    1.33    0.26
   4  -3 -14    1.64    0.43
   4   3  14    1.65    0.44
  -4  -3  14    1.16    0.47
   4  -3 -14    1.49    0.56
   5   3 -14    6.41    0.97
  -5  -3 -14    6.06    0.68
   5  -3  14    6.70    1.01
  -5   3  14    6.06    1.03
   5   3  14    6.25    0.80
  -5  -3  14    5.32    0.84
   5  -3 -14    5.76    0.90
  -5  -3  14    6.63    0.94
   5  -3 -14    6.08    0.98
   5  -3 -14    4.54    0.80
  -6   3  14    0.51    0.62
   6   3 -14    0.61    0.49
   6  -3  14    0.21    0.50
  -6  -3  14    0.79    0.50
   6  -3 -14    0.33    0.49
   6  -3 -14   -0.32    0.40
  -6  -3  14   -0.54    0.37
   6   3  14    0.10    0.40
   6  -3 -14    0.82    0.51
  -7   3  14    1.24    0.80
   7   3 -14    2.94    0.80
   7  -3  14    2.65    0.76
   7   3  14    1.73    0.64
   7  -3 -14    2.00    0.72
  -7  -3  14    3.09    0.85
   7  -3 -14    1.37    0.65
  -7  -3  14    1.45    0.59
   7  -3 -14    3.78    0.84
  -8   3  14    3.56    1.13
  -8   3  14    4.24    0.98
   8  -3  14    4.33    1.02
   8   3 -14    3.14    1.05
  -8  -3  14    3.70    1.00
   8  -3 -14    4.47    0.95
  -8  -3  14    2.45    0.79
   8   3  14    4.59    0.96
   8  -3 -14    2.73    0.86
   8  -3 -14    4.01    0.99
   0  -4  14   76.64    4.41
   0   4  14   77.01    4.42
   0  -4  14   77.42    4.43
   0  -4  14   74.40    4.42
   0  -4 -14   77.27    4.34
  -1   4  14    6.61    0.82
   1  -4  14    5.09    0.72
   1  -4  14    5.50    0.72
   1  -4  14    4.82    0.74
  -1  -4 -14    5.61    0.62
  -1   4  14    5.27    0.43
   1   4 -14    6.41    0.81
   1   4  14    6.74    0.76
  -1  -4  14    5.82    0.77
  -1  -4  14    6.47    0.77
   1  -4 -14    5.14    0.69
  -1  -4  14    6.04    0.74
  -2  -4 -14   37.04    2.25
  -2  -4 -14   37.00    2.14
  -2  -4 -14   39.03    2.17
  -2   4  14   37.35    2.50
   2  -4  14   37.81    2.36
   2  -4  14   36.62    2.47
  -2  -4 -14   39.41    2.15
   2   4 -14   38.54    2.43
  -2  -4  14   36.24    2.43
   2   4  14   41.53    2.39
   2  -4 -14   36.95    2.45
   2   4  14   39.07    2.13
   2  -4 -14   37.53    2.43
  -2  -4  14   37.67    2.42
   3  -4  14    5.45    0.67
  -3   4  14    5.77    0.91
   3   4 -14    5.07    0.75
  -3  -4 -14    5.36    0.55
   3  -4  14    5.64    0.87
  -3  -4 -14    5.04    0.52
  -3  -4  14    4.30    0.74
   3  -4 -14    5.49    0.68
   3  -4 -14    5.12    0.77
   3   4  14    4.69    0.64
   3  -4 -14    5.04    0.83
   3   4  14    5.27    0.54
  -3  -4  14    5.59    0.83
   4  -4  14   13.27    0.97
   4  -4  14   10.71    1.28
   4   4 -14   12.58    1.16
  -4  -4 -14   10.76    0.88
  -4   4  14   10.57    1.30
   4  -4 -14   10.98    0.99
  -4  -4  14   11.29    1.27
   4  -4 -14   12.14    1.31
   4   4  14   11.58    0.93
   4   4  14   10.22    0.97
   4  -4 -14   11.95    1.33
  -4  -4  14   12.54    1.34
   5  -4  14    2.40    0.76
  -5   4  14    5.31    0.98
   5   4 -14    5.76    0.91
   5  -4  14    3.92    0.53
   5  -4 -14    4.12    0.74
  -5  -4  14    2.94    0.71
   5  -4 -14    4.16    0.89
   5   4  14    4.83    0.69
   5  -4 -14    4.05    0.80
  -5  -4  14    5.13    0.84
   6   4 -14    4.05    0.89
   6  -4  14    3.78    0.92
  -6   4  14    6.64    1.19
  -6  -4  14    4.34    0.87
   6   4  14    3.92    0.71
   6  -4 -14    4.77    0.88
  -6  -4  14    4.83    0.92
   6  -4 -14    3.16    0.86
   6  -4 -14    4.14    0.95
   7   4 -14    0.88    0.69
   7  -4  14   -0.20    0.58
  -7   4  14    1.52    0.98
   7  -4 -14    1.01    0.60
  -7  -4  14    0.58    0.59
   7  -4 -14    0.65    0.54
   7  -4 -14    0.51    0.63
   7   4  14    1.38    0.54
  -7  -4  14    0.73    0.66
  -8   4  14    4.67    1.32
   8   4 -14    2.87    1.00
   8  -4  14    5.00    1.07
  -8  -4  14    5.78    1.11
   8  -4 -14    1.86    0.79
   8  -4 -14    5.35    1.23
  -8  -4  14    4.30    1.08
   8  -4 -14    2.71    0.97
   0  -5  14   16.50    1.30
   0   5  14   14.48    0.92
   0  -5  14   18.38    1.33
   0   5  14   17.79    1.33
   0  -5 -14   14.94    1.23
   0  -5 -14   15.48    1.17
   0  -5  14   17.79    1.34
  -1   5  14   20.05    1.58
   1  -5  14   20.08    1.54
   1   5 -14   19.31    1.54
  -1  -5 -14   21.38    1.35
   1  -5  14   21.45    1.58
  -1  -5 -14   21.54    1.46
   1  -5  14   22.55    1.56
   1   5  14   20.15    1.49
  -1  -5  14   18.33    1.50
  -1  -5  14   21.20    1.52
   1  -5 -14   16.57    1.43
   1  -5 -14   18.50    1.48
  -1  -5  14   19.63    1.53
   1   5  14   21.22    1.15
   2   5 -14    5.21    0.78
   2  -5  14    4.98    0.74
  -2  -5 -14    4.55    0.63
  -2  -5 -14    5.32    0.47
  -2  -5 -14    5.79    0.59
   2  -5  14    5.73    0.89
  -2   5  14    3.91    0.83
   2  -5 -14    5.37    0.85
  -2  -5  14    4.63    0.76
   2   5  14    5.01    0.67
   2   5  14    5.50    0.44
   2  -5 -14    5.49    0.82
  -2  -5  14    5.58    0.84
   3   5 -14    7.96    1.00
   3  -5  14    8.16    0.95
  -3  -5 -14    8.79    0.70
   3  -5  14    8.74    1.13
  -3  -5 -14    8.06    0.74
  -3   5  14    6.25    1.01
   3  -5 -14    7.49    1.03
   3   5  14    6.89    0.81
   3  -5 -14    7.94    1.03
  -3  -5  14    8.56    1.04
   3   5  14    7.69    0.65
  -3  -5  14    6.47    0.96
   4   5 -14    2.00    0.60
   4  -5  14    2.51    0.71
  -4   5  14    1.59    0.71
   4  -5  14    2.16    0.52
   4   5  14    2.01    0.47
  -4  -5  14    1.58    0.58
   4  -5 -14    1.31    0.59
  -4  -5  14    1.09    0.57
   4  -5 -14    1.47    0.62
   4   5  14    2.35    0.42
   5   5 -14    0.43    0.50
  -5   5  14    0.34    0.64
   5  -5  14    0.31    0.52
   5  -5  14   -0.03    0.31
  -5  -5  14    0.28    0.47
   5  -5 -14    0.04    0.56
  -5  -5  14    1.16    0.62
   5  -5 -14    0.43    0.57
   6  -5  14    0.56    0.61
   6   5 -14    1.00    0.65
  -6   5  14    1.32    0.95
  -6  -5  14    0.96    0.57
   6  -5 -14    0.39    0.56
  -6  -5  14    0.56    0.66
   6  -5 -14    0.38    0.57
   7  -5  14    5.34    1.12
   7   5 -14    8.35    1.34
  -7   5  14    7.49    1.50
  -7  -5  14    8.95    1.33
   7  -5 -14    7.16    1.33
   7  -5 -14    7.61    1.36
  -7  -5  14    7.77    1.34
   8  -5  14    0.97    0.73
  -8   5  14   -0.87    0.84
   8  -5 -14    0.24    0.75
  -8  -5  14   -0.78    1.14
  -8  -5  14    0.97    0.69
   8  -5 -14    1.67    0.93
   0  -6 -14    7.57    0.87
   0  -6  14    7.81    1.00
   0  -6  14    6.68    0.93
   0  -6  14    7.47    0.97
   0  -6 -14    7.24    0.96
   0   6  14    7.09    0.95
   1  -6  14    9.12    1.09
  -1  -6 -14   11.59    1.04
   1  -6  14    8.70    1.12
   1  -6  14    9.70    1.17
  -1  -6 -14   10.73    0.88
  -1   6  14   10.59    1.16
   1   6 -14    8.55    1.13
   1  -6 -14   10.88    1.25
  -1  -6  14    7.58    1.05
  -1  -6  14    9.06    1.12
  -1  -6  14    8.69    1.11
   1  -6 -14   10.93    1.15
   1   6  14   10.82    1.11
  -2  -6 -14    3.10    0.59
   2  -6  14    3.39    0.74
   2   6 -14    4.57    0.77
   2  -6  14    1.89    0.59
  -2   6  14    3.44    0.83
  -2  -6 -14    3.16    0.50
   2   6  14    3.72    0.61
   2  -6 -14    4.05    0.75
  -2  -6  14    1.67    0.56
   2  -6 -14    3.26    0.73
  -2  -6  14    3.48    0.66
  -2  -6  14    2.68    0.71
   3   6 -14   19.04    1.57
   3  -6  14   20.75    1.70
  -3   6  14   19.75    1.97
   3  -6  14   18.88    1.54
  -3  -6  14   16.50    1.53
  -3  -6  14   21.23    1.66
   3   6  14   19.27    1.39
   3  -6 -14   18.38    1.69
   3  -6 -14   17.00    1.56
   4   6 -14    9.86    1.21
  -4   6  14    7.99    1.27
   4  -6  14    6.05    1.09
   4  -6  14    7.09    0.95
  -4  -6  14    7.18    1.15
  -4  -6  14    8.55    1.16
   4  -6 -14    7.44    1.16
   4  -6 -14    9.71    1.31
   5   6 -14   10.10    1.39
   5  -6  14    9.12    1.41
  -5   6  14   12.92    1.72
   5  -6  14    9.60    1.17
  -5  -6  14    9.64    1.27
  -5  -6  14   11.15    1.43
   5  -6 -14   11.04    1.50
   5  -6 -14    8.75    1.39
   6   6 -14    2.25    0.78
  -6   6  14    1.43    0.93
   6  -6  14    1.03    0.69
   6  -6 -14    1.40    0.78
  -6  -6  14    1.67    0.66
  -6  -6  14    0.78    0.70
   6  -6 -14    3.19    0.91
   7   6 -14    7.80    1.35
   7  -6  14    5.27    1.25
  -7   6  14    8.78    1.64
   7  -6 -14    6.49    1.38
  -7  -6  14    6.76    1.31
  -7  -6  14    6.85    1.22
   7  -6 -14    4.29    1.28
   0  -7 -14    3.20    0.63
   0  -7 -14    3.49    0.77
   0   7  14    3.31    0.70
   0  -7  14    2.23    0.65
   0  -7  14    2.69    0.70
   0  -7  14    2.02    0.64
   1  -7  14    3.16    0.73
  -1  -7 -14    2.51    0.67
   1  -7  14    3.80    0.85
   1   7 -14    6.04    0.97
  -1   7  14    7.06    1.06
   1  -7  14    4.73    0.90
   1   7  14    4.08    0.75
  -1  -7  14    2.42    0.70
   1  -7 -14    4.61    0.80
   1  -7 -14    6.54    1.00
  -1  -7  14    5.08    0.83
  -1  -7  14    4.73    0.89
   2   7 -14    0.82    0.53
   2  -7  14    2.39    0.66
  -2   7  14    2.86    0.82
  -2  -7 -14    1.27    0.51
   2  -7  14    1.43    0.61
   2  -7 -14    0.46    0.52
  -2  -7  14    0.29    0.58
  -2  -7  14    1.41    0.55
  -2  -7  14    1.96    0.64
   2  -7 -14    1.81    0.65
   2   7  14    1.29    0.48
   3   7 -14    4.96    0.94
   3  -7  14    6.45    1.01
  -3   7  14   10.17    1.40
   3  -7  14    5.80    1.09
  -3  -7  14    7.42    1.14
  -3  -7  14    7.49    1.11
   3  -7 -14    5.65    1.00
   3  -7 -14    7.81    1.25
   4   7 -14    0.08    0.50
   4  -7  14   -0.68    0.40
   4  -7  14   -0.03    0.49
  -4   7  14   -1.01    0.69
   4  -7 -14    0.93    0.74
   4  -7 -14    0.77    0.58
  -4  -7  14    0.70    0.61
  -4  -7  14   -0.02    0.63
   5  -7  14    2.01    0.67
  -5   7  14    0.46    0.93
   5  -7  14    3.36    0.93
   5   7 -14    1.89    0.74
   5  -7 -14    1.09    0.78
  -5  -7  14    1.26    0.70
   5  -7 -14    1.41    0.81
  -5  -7  14    0.56    0.59
   6   7 -14    2.48    0.86
  -6   7  14    3.27    1.19
   6  -7  14    1.89    0.84
  -6  -7  14    2.21    0.90
   6  -7 -14    2.93    1.01
   6  -7 -14    3.91    1.09
  -6  -7  14    4.13    1.01
   0  -8 -14   15.01    1.56
   0  -8  14   10.12    1.33
   0   8  14    9.80    1.33
   0  -8  14   11.83    1.44
   0  -8  14   11.13    1.41
   1  -8  14    2.04    0.73
   1  -8  14    3.47    0.80
  -1   8  14    1.94    0.72
   1   8 -14    2.43    0.80
   1  -8  14    1.50    0.74
  -1  -8 -14    3.75    0.84
   1   8  14    3.31    0.78
  -1  -8  14    3.32    0.88
   1  -8 -14    3.20    0.77
  -1  -8  14    1.85    0.74
  -1  -8  14    3.38    0.74
   1  -8 -14    3.90    0.91
  -2  -8 -14   16.66    1.70
  -2   8  14   18.17    1.67
   2  -8  14   16.15    1.74
   2   8 -14   17.86    1.60
   2  -8  14   14.39    1.72
   2  -8 -14   15.68    1.77
  -2  -8  14   15.10    1.75
  -2  -8  14   15.84    1.79
  -2  -8  14   14.54    1.59
   2  -8 -14   21.67    2.08
   3  -8  14    8.81    1.24
  -3   8  14    7.64    1.29
   3  -8  14    7.21    1.24
   3   8 -14    6.99    1.15
   3  -8 -14    9.00    1.34
  -3  -8  14   10.42    1.39
   3  -8 -14    8.32    1.33
  -3  -8  14    8.88    1.31
   4  -8  14    7.16    1.14
   4  -8  14    5.21    1.17
   4   8 -14    4.75    1.01
  -4   8  14    7.69    1.35
  -4  -8  14    6.49    1.11
  -4  -8  14    6.68    1.21
   4  -8 -14    7.18    1.44
   4  -8 -14    7.33    1.30
   5   8 -14    2.11    0.82
  -5   8  14    1.96    1.04
   5  -8  14    3.14    0.82
   5  -8  14    3.70    0.99
  -5  -8  14    2.56    0.97
   5  -8 -14    3.63    0.99
  -5  -8  14    2.23    0.87
   5  -8 -14    2.78    1.03
   0  -9  14    0.33    0.61
   0  -9  14    0.06    0.61
   0  -9  14    0.51    0.55
   0  -9 -14    0.41    0.63
   1  -9  14    3.08    0.97
   1  -9  14    2.87    0.83
   1   9 -14    6.39    1.10
  -1  -9 -14    5.98    1.08
  -1   9  14    4.86    1.11
  -1  -9  14    5.86    1.02
  -1  -9  14    5.53    1.08
   1  -9 -14    5.83    1.15
  -1  -9  14    3.36    0.92
   2  -9  14    1.25    0.64
   2   9 -14    0.27    0.58
  -2   9  14    0.65    0.81
   2  -9  14    0.14    0.65
  -2  -9  14    0.64    0.69
   2  -9 -14    2.75    0.83
  -2  -9  14    1.43    0.68
   2  -9 -14    1.87    0.86
   3  -9  14    6.61    1.23
  -3   9  14   12.00    1.74
   3  -9  14    9.26    1.45
   3   9 -14   10.28    1.43
  -3  -9  14    9.52    1.42
  -3  -9  14    6.11    1.29
   3  -9 -14    8.77    1.55
   3  -9 -14    8.23    1.38
   4   9 -14    2.56    0.92
  -4   9  14    1.96    1.25
   4  -9  14    5.02    1.11
   4  -9  14    3.92    1.11
  -4  -9  14    5.55    1.20
  -4  -9  14    2.24    0.96
   4  -9 -14    3.26    1.05
   4  -9 -14    5.38    1.50
   0  10 -14    1.25    0.75
   0 -10  14    0.36    0.70
   0 -10  14    1.98    0.91
   0 -10  14    2.42    1.02
   0 -10 -14    1.32    0.74
   1  10 -14   13.20    1.72
   1 -10  14   13.01    1.76
  -1 -10 -14   13.85    1.83
   1 -10  14   13.47    1.69
  -1 -10  14   11.30    1.73
  -1 -10  14   12.50    1.77
   1 -10 -14   17.22    2.12
   2 -10  14    1.93    0.95
   2  10 -14    1.92    0.82
  -2  10  14    1.87    1.19
  -2 -10  14    1.12    0.78
   2 -10 -14    1.60    0.98
   0   0  15   -0.01    0.16
   0   0  15   -0.01    0.15
   0   0  15    0.03    0.27
   0   0 -15    0.26    0.13
   1   0  15   53.22    3.06
   1   0 -15   53.50    2.93
  -1   0 -15   51.72    2.83
  -1   0  15   50.25    3.02
   1   0  15   52.70    3.02
  -1   0  15   50.86    2.97
  -1   0  15   53.11    2.92
   1   0  15   52.44    2.85
   2   0 -15   -0.31    0.19
   2   0  15    0.20    0.22
  -2   0  15   -0.13    0.23
  -2   0  15   -0.08    0.22
   2   0  15   -0.25    0.24
  -2   0  15    0.05    0.23
  -2   0 -15    0.02    0.12
   3   0  15    1.17    0.36
  -3   0  15    0.56    0.30
   3   0 -15    1.04    0.32
   3   0  15    1.02    0.31
  -3   0  15    1.07    0.34
  -3   0  15    1.27    0.38
   4   0  15   -0.18    0.24
  -4   0  15    0.02    0.28
  -4   0  15    0.56    0.36
  -4   0  15    0.67    0.36
   4   0 -15    0.72    0.37
  -5   0  15   17.12    1.44
   5   0  15   18.34    1.34
  -5   0  15   17.92    1.43
   5   0 -15   20.30    1.52
   5   0  15   19.43    1.49
  -5   0  15   18.55    1.46
   6   0  15    0.85    0.40
  -6   0  15    1.03    0.51
  -6   0  15    1.12    0.56
   6   0  15    1.11    0.53
   6   0 -15    1.50    0.55
  -6   0  15    1.15    0.49
   7   0 -15   -0.18    0.41
  -7   0  15   -0.84    0.39
  -7   0  15    0.29    0.52
   7   0 -15   -0.01    0.46
  -7   0 -15   -0.47    0.32
   7   0 -15    0.01    0.39
   7   0  15    0.66    0.45
   8   0 -15   -0.09    0.47
  -8   0  15   -0.44    0.49
   8   0 -15   -0.91    0.61
   8   0 -15    0.76    0.61
   8   0  15   -0.43    0.45
   9   0 -15    2.10    1.04
   0  -1  15  150.03    8.07
   0   1  15  144.61    7.95
   0   1  15  154.22    8.18
   0  -1  15  148.31    8.15
   0  -1 -15  146.17    7.96
   0  -1  15  157.93    8.06
   1  -1  15    2.11    0.45
   1  -1  15    2.21    0.31
   1  -1  15    2.98    0.37
  -1   1  15    3.08    0.46
  -1   1  15    2.73    0.34
  -1  -1 -15    2.89    0.30
   1   1 -15    2.61    0.40
   1  -1  15    3.28    0.51
   1  -1 -15    3.48    0.36
  -1  -1  15    3.06    0.45
  -1  -1  15    2.35    0.37
   1   1  15    2.84    0.47
  -1  -1  15    2.85    0.43
   2   1 -15   46.93    2.66
  -2   1  15   44.07    2.58
  -2   1  15   46.63    2.70
   2  -1  15   46.17    2.73
   2  -1  15   44.07    2.40
  -2  -1 -15   47.26    2.41
   2  -1  15   44.46    2.66
  -2  -1 -15   43.09    2.41
  -2  -1  15   46.73    2.69
   2  -1 -15   44.73    2.58
   2   1  15   47.92    2.72
  -2  -1  15   43.59    2.62
  -2  -1  15   40.60    2.61
  -3   1  15   29.52    1.89
   3  -1  15   29.77    1.95
  -3   1  15   29.85    1.82
   3  -1  15   28.40    1.86
   3   1 -15   27.11    1.86
  -3  -1 -15   29.67    1.65
   3   1  15   25.61    1.87
  -3  -1  15   30.09    1.81
  -3  -1  15   29.16    1.90
  -3  -1  15   26.42    1.82
   3  -1 -15   28.82    1.82
   3   1  15   30.66    1.76
  -4   1  15    9.80    1.07
  -4  -1 -15    9.93    0.76
   4  -1  15    8.27    0.97
  -4   1  15   10.30    0.96
   4   1 -15   10.52    0.98
  -4  -1  15    9.46    0.87
   4   1  15    9.75    0.96
   4  -1 -15   11.65    0.96
   4   1  15   12.92    0.96
  -4  -1  15   12.09    0.99
   4   1  15   10.69    0.81
  -4  -1  15   11.30    1.01
  -5   1  15   14.34    1.24
   5   1 -15   13.80    1.27
   5  -1  15   12.29    1.14
  -5   1  15   12.08    1.33
  -5  -1 -15   14.93    1.08
  -5  -1  15   16.82    1.32
  -5  -1  15   15.83    1.17
  -5  -1  15   16.03    1.30
   5   1  15   14.97    1.05
   5   1  15   15.26    1.24
   5  -1 -15   13.66    1.23
  -6   1  15    1.63    0.55
  -6  -1 -15    0.67    0.33
   6   1 -15    1.05    0.57
  -6   1  15   -1.06    0.41
   6  -1  15    0.35    0.37
  -6  -1  15    0.44    0.40
   6  -1 -15   -0.37    0.34
   6   1  15    0.18    0.35
  -6  -1  15    0.37    0.45
  -6  -1  15   -0.08    0.37
  -7   1  15    6.60    1.11
  -7   1  15    7.68    1.14
   7  -1  15    6.08    0.93
  -7  -1 -15    6.58    0.87
   7   1 -15    6.85    1.15
   7  -1 -15    4.94    0.99
  -7  -1  15    5.21    1.00
   7   1  15    7.12    1.07
   7  -1 -15    6.61    1.03
  -7  -1  15    4.49    0.91
   7  -1 -15    6.05    1.04
   8   1 -15    0.85    0.70
  -8   1  15    0.06    0.65
  -8   1  15    2.11    0.83
   8   1 -15    0.70    0.61
   8  -1 -15    0.41    0.58
   8  -1 -15   -0.25    0.50
   8  -1 -15    0.94    0.66
   8   1  15    1.25    0.68
  -8  -1  15    0.94    0.68
   9   1  15    2.57    0.92
   9  -1 -15    1.91    0.80
   9  -1 -15    1.37    0.95
   0  -2  15    1.82    0.38
   0  -2  15    1.68    0.34
   0  -2  15    1.59    0.39
   0   2  15    1.72    0.41
   0  -2  15    1.36    0.33
   1  -2  15   67.62    3.95
   1  -2  15   77.62    4.10
   1  -2  15   69.65    4.08
   1   2 -15   67.37    4.02
  -1   2  15   69.52    4.08
   1  -2  15   78.49    4.02
  -1   2  15   74.09    3.84
  -1  -2  15   73.82    4.05
   1   2  15   70.12    4.06
  -1  -2  15   72.89    4.03
  -1  -2  15   71.60    3.99
   1  -2 -15   64.12    3.84
   2  -2  15    2.13    0.46
  -2  -2 -15    2.57    0.29
   2  -2  15    2.22    0.32
   2   2 -15    3.24    0.47
   2  -2  15    2.07    0.47
  -2   2  15    2.19    0.48
   2  -2 -15    2.27    0.35
  -2  -2  15    2.73    0.40
   2   2  15    2.62    0.44
  -2  -2  15    2.84    0.49
  -2  -2  15    2.97    0.50
  -3   2  15   20.81    1.71
  -3  -2 -15   25.85    1.43
   3  -2  15   23.59    1.70
   3  -2  15   24.99    1.43
   3   2 -15   23.86    1.68
  -3  -2  15   24.98    1.70
   3   2  15   26.30    1.71
  -3  -2  15   25.87    1.56
   3   2  15   24.33    1.54
   3  -2 -15   25.18    1.61
  -3  -2  15   27.72    1.75
  -4  -2 -15   39.92    2.39
   4   2 -15   40.77    2.69
  -4   2  15   39.13    2.73
   4  -2  15   40.43    2.64
   4   2  15   42.01    2.53
  -4  -2  15   47.88    2.72
  -4  -2  15   43.22    2.47
   4  -2 -15   38.83    2.57
  -4  -2  15   47.01    2.71
   4   2  15   41.33    2.63
   5   2 -15    0.28    0.42
   5  -2  15   -0.06    0.36
  -5  -2 -15    0.18    0.23
  -5   2  15   -0.02    0.52
  -5  -2  15    0.73    0.43
   5   2  15    0.37    0.36
   5  -2 -15    0.57    0.38
  -5  -2  15    0.05    0.26
  -5  -2  15    0.13    0.34
  -6   2  15    6.16    1.05
   6   2 -15    6.59    1.08
  -6   2  15    6.18    0.95
  -6  -2 -15    7.85    0.84
   6  -2  15    7.43    1.02
   6  -2 -15    7.84    1.09
   6  -2 -15    5.91    0.95
  -6  -2  15    8.65    1.15
   6  -2 -15    7.11    1.08
   6   2  15    8.47    1.04
  -6  -2  15    6.95    1.02
   7  -2  15    2.95    0.74
  -7   2  15    3.33    0.85
  -7   2  15    4.04    1.01
   7   2 -15    4.36    0.95
   7  -2 -15    4.01    0.89
  -7  -2  15    3.13    0.79
  -7  -2  15    3.77    0.82
   7   2  15    6.08    0.95
   7  -2 -15    3.82    0.93
   7  -2 -15    4.00    0.90
  -8   2  15    0.11    0.75
   8   2 -15    0.74    0.69
  -8   2  15   -0.38    0.59
  -8  -2  15    0.61    0.52
   8  -2 -15   -0.07    0.52
   8  -2 -15    0.29    0.55
  -8  -2  15    0.72    0.66
   8  -2 -15    0.96    0.75
   8   2  15    0.04    0.57
   0  -3  15   12.66    1.02
   0  -3  15   12.95    1.01
   0  -3  15   11.05    0.94
   0   3  15   12.14    1.00
   0  -3  15   12.47    0.97
   0   3  15   13.80    0.82
   1  -3  15   24.05    1.55
   1  -3  15   22.20    1.48
  -1   3  15   22.70    1.58
  -1   3  15   20.15    1.28
   1  -3  15   22.75    1.57
   1   3 -15   24.01    1.58
  -1  -3  15   23.43    1.56
   1   3  15   21.29    1.26
   1   3  15   23.83    1.56
  -1  -3  15   26.14    1.48
  -1  -3  15   26.39    1.62
  -1  -3  15   23.68    1.55
  -2   3  15    0.05    0.31
   2  -3  15   -0.06    0.29
   2  -3  15    0.08    0.21
  -2  -3 -15   -0.02    0.08
   2   3 -15    0.01    0.24
  -2  -3 -15    0.12    0.10
  -2  -3  15    0.11    0.27
   2   3  15    0.10    0.12
   2   3  15    0.06    0.27
   2  -3 -15    0.28    0.19
  -2  -3  15   -0.12    0.26
  -2  -3  15    0.07    0.17
  -3   3  15    7.22    0.95
   3  -3  15    5.66    0.81
  -3  -3 -15    4.86    0.42
   3   3 -15    5.72    0.77
  -3  -3 -15    5.07    0.39
  -3  -3 -15    5.88    0.42
   3  -3  15    6.07    0.60
   3  -3 -15    5.97    0.66
   3   3  15    4.61    0.51
  -3  -3  15    5.21    0.48
   3   3  15    3.80    0.59
  -3  -3  15    4.46    0.71
  -3  -3  15    4.94    0.74
  -4  -3 -15    0.68    0.24
   4  -3  15    0.80    0.24
   4  -3  15    0.69    0.49
   4   3 -15    0.73    0.42
  -4   3  15    0.53    0.50
  -4  -3  15    0.38    0.21
   4   3  15    0.86    0.33
   4  -3 -15    0.61    0.32
  -4  -3  15    0.83    0.43
   4   3  15    1.65    0.45
  -4  -3  15    1.03    0.42
   4  -3 -15    0.76    0.46
   5   3 -15    3.58    0.72
  -5  -3 -15    2.92    0.46
   5  -3  15    2.59    0.65
  -5   3  15    3.32    0.79
   5  -3 -15    3.36    0.66
  -5  -3  15    1.36    0.53
   5   3  15    2.81    0.53
   5  -3 -15    2.94    0.72
  -5  -3  15    2.47    0.67
   5  -3 -15    3.19    0.75
   6   3 -15    6.58    1.05
  -6   3  15    7.45    1.21
   6  -3  15    6.11    1.03
   6  -3 -15    5.95    1.06
   6   3  15    4.45    0.79
  -6  -3  15    5.12    0.96
   6  -3 -15    9.30    1.20
  -6  -3  15    6.58    1.01
   6  -3 -15    5.90    0.95
   7  -3  15    0.90    0.61
  -7   3  15    1.90    0.92
   7   3 -15    1.30    0.70
   7  -3 -15    0.73    0.60
   7   3  15    1.45    0.59
  -7  -3  15    0.78    0.60
  -7  -3  15    0.61    0.57
   7  -3 -15    0.18    0.60
   7  -3 -15    1.40    0.63
   8  -3  15    2.85    0.85
   8   3 -15    2.35    0.91
  -8   3  15    3.31    0.93
  -8   3  15    4.06    1.18
   8   3  15    4.32    0.93
   8  -3 -15    2.86    0.96
   8  -3 -15    4.14    1.02
   8  -3 -15    3.03    0.88
  -8  -3  15    4.20    1.02
  -8  -3  15    3.00    0.81
   0  -4 -15    0.52    0.30
   0  -4  15    1.09    0.40
   0   4  15    0.35    0.31
   0  -4  15    0.58    0.35
   0  -4  15   -0.01    0.28
  -1   4  15    7.79    0.86
   1  -4  15    5.19    0.73
   1  -4  15    8.33    0.95
   1  -4  15    6.39    0.80
  -1  -4 -15    7.57    0.67
  -1   4  15    7.29    0.50
   1   4 -15    7.60    0.90
  -1  -4  15    7.75    0.90
  -1  -4  15    6.85    0.80
   1   4  15    6.11    0.76
   1  -4 -15    8.93    0.91
  -1  -4  15    9.11    0.95
   2   4 -15   11.57    0.99
  -2  -4 -15   10.88    0.72
  -2  -4 -15    9.73    0.72
   2  -4  15   10.84    1.17
  -2  -4 -15    9.98    0.80
   2  -4  15   10.88    0.93
  -2   4  15   10.49    1.17
   2   4  15    9.51    0.91
  -2  -4  15   10.83    1.01
  -2  -4  15   10.94    1.01
   2   4  15   10.61    0.67
   2  -4 -15   11.88    1.00
   3  -4  15    2.83    0.69
  -3  -4 -15    2.72    0.37
  -3   4  15    3.54    0.77
   3  -4  15    2.38    0.48
  -3  -4 -15    2.13    0.36
   3   4 -15    2.38    0.55
   3   4  15    2.54    0.51
   3   4  15    3.02    0.38
  -3  -4  15    3.28    0.68
  -3  -4  15    2.09    0.59
   3  -4 -15    3.12    0.67
   3  -4 -15    2.30    0.46
   3  -4 -15    3.01    0.63
   4  -4  15    7.80    1.05
  -4   4  15    7.94    1.14
   4  -4  15    6.80    0.75
   4   4 -15    7.00    0.97
  -4  -4 -15    6.89    0.64
  -4  -4  15    7.54    0.97
  -4  -4  15    6.39    0.95
   4   4  15    6.58    0.73
   4  -4 -15    8.55    1.10
   4   4  15    6.13    0.79
   4  -4 -15    8.28    1.02
   4  -4 -15    6.52    0.87
  -5   4  15   18.46    1.86
   5  -4  15   17.59    1.55
   5   4 -15   14.17    1.58
   5   4  15   14.18    1.23
   5  -4 -15   16.26    1.39
   5  -4 -15   16.35    1.52
   5   4  15   17.54    1.32
  -5  -4  15   14.96    1.44
  -5  -4  15   16.00    1.46
   5  -4 -15   18.09    1.62
   6   4 -15    7.02    1.12
  -6   4  15    6.42    1.21
   6  -4  15    6.28    1.08
[truncated: 325,454 more chars]
