# Supplementary material for: Crystal structure of (R)-5-[(R)-3-(4-chloro­phen­yl)-5-methyl-4,5-di­hydro­isoxazol-5-yl]-2-methyl­cyclo­hex-2-enone
Source: Acta Crystallogr E Crystallogr Commun. 2020 Feb 18;76(Pt 3):400–3. doi: 10.1107/S2056989020001991 (PMC7057358; doi:10.1107/S2056989020001991)
Supplement: Supplementary file 2 [file e-76-00400-Isup2.hkl]

data_I                                                                          
_shelx_title ' shelxt_a.res in P2(1)2(1)2(1)'                                   
_shelx_refln_list_code          4                                               
_shelx_F_calc_maximum      154.16                                               
_exptl_crystal_F_000       640.00                                               
_reflns_d_resolution_high  0.8002                                               
                                                                                
loop_                                                                           
 _space_group_symop_operation_xyz                                               
 'x, y, z'                                                                      
 '-x+1/2, -y, z+1/2'                                                            
 '-x, y+1/2, -z+1/2'                                                            
 'x+1/2, -y+1/2, -z'                                                            
                                                                                
_cell_length_a     6.4590                                                       
_cell_length_b     7.3545                                                       
_cell_length_c    31.3436                                                       
_cell_angle_alpha  90.000                                                       
_cell_angle_beta   90.000                                                       
_cell_angle_gamma  90.000                                                       
                                                                                
_shelx_F_squared_multiplier     1.000                                           
                                                                                
loop_                                                                           
 _refln_index_h                                                                 
 _refln_index_k                                                                 
 _refln_index_l                                                                 
 _refln_F_squared_calc                                                          
 _refln_F_squared_meas                                                          
 _refln_F_squared_sigma                                                         
 _refln_observed_status                                                         
   2   0   0       6530.98       6907.75       182.72 o                         
   4   0   0         14.64         38.20         3.28 o                         
   6   0   0        219.95        263.85        11.56 o                         
   8   0   0         70.70        118.96        36.15 o                         
   2   1   0       1569.04       1649.18        34.02 o                         
   3   1   0       1060.15       1096.46        20.82 o                         
   4   1   0        271.83        309.54         7.32 o                         
   5   1   0          9.92          8.31         1.82 o                         
   6   1   0        111.96        109.57         6.15 o                         
   7   1   0          1.69          5.32         3.87 o                         
   8   1   0         25.03         25.34         6.59 o                         
   0   2   0         21.41         26.79         2.65 o                         
   1   2   0       5361.59       5538.48       119.60 o                         
   2   2   0         12.12         17.17         1.87 o                         
   3   2   0       1189.29       1116.17        27.22 o                         
   4   2   0        514.69        570.78        12.92 o                         
   5   2   0        715.40        679.78        15.35 o                         
   6   2   0          3.73          3.46         2.83 o                         
   7   2   0        103.19        101.63        14.18 o                         
   1   3   0        132.39        126.16         4.17 o                         
   2   3   0        417.85        430.31         9.58 o                         
   3   3   0        360.51        429.76         9.75 o                         
   4   3   0        597.99        641.05        12.53 o                         
   5   3   0        141.97        165.48         7.50 o                         
   6   3   0        190.35        205.94        10.13 o                         
   7   3   0         18.22         13.75         5.23 o                         
   0   4   0       7590.36       7645.47       235.32 o                         
   1   4   0       1271.19       1267.51        27.31 o                         
   2   4   0       1574.49       1519.84        30.06 o                         
   3   4   0        377.54        346.78         9.78 o                         
   4   4   0         61.75         54.77         5.42 o                         
   5   4   0        263.64        250.17        11.43 o                         
   6   4   0        646.13        651.96        21.55 o                         
   7   4   0          0.84         -1.85         5.12 o                         
   1   5   0         57.39         69.23         4.49 o                         
   2   5   0        657.06        638.93        15.33 o                         
   3   5   0        634.91        628.32        19.43 o                         
   4   5   0         39.55         38.56         5.20 o                         
   5   5   0         97.50        103.38         8.24 o                         
   6   5   0         16.85         15.45         6.00 o                         
   0   6   0         28.37         27.33         5.13 o                         
   1   6   0       2770.50       2689.60        53.44 o                         
   2   6   0        397.83        414.05        11.48 o                         
   3   6   0        320.10        326.52        13.26 o                         
   4   6   0         50.30         40.44        10.31 o                         
   5   6   0          3.36          1.61         4.39 o                         
   6   6   0        113.13        107.28        10.89 o                         
   1   7   0          3.95          1.07         3.16 o                         
   2   7   0        606.51        523.94        16.39 o                         
   3   7   0         26.59         32.49         8.63 o                         
   4   7   0        148.09        135.31        10.16 o                         
   5   7   0          1.64          3.33         5.07 o                         
   0   8   0       1776.69       1738.10        52.82 o                         
   1   8   0         35.47         33.08         6.59 o                         
   2   8   0        488.15        493.71        17.07 o                         
   3   8   0          2.64         -1.19         4.81 o                         
   1   9   0          0.24          0.27         7.90 o                         
   2   0   1          1.35          1.52         0.92 o                         
   3   0   1          3.65          1.57         1.23 o                         
   4   0   1        161.44        172.82         4.68 o                         
   5   0   1          3.09          4.30         1.68 o                         
   6   0   1        209.80        202.10         7.18 o                         
   7   0   1         75.85         92.78         7.24 o                         
   8   0   1        482.88        505.63        22.74 o                         
  -8   1   1         13.29         10.23         5.76 o                         
  -7   1   1        152.53        136.29         8.60 o                         
  -6   1   1        231.98        234.64         7.66 o                         
  -5   1   1        282.10        268.50         7.16 o                         
  -4   1   1       1271.80       1308.42        26.22 o                         
  -3   1   1         53.73         56.18         2.91 o                         
  -2   1   1        372.33        339.32         8.10 o                         
  -1   1   1      10307.16      11077.39       287.61 o                         
   1   1   1      10180.05      11822.89       213.41 o                         
   2   1   1        347.11        333.17         7.95 o                         
   3   1   1         60.18         58.08         2.58 o                         
   4   1   1       1263.45       1297.67        24.70 o                         
   5   1   1        293.07        277.50         7.64 o                         
   6   1   1        221.91        212.30         8.81 o                         
   7   1   1        152.56        152.82        10.93 o                         
   8   1   1         11.36          8.52         6.29 o                         
  -7   2   1         93.14         79.40         9.06 o                         
  -6   2   1         42.13         54.25         4.54 o                         
  -5   2   1         34.19         36.41         3.10 o                         
  -4   2   1         12.41         14.00         2.62 o                         
  -3   2   1         22.87         22.39         2.15 o                         
  -2   2   1       1468.04       1389.50        26.01 o                         
  -1   2   1        186.93        194.81         5.36 o                         
   0   2   1      23765.92      29113.88       540.78 o                         
   1   2   1        188.56        191.01         4.94 o                         
   2   2   1       1467.79       1438.16        25.96 o                         
   3   2   1         22.93         24.16         1.82 o                         
   4   2   1         12.62         14.49         1.52 o                         
   5   2   1         34.49         36.06         4.13 o                         
   6   2   1         41.87         42.29         4.25 o                         
   7   2   1         92.04         92.18         7.12 o                         
  -7   3   1          4.32          0.68         5.36 o                         
  -6   3   1        388.21        399.63        13.49 o                         
  -5   3   1       1979.53       1914.97        42.13 o                         
  -4   3   1        878.23        833.48        16.82 o                         
  -3   3   1       1514.46       1593.21        32.29 o                         
  -2   3   1        708.52        674.70        14.54 o                         
  -1   3   1        882.46        863.55        18.05 o                         
   0   3   1        135.02        137.58         4.93 o                         
   1   3   1        910.23        922.13        17.09 o                         
   2   3   1        708.84        711.13        16.74 o                         
   3   3   1       1568.93       1699.27        34.78 o                         
   4   3   1        879.17        831.54        15.61 o                         
   5   3   1       1987.93       1970.96        42.26 o                         
   6   3   1        395.12        394.31        13.59 o                         
   7   3   1          4.40          5.64         4.57 o                         
  -7   4   1          6.36         -0.89         7.23 o                         
  -6   4   1         77.05         79.61         7.20 o                         
  -5   4   1        387.36        375.62        16.79 o                         
  -4   4   1         42.75         42.27         4.88 o                         
  -3   4   1         49.45         62.99         4.76 o                         
  -2   4   1        209.42        206.17         7.36 o                         
  -1   4   1        420.63        502.14        11.42 o                         
   0   4   1         14.30         19.49         2.70 o                         
   1   4   1        419.19        487.67        12.09 o                         
   2   4   1        208.48        205.94         6.12 o                         
   3   4   1         49.73         54.86         3.19 o                         
   4   4   1         41.47         32.79         4.65 o                         
   5   4   1        386.71        386.29        14.21 o                         
   6   4   1         76.11         86.26         7.50 o                         
   7   4   1          6.41         -1.69         5.21 o                         
  -6   5   1        238.83        255.36        15.47 o                         
  -5   5   1        340.07        328.79        13.87 o                         
  -4   5   1        305.72        312.02        12.63 o                         
  -3   5   1        151.73        149.55         8.55 o                         
  -2   5   1        502.74        480.51        12.04 o                         
  -1   5   1        178.10        192.29         6.86 o                         
   0   5   1        617.52        617.98        14.37 o                         
   1   5   1        163.21        166.17         6.67 o                         
   2   5   1        485.54        456.99        12.08 o                         
   3   5   1        143.35        132.40         8.18 o                         
   4   5   1        322.71        325.20        13.18 o                         
   5   5   1        348.99        341.74        13.95 o                         
   6   5   1        232.20        262.21        13.68 o                         
  -6   6   1          1.13         -0.45         5.73 o                         
  -5   6   1         69.49         77.97         7.82 o                         
  -4   6   1         68.05         72.89         8.73 o                         
  -3   6   1        466.82        425.29        15.77 o                         
  -2   6   1         53.09         60.99         4.24 o                         
  -1   6   1        158.79        165.92         6.92 o                         
   0   6   1       1431.60       1456.34        30.61 o                         
   1   6   1        160.04        175.65         7.57 o                         
   2   6   1         52.18         61.95         4.36 o                         
   3   6   1        462.14        462.05        21.41 o                         
   4   6   1         69.50         50.80         6.37 o                         
   5   6   1         72.05         80.99         7.98 o                         
   6   6   1          1.26         -4.64         4.64 o                         
  -5   7   1        148.34        144.75        11.54 o                         
  -4   7   1         24.96         32.76         6.19 o                         
  -3   7   1        286.86        293.60        13.52 o                         
  -2   7   1        168.56        181.75         9.66 o                         
  -1   7   1          3.45         -1.05         2.88 o                         
   0   7   1       1369.18       1329.50        28.95 o                         
   1   7   1          4.94          1.66         2.96 o                         
   2   7   1        160.65        165.10         9.09 o                         
   3   7   1        298.32        291.64        14.14 o                         
   4   7   1         21.89         27.67         5.93 o                         
   5   7   1        149.52        133.27        10.40 o                         
  -3   8   1         99.24         85.62         8.26 o                         
  -2   8   1        197.75        221.87        11.74 o                         
  -1   8   1         95.90         94.87         6.85 o                         
   0   8   1        483.53        438.86        13.12 o                         
   1   8   1         95.43         86.39         6.67 o                         
   2   8   1        195.98        191.64        11.17 o                         
   3   8   1         97.46         85.61         8.39 o                         
  -1   9   1        120.35        124.49         9.55 o                         
   0   9   1          4.16          4.95         6.97 o                         
   1   9   1        122.84        132.61        11.40 o                         
   0   0   2          4.67          0.04         0.11 o                         
   1   0   2       1344.10        219.94        13.61 o                         
   2   0   2         13.33          9.12         1.60 o                         
   3   0   2        884.78        897.57        18.13 o                         
   4   0   2        203.22        204.44         5.36 o                         
   5   0   2         48.82         53.12         3.32 o                         
   6   0   2        576.01        535.97        16.84 o                         
   7   0   2         14.47         18.41         4.57 o                         
   8   0   2        368.79        380.70        20.87 o                         
  -8   1   2         29.80         45.67         7.50 o                         
  -7   1   2         21.90         27.84         7.11 o                         
  -6   1   2         56.45         62.33         4.77 o                         
  -5   1   2          0.52          1.92         1.57 o                         
  -4   1   2        340.85        337.38         7.93 o                         
  -3   1   2        335.26        374.19         8.54 o                         
  -2   1   2         45.24         44.50         2.84 o                         
  -1   1   2       1347.23        613.03        34.06 o                         
   2   1   2         44.50         52.82         2.62 o                         
   3   1   2        330.69        353.46         8.54 o                         
   4   1   2        345.19        345.43         9.36 o                         
   5   1   2          0.75          3.59         2.52 o                         
   6   1   2         57.43         63.30         5.00 o                         
   7   1   2         23.32         32.76         8.58 o                         
   8   1   2         30.72         48.53         7.78 o                         
  -7   2   2        290.64        327.36        17.88 o                         
  -6   2   2         64.93         67.31         4.98 o                         
  -5   2   2        377.03        363.44        16.61 o                         
  -4   2   2        111.71        116.89         6.11 o                         
  -3   2   2       1124.26       1127.92        23.90 o                         
  -2   2   2        729.44        743.67        15.01 o                         
  -1   2   2       2279.56       2232.06        41.29 o                         
   0   2   2        239.30        245.48         5.80 o                         
   1   2   2       2231.00       2097.37        43.89 o                         
   2   2   2        729.99        726.53        15.12 o                         
   3   2   2       1182.92       1182.07        25.47 o                         
   4   2   2        111.30        121.24         5.25 o                         
   5   2   2        388.43        372.81        10.68 o                         
   6   2   2         65.10         69.48         5.39 o                         
   7   2   2        292.16        311.03        12.90 o                         
  -7   3   2         71.95         77.54         9.24 o                         
  -6   3   2        562.01        560.54        16.94 o                         
  -5   3   2        734.48        716.26        17.93 o                         
  -4   3   2         30.88         34.21         2.99 o                         
  -3   3   2        978.90       1041.54        22.78 o                         
  -2   3   2       1216.09       1348.13        29.09 o                         
  -1   3   2       1976.20       2199.70        48.33 o                         
   0   3   2        192.29        217.48         6.37 o                         
   1   3   2       1984.96       2270.88        40.45 o                         
   2   3   2       1212.59       1393.94        27.15 o                         
   3   3   2        985.20       1040.45        23.18 o                         
   4   3   2         31.51         34.07         2.30 o                         
   5   3   2        726.83        737.67        18.11 o                         
   6   3   2        567.20        567.40        17.28 o                         
   7   3   2         68.72         77.68         8.37 o                         
  -7   4   2         81.99         92.65        10.17 o                         
  -6   4   2        304.71        300.25        15.64 o                         
  -5   4   2        633.47        591.38        26.38 o                         
  -4   4   2        675.42        635.65        19.78 o                         
  -3   4   2        360.29        374.87        12.75 o                         
  -2   4   2        157.03        155.74         7.20 o                         
  -1   4   2        188.32        193.13         5.80 o                         
   0   4   2        755.11        932.07        21.01 o                         
   1   4   2        186.72        185.99         6.26 o                         
   2   4   2        145.17        142.60         4.74 o                         
   3   4   2        362.04        392.38        11.51 o                         
   4   4   2        707.69        681.34        24.01 o                         
   5   4   2        635.32        589.38        19.11 o                         
   6   4   2        297.43        287.33        13.81 o                         
   7   4   2         82.07         60.10         8.60 o                         
  -6   5   2         48.10         52.03         9.17 o                         
  -5   5   2         19.57         21.56         4.91 o                         
  -4   5   2        130.80        115.72         8.13 o                         
  -3   5   2       1000.32        978.81        36.67 o                         
  -2   5   2        109.89        106.48         3.94 o                         
  -1   5   2        326.87        350.02         8.93 o                         
   0   5   2        116.94        137.77         7.04 o                         
   1   5   2        323.84        353.02         9.86 o                         
   2   5   2        110.98        113.06         6.52 o                         
   3   5   2        994.85        996.87        35.99 o                         
   4   5   2        127.87        132.89         8.70 o                         
   5   5   2         19.77         17.34         4.70 o                         
   6   5   2         47.19         57.95         7.61 o                         
  -6   6   2         14.49         10.01         6.25 o                         
  -5   6   2        217.52        214.62        13.52 o                         
  -4   6   2         67.47         71.08         6.98 o                         
  -3   6   2         70.57         83.34         7.00 o                         
  -2   6   2         99.21        100.81         5.93 o                         
  -1   6   2       1039.76       1011.90        22.42 o                         
   0   6   2        751.66        719.80        16.94 o                         
   1   6   2       1048.45       1034.02        23.99 o                         
   2   6   2         98.55         96.13         5.40 o                         
   3   6   2         67.61         74.34         6.88 o                         
   4   6   2         68.36         65.41         6.88 o                         
   5   6   2        221.81        240.50        12.92 o                         
   6   6   2         14.36         35.19        10.98 o                         
  -5   7   2        129.71        141.38        11.21 o                         
  -4   7   2         15.65         13.23         5.01 o                         
  -3   7   2         48.47         59.20         6.60 o                         
  -2   7   2        129.99        137.78         9.58 o                         
  -1   7   2        170.98        162.32         9.13 o                         
   0   7   2          0.04          6.52         3.64 o                         
   1   7   2        169.61        179.01         7.84 o                         
   2   7   2        130.28        156.38         8.58 o                         
   3   7   2         50.31         40.97         6.41 o                         
   4   7   2         15.19         18.05         5.55 o                         
   5   7   2        130.94        134.04        10.51 o                         
  -3   8   2         84.34         96.43         8.68 o                         
  -2   8   2         61.82         54.32         6.87 o                         
  -1   8   2        123.75        126.54         7.97 o                         
   0   8   2         80.42        103.13         7.30 o                         
   1   8   2        121.85        123.03         7.84 o                         
   2   8   2         58.85         64.20         6.99 o                         
   3   8   2         83.99        116.19         9.62 o                         
  -1   9   2         26.97         30.17         6.31 o                         
   0   9   2        102.71        105.73         8.31 o                         
   1   9   2         26.65         30.06         7.30 o                         
   1   0   3        863.74        159.30        10.57 o                         
   2   0   3          0.75          0.04         0.62 o                         
   3   0   3       2071.34       2245.03        46.07 o                         
   4   0   3       1295.53       1412.44        26.46 o                         
   5   0   3          3.03          7.13         2.23 o                         
   6   0   3         56.22         67.63         5.56 o                         
   7   0   3         47.98         60.40         6.23 o                         
   8   0   3         14.84         18.77         6.13 o                         
  -8   1   3        299.98        307.24        19.75 o                         
  -7   1   3         46.75         50.67         6.44 o                         
  -6   1   3        218.94        218.46         7.32 o                         
  -5   1   3        124.38        118.22         4.71 o                         
  -4   1   3        293.75        295.09         8.16 o                         
  -3   1   3       3864.51       4197.07        78.74 o                         
  -2   1   3       1448.57       1438.73        31.14 o                         
   0   1   3       1929.33        970.95        52.15 o                         
   2   1   3       1476.64       1585.10        31.38 o                         
   3   1   3       3869.42       4110.01        84.40 o                         
   4   1   3        289.42        299.90         8.54 o                         
   5   1   3        133.26        129.09         6.71 o                         
   6   1   3        218.59        210.27         8.85 o                         
   7   1   3         49.59         45.56         5.25 o                         
   8   1   3        303.35        315.72        16.54 o                         
  -7   2   3         44.03         38.16         8.59 o                         
  -6   2   3        129.96        134.04         5.87 o                         
  -5   2   3        178.89        170.91         7.05 o                         
  -4   2   3        164.41        184.59         7.19 o                         
  -3   2   3        173.53        178.10         5.49 o                         
  -2   2   3        820.89        766.47        17.09 o                         
  -1   2   3        438.28        426.25         9.23 o                         
   0   2   3       9303.95      10205.80       203.55 o                         
   1   2   3        436.11        436.59        10.48 o                         
   2   2   3        820.55        775.86        17.08 o                         
   3   2   3        177.25        182.65         4.79 o                         
   4   2   3        162.23        188.39         7.71 o                         
   5   2   3        176.07        168.46         7.06 o                         
   6   2   3        128.15        116.69         9.73 o                         
   7   2   3         46.62         42.40         5.58 o                         
  -7   3   3        117.97        135.62        11.70 o                         
  -6   3   3        228.28        228.70        10.10 o                         
  -5   3   3        156.49        167.68         8.21 o                         
  -4   3   3        804.11        767.77        21.49 o                         
  -3   3   3       2560.69       2643.14        58.80 o                         
  -2   3   3       1605.53       1633.01        34.10 o                         
  -1   3   3       1732.53       1721.58        33.41 o                         
   0   3   3       4876.97       5003.50       101.04 o                         
   1   3   3       1683.34       1702.32        31.31 o                         
   2   3   3       1592.27       1605.15        34.04 o                         
   3   3   3       2564.48       2611.24        59.34 o                         
   4   3   3        782.36        747.91        19.91 o                         
   5   3   3        150.42        161.95         9.80 o                         
   6   3   3        239.54        232.15        13.23 o                         
   7   3   3        110.52        119.29         8.42 o                         
  -7   4   3          2.69          2.88         6.62 o                         
  -6   4   3        179.54        167.12        11.52 o                         
  -5   4   3        217.53        229.56        11.22 o                         
  -4   4   3        111.72        122.84         7.72 o                         
  -3   4   3        440.63        452.53        12.53 o                         
  -2   4   3        988.73       1020.06        24.89 o                         
  -1   4   3        171.34        164.76         5.29 o                         
   0   4   3        567.34        566.81        13.76 o                         
   1   4   3        173.60        175.87         5.86 o                         
   2   4   3        993.47       1061.83        21.56 o                         
   3   4   3        440.18        444.90        11.38 o                         
   4   4   3        109.89        125.71         7.93 o                         
   5   4   3        214.34        219.75        11.41 o                         
   6   4   3        175.08        156.76         9.38 o                         
   7   4   3          2.89          9.70         5.44 o                         
  -6   5   3         46.41         41.11         7.07 o                         
  -5   5   3         77.54         87.50         7.45 o                         
  -4   5   3        581.19        588.42        18.64 o                         
  -3   5   3        499.89        488.35        15.85 o                         
  -2   5   3       1321.03       1344.73        31.45 o                         
  -1   5   3        546.60        551.62        12.54 o                         
   0   5   3        834.95        817.68        19.37 o                         
   1   5   3        546.59        579.87        14.20 o                         
   2   5   3       1330.92       1276.06        28.90 o                         
   3   5   3        482.98        482.06        13.95 o                         
   4   5   3        590.56        553.53        18.63 o                         
   5   5   3         80.81         65.94         8.51 o                         
   6   5   3         51.17         61.02         7.34 o                         
  -6   6   3         35.87         54.79         8.13 o                         
  -5   6   3         38.21         34.16         6.00 o                         
  -4   6   3         38.64         43.53         6.03 o                         
  -3   6   3         82.60         86.68         6.65 o                         
  -2   6   3        466.34        445.35        12.70 o                         
  -1   6   3        119.77        128.79         5.79 o                         
   0   6   3        358.26        439.61        12.54 o                         
   1   6   3        120.61        127.02         6.49 o                         
   2   6   3        470.57        443.70        14.53 o                         
   3   6   3         80.67         84.66         7.32 o                         
   4   6   3         38.48         38.42        10.18 o                         
   5   6   3         38.44         53.83         6.91 o                         
   6   6   3         36.77         41.67         7.22 o                         
  -5   7   3         97.54         79.74         8.88 o                         
  -4   7   3         64.57         69.70         7.14 o                         
  -3   7   3        837.50        796.05        22.83 o                         
  -2   7   3        110.08         98.85         7.45 o                         
  -1   7   3        572.10        571.62        16.35 o                         
   0   7   3        270.87        280.93        10.82 o                         
   1   7   3        544.99        535.98        15.21 o                         
   2   7   3         99.95         88.46         7.39 o                         
   3   7   3        818.30        747.14        28.77 o                         
   4   7   3         61.15         66.08         7.50 o                         
   5   7   3         96.98         98.65         9.14 o                         
  -3   8   3         58.54         62.60         8.96 o                         
  -2   8   3         12.29         13.30         4.81 o                         
  -1   8   3         90.75        106.74         8.12 o                         
   0   8   3         63.47         66.35         8.18 o                         
   1   8   3         92.37        113.58         7.52 o                         
   2   8   3         12.52         27.91         5.95 o                         
   3   8   3         58.60         42.37         7.08 o                         
  -1   9   3        173.39        198.42        11.50 o                         
   0   9   3        149.53        146.01        11.06 o                         
   1   9   3        165.82        160.98        12.73 o                         
   1   0   4       8693.12       5370.89       351.15 o                         
   2   0   4      10789.22      11308.12       270.91 o                         
   3   0   4       1558.87       1756.91        43.54 o                         
   4   0   4       2160.64       2036.27        46.41 o                         
   5   0   4         90.45         92.93         5.29 o                         
   6   0   4        300.57        263.67         9.63 o                         
   7   0   4        145.77        146.71         9.08 o                         
   8   0   4         88.04         91.89         8.74 o                         
  -7   1   4        213.61        211.77        11.01 o                         
  -6   1   4        132.11        138.06         8.61 o                         
  -5   1   4        429.52        431.07        10.44 o                         
  -4   1   4         69.47         71.54         4.18 o                         
  -3   1   4        969.43       1104.25        25.58 o                         
  -2   1   4        244.76        222.04         4.95 o                         
   0   1   4        321.73        165.92        10.93 o                         
   2   1   4        244.09        221.32         5.90 o                         
   3   1   4        978.30       1084.58        23.74 o                         
   4   1   4         70.16         71.60         5.44 o                         
   5   1   4        428.42        415.74        11.76 o                         
   6   1   4        129.11        136.35         7.09 o                         
   7   1   4        216.65        216.82         9.91 o                         
  -7   2   4        130.93        115.81        10.77 o                         
  -6   2   4         14.76         14.15         2.64 o                         
  -5   2   4         50.58         63.42         4.75 o                         
  -4   2   4         87.21        109.11         5.39 o                         
  -3   2   4       2982.80       3023.04        67.47 o                         
  -2   2   4       1077.33       1118.83        24.16 o                         
  -1   2   4       2019.04       2020.91        34.18 o                         
   0   2   4       1383.87        556.47        33.14 o                         
   1   2   4       1995.79       1929.50        43.83 o                         
   2   2   4       1076.60       1168.89        24.49 o                         
   3   2   4       2957.02       3055.21        62.45 o                         
   4   2   4         87.14        105.14         4.45 o                         
   5   2   4         44.84         47.53         4.34 o                         
   6   2   4         14.51         13.14         3.64 o                         
   7   2   4        135.00        140.51         8.84 o                         
  -7   3   4        165.96        177.15        13.32 o                         
  -6   3   4        217.02        215.16        11.06 o                         
  -5   3   4        138.12        143.88         8.10 o                         
  -4   3   4        119.95        126.34         7.01 o                         
  -3   3   4         56.46         47.49         3.96 o                         
  -2   3   4        409.04        445.14        11.99 o                         
  -1   3   4        157.72        148.95         4.18 o                         
   0   3   4        163.92        178.65         5.71 o                         
   1   3   4        155.14        155.56         4.73 o                         
   2   3   4        405.34        469.89        13.67 o                         
   3   3   4         58.97         53.99         4.89 o                         
   4   3   4        117.55        114.24         6.57 o                         
   5   3   4        139.10        134.09         7.78 o                         
   6   3   4        217.98        212.61        10.54 o                         
   7   3   4        166.84        193.87        10.72 o                         
  -7   4   4         16.67          9.87        10.51 o                         
  -6   4   4        104.68         95.83         9.48 o                         
  -5   4   4        165.06        177.16        13.37 o                         
  -4   4   4        713.05        725.45        21.35 o                         
  -3   4   4        159.69        159.71         9.85 o                         
  -2   4   4       3121.87       3240.88        69.52 o                         
  -1   4   4        250.40        268.94         7.46 o                         
   0   4   4       5381.08       5491.73       111.32 o                         
   1   4   4        249.13        273.58         7.82 o                         
   2   4   4       3143.32       3042.29        69.31 o                         
   3   4   4        158.69        157.52         6.79 o                         
   4   4   4        719.96        723.57        21.66 o                         
   5   4   4        165.28        166.42         9.02 o                         
   6   4   4         93.31         85.39         7.17 o                         
   7   4   4         16.71         20.13         5.76 o                         
  -6   5   4         53.15         56.56         7.64 o                         
  -5   5   4         10.17          8.93         4.12 o                         
  -4   5   4         29.25         47.34         5.49 o                         
  -3   5   4         54.83         63.61         5.66 o                         
  -2   5   4        220.97        241.17         8.09 o                         
  -1   5   4        116.20        146.27         5.74 o                         
   0   5   4        528.66        493.49        12.93 o                         
   1   5   4        118.08        156.81         6.64 o                         
   2   5   4        224.48        246.25         7.91 o                         
   3   5   4         55.93         60.63         4.51 o                         
   4   5   4         28.86         27.41         5.17 o                         
   5   5   4          9.59          4.53         4.39 o                         
   6   5   4         50.53         48.24         6.94 o                         
  -6   6   4          9.57         11.11         6.43 o                         
  -5   6   4        214.83        211.09        12.65 o                         
  -4   6   4         90.97         94.12         7.45 o                         
  -3   6   4       1216.93       1145.89        30.05 o                         
  -2   6   4        518.54        514.63        16.10 o                         
  -1   6   4       1457.74       1467.65        29.35 o                         
   0   6   4        139.23        139.41         7.02 o                         
   1   6   4       1504.47       1519.20        33.33 o                         
   2   6   4        514.46        528.33        16.88 o                         
   3   6   4       1206.53       1185.34        32.97 o                         
   4   6   4         90.98         84.99         7.62 o                         
   5   6   4        202.72        210.29        15.95 o                         
   6   6   4          9.42         10.34         6.51 o                         
  -5   7   4          8.89         13.25         5.95 o                         
  -4   7   4         12.54          9.67         4.91 o                         
  -3   7   4         89.89         77.67         7.01 o                         
  -2   7   4        265.30        284.87        12.81 o                         
  -1   7   4         60.60         63.19         4.93 o                         
   0   7   4        108.65        115.72         6.91 o                         
   1   7   4         60.68         68.72         5.44 o                         
   2   7   4        268.29        297.62        13.25 o                         
   3   7   4         92.17         83.11         7.69 o                         
   4   7   4         12.68         15.57         7.09 o                         
   5   7   4          8.10          8.50         6.38 o                         
  -3   8   4         14.57         22.86         5.73 o                         
  -2   8   4        426.22        391.37        16.82 o                         
  -1   8   4        174.13        168.20        11.87 o                         
   0   8   4        288.33        319.39        12.38 o                         
   1   8   4        175.37        163.95         9.04 o                         
   2   8   4        435.00        423.56        16.73 o                         
   3   8   4         14.14         19.02         6.03 o                         
  -1   9   4        199.72        176.01        10.93 o                         
   0   9   4         12.01          3.37         6.25 o                         
   1   9   4        201.95        165.72        19.17 o                         
   1   0   5       3672.47       3661.21        72.88 o                         
   2   0   5       6948.29       7648.75       142.66 o                         
   3   0   5          9.95          7.82         1.95 o                         
   4   0   5         70.31         92.28         7.90 o                         
   5   0   5          1.72          4.42         2.50 o                         
   6   0   5       1566.08       1397.57        32.00 o                         
   7   0   5        136.18        160.64         8.44 o                         
   8   0   5         47.72         57.70         7.80 o                         
  -7   1   5        301.02        291.47        12.72 o                         
  -6   1   5         36.74         39.81         4.93 o                         
  -5   1   5        754.33        712.33        15.51 o                         
  -4   1   5        191.46        168.29         5.79 o                         
  -3   1   5       1959.51       2084.29        42.29 o                         
  -2   1   5        892.89        836.46        17.93 o                         
  -1   1   5       1104.68       1062.84        33.54 o                         
   0   1   5         83.11         13.66         7.69 o                         
   1   1   5       1056.75       1075.66        22.16 o                         
   2   1   5        901.83        830.31        16.64 o                         
   3   1   5       1908.05       2000.07        45.86 o                         
   4   1   5        192.90        170.39         8.90 o                         
   5   1   5        738.76        690.12        21.50 o                         
   6   1   5         35.67         48.40         4.34 o                         
   7   1   5        295.69        279.71        11.43 o                         
  -7   2   5        201.50        211.86        14.06 o                         
  -6   2   5        393.26        392.05        10.65 o                         
  -5   2   5        839.57        809.33        20.91 o                         
  -4   2   5         32.19         25.48         2.96 o                         
  -3   2   5        361.31        363.02        10.13 o                         
  -2   2   5        935.89       1019.56        23.22 o                         
  -1   2   5        615.64        627.34        11.38 o                         
   0   2   5        173.50        205.37         6.44 o                         
   1   2   5        613.88        611.50        13.69 o                         
   2   2   5        928.43        990.81        20.14 o                         
   3   2   5        357.58        364.30        10.16 o                         
   4   2   5         32.84         29.85         2.58 o                         
   5   2   5        836.56        804.15        18.13 o                         
   6   2   5        391.77        394.34        13.94 o                         
   7   2   5        204.47        217.14        11.28 o                         
  -7   3   5         43.52         46.11         8.68 o                         
  -6   3   5        443.24        413.53        16.93 o                         
  -5   3   5         94.73         91.84         9.51 o                         
  -4   3   5        656.37        644.67        19.26 o                         
  -3   3   5        401.96        379.18        11.92 o                         
  -2   3   5       1840.93       2032.00        41.46 o                         
  -1   3   5       1658.79       1716.69        32.13 o                         
   0   3   5       1628.60       1683.43        35.32 o                         
   1   3   5       1697.32       1783.94        36.53 o                         
   2   3   5       1832.54       1908.77        44.61 o                         
   3   3   5        402.15        387.21        10.27 o                         
   4   3   5        637.55        676.39        18.00 o                         
   5   3   5         84.72         83.07         6.27 o                         
   6   3   5        460.57        451.61        14.83 o                         
   7   3   5         42.79         40.17         5.86 o                         
  -7   4   5         84.82         83.76        12.96 o                         
  -6   4   5         88.07         98.04         8.88 o                         
  -5   4   5        559.22        542.94        17.92 o                         
  -4   4   5        174.27        169.25         8.94 o                         
  -3   4   5        291.03        288.57        17.82 o                         
  -2   4   5        145.09        159.34         7.24 o                         
  -1   4   5        251.92        272.68         7.38 o                         
   0   4   5       1874.06       2050.54        43.16 o                         
   1   4   5        249.66        291.32         8.07 o                         
   2   4   5        146.61        157.10         5.89 o                         
   3   4   5        289.62        279.24         9.39 o                         
   4   4   5        178.10        197.73        11.60 o                         
   5   4   5        562.50        582.10        17.22 o                         
   6   4   5         86.05         78.35         8.12 o                         
   7   4   5         86.96        102.61         8.56 o                         
  -6   5   5        154.22        163.83        12.81 o                         
  -5   5   5         99.23        112.69         9.10 o                         
  -4   5   5        408.56        394.12        13.42 o                         
  -3   5   5        231.57        241.34         9.63 o                         
  -2   5   5        204.30        182.64         8.89 o                         
  -1   5   5        262.54        267.13         8.52 o                         
   0   5   5        686.24        652.57        16.07 o                         
   1   5   5        269.75        274.10         8.36 o                         
   2   5   5        214.43        184.55         8.87 o                         
   3   5   5        243.79        243.34        14.07 o                         
   4   5   5        407.69        394.87        14.61 o                         
   5   5   5        101.77         94.89         8.47 o                         
   6   5   5        147.69        153.18        10.77 o                         
  -6   6   5        100.28         96.83        10.06 o                         
  -5   6   5        225.45        235.42        13.58 o                         
  -4   6   5         63.22         58.50         6.28 o                         
  -3   6   5        220.23        245.41        10.73 o                         
  -2   6   5         42.80         42.16         4.09 o                         
  -1   6   5         70.24         59.77         4.20 o                         
   0   6   5        116.45        111.54         6.31 o                         
   1   6   5         71.21         67.86         4.89 o                         
   2   6   5         40.97         43.76         4.21 o                         
   3   6   5        222.11        208.91        11.35 o                         
   4   6   5         61.34         57.13         6.57 o                         
   5   6   5        227.90        249.11        13.49 o                         
   6   6   5        101.80        106.81         9.69 o                         
  -5   7   5        135.23        109.43        10.31 o                         
  -4   7   5        189.81        167.49        10.40 o                         
  -3   7   5        106.38        104.90         8.09 o                         
  -2   7   5        651.91        636.16        18.70 o                         
  -1   7   5        142.58        162.95         7.86 o                         
   0   7   5        426.20        397.46        12.50 o                         
   1   7   5        143.99        173.94         8.20 o                         
   2   7   5        641.81        590.60        18.08 o                         
   3   7   5        112.24        136.17         9.47 o                         
   4   7   5        190.41        155.31        10.73 o                         
   5   7   5        143.97        152.75        15.42 o                         
  -3   8   5         34.26         30.27         8.57 o                         
  -2   8   5         60.84         74.75         7.17 o                         
  -1   8   5          3.61          1.84         4.43 o                         
   0   8   5         74.08         62.64         6.25 o                         
   1   8   5          4.19          1.75         3.70 o                         
   2   8   5         60.75         65.76         7.38 o                         
   3   8   5         35.66         33.75         7.57 o                         
  -1   9   5         75.03         79.61         8.98 o                         
   0   9   5         18.62         34.88         8.56 o                         
   1   9   5         70.24         95.94        10.92 o                         
   1   0   6       2888.38       2857.89        50.81 o                         
   2   0   6       2686.21       2769.96        46.95 o                         
   3   0   6        240.24        232.69         6.53 o                         
   4   0   6        821.81        840.45        22.47 o                         
   5   0   6       1915.52       1793.04        39.08 o                         
   6   0   6        306.93        323.66        11.90 o                         
   7   0   6        170.25        164.81         8.20 o                         
  -7   1   6          1.31         -1.82         3.68 o                         
  -6   1   6        229.71        244.22        10.11 o                         
  -5   1   6        136.06        159.97         7.96 o                         
  -4   1   6        513.08        487.88        11.73 o                         
  -3   1   6        561.01        596.55        12.61 o                         
  -2   1   6        290.01        293.79         7.32 o                         
  -1   1   6        764.63        764.33        13.58 o                         
   0   1   6       8608.34       9283.48       199.96 o                         
   1   1   6        774.77        768.45        19.09 o                         
   2   1   6        293.93        294.31         6.86 o                         
   3   1   6        557.98        611.83        15.10 o                         
   4   1   6        513.47        496.67        11.72 o                         
   5   1   6        135.22        149.61         6.38 o                         
   6   1   6        230.29        237.35         9.29 o                         
   7   1   6          1.19         -0.09         3.53 o                         
  -7   2   6         90.44        115.44        13.84 o                         
  -6   2   6        465.20        414.59        15.30 o                         
  -5   2   6       1795.16       1627.99        39.22 o                         
  -4   2   6         36.81         40.46         3.59 o                         
  -3   2   6       1301.81       1240.40        31.86 o                         
  -2   2   6        518.02        541.07        13.42 o                         
  -1   2   6        780.66        818.99        13.74 o                         
   0   2   6        696.84        704.54        18.22 o                         
   1   2   6        745.36        773.67        16.09 o                         
   2   2   6        518.97        521.04        17.08 o                         
   3   2   6       1299.50       1271.24        25.45 o                         
   4   2   6         36.69         30.37         2.59 o                         
   5   2   6       1809.46       1694.18        34.14 o                         
   6   2   6        465.21        440.83        13.19 o                         
   7   2   6         93.60        101.78         7.85 o                         
  -7   3   6        312.78        337.91        20.41 o                         
  -6   3   6        260.45        268.72        12.97 o                         
  -5   3   6        334.62        329.38        13.92 o                         
  -4   3   6        152.89        159.15         7.47 o                         
  -3   3   6        458.45        496.65        17.93 o                         
  -2   3   6        689.25        709.74        17.38 o                         
  -1   3   6        588.16        664.33        13.23 o                         
   0   3   6         14.79         21.28         2.45 o                         
   1   3   6        580.57        647.35        14.99 o                         
   2   3   6        683.09        669.35        17.21 o                         
   3   3   6        466.49        515.41        12.79 o                         
   4   3   6        150.29        164.99        10.02 o                         
   5   3   6        342.74        327.43        11.75 o                         
   6   3   6        262.11        264.37        11.82 o                         
   7   3   6        307.35        318.29        14.31 o                         
  -7   4   6        149.43        145.69        12.97 o                         
  -6   4   6        421.80        414.66        16.06 o                         
  -5   4   6        206.69        226.99        10.60 o                         
  -4   4   6        640.49        647.86        17.63 o                         
  -3   4   6        254.95        259.24         9.32 o                         
  -2   4   6        379.97        362.44         9.72 o                         
  -1   4   6         55.02         67.03         3.57 o                         
   0   4   6         93.93         86.03         5.31 o                         
   1   4   6         55.96         66.71         3.90 o                         
   2   4   6        399.68        371.93        10.11 o                         
   3   4   6        253.51        264.82        12.19 o                         
   4   4   6        623.80        585.31        19.10 o                         
   5   4   6        207.65        220.03        10.63 o                         
   6   4   6        404.83        402.92        14.44 o                         
   7   4   6        149.45        139.45         9.61 o                         
  -6   5   6        130.81        133.15        10.17 o                         
  -5   5   6         40.27         44.37         6.27 o                         
  -4   5   6         29.73         28.56         4.45 o                         
  -3   5   6          6.44          7.27         5.28 o                         
  -2   5   6        278.52        264.95         8.48 o                         
  -1   5   6        546.92        559.45        14.34 o                         
   0   5   6          0.06          3.36         2.38 o                         
   1   5   6        543.20        561.16        14.17 o                         
   2   5   6        273.35        265.88         8.34 o                         
   3   5   6          6.51         10.12         2.98 o                         
   4   5   6         30.52         32.89         5.32 o                         
   5   5   6         38.65         56.69         6.67 o                         
   6   5   6        133.93        124.79         9.80 o                         
  -5   6   6        592.89        559.72        20.63 o                         
  -4   6   6        212.92        184.84        10.15 o                         
  -3   6   6        885.71        854.96        25.91 o                         
  -2   6   6         68.74         69.84         4.96 o                         
  -1   6   6        122.26        104.87         5.37 o                         
   0   6   6          2.76          5.64         3.21 o                         
   1   6   6        129.21        131.62         7.09 o                         
   2   6   6         67.66         61.98         7.73 o                         
   3   6   6        906.75        860.46        25.87 o                         
   4   6   6        212.43        188.57        11.12 o                         
   5   6   6        592.75        572.51        20.34 o                         
  -5   7   6        127.18        105.61        10.26 o                         
  -4   7   6         74.86         59.75         6.88 o                         
  -3   7   6         24.07         20.64         4.89 o                         
  -2   7   6         12.96         15.43         4.92 o                         
  -1   7   6        307.51        317.38        10.66 o                         
   0   7   6         92.40         94.57         7.18 o                         
   1   7   6        308.71        305.42        10.64 o                         
   2   7   6         13.77         14.89         4.06 o                         
   3   7   6         23.88         24.75         5.29 o                         
   4   7   6         72.97         69.34         7.38 o                         
   5   7   6        122.96        111.11         9.96 o                         
  -3   8   6        103.46        112.63         8.97 o                         
  -2   8   6        457.50        494.65        16.77 o                         
  -1   8   6         24.65         15.74         4.96 o                         
   0   8   6         45.61         54.81         5.59 o                         
   1   8   6         23.97         11.40         4.36 o                         
   2   8   6        467.76        454.72        21.12 o                         
   3   8   6        104.70        108.81        11.36 o                         
  -1   9   6         81.02         79.43         8.85 o                         
   0   9   6        139.95        146.38        13.05 o                         
   1   9   6         78.63         64.05         9.87 o                         
   1   0   7      10716.89      11405.55       226.38 o                         
   2   0   7        609.74        619.00        12.17 o                         
   3   0   7        106.65        107.16         3.88 o                         
   4   0   7        152.16        173.04         7.51 o                         
   5   0   7       1049.24       1003.66        23.64 o                         
   6   0   7        475.34        419.69        11.86 o                         
   7   0   7        176.67        158.64         8.03 o                         
  -7   1   7        124.78        117.94         6.94 o                         
  -6   1   7        614.65        558.45        14.59 o                         
  -5   1   7         49.81         53.90         4.64 o                         
  -4   1   7        274.88        247.48         8.11 o                         
  -3   1   7        148.81        141.06         3.85 o                         
  -2   1   7       1400.91       1360.41        30.72 o                         
  -1   1   7       7739.69       8392.15       146.58 o                         
   0   1   7      14123.54      16433.88       468.77 o                         
   1   1   7       7712.02       8266.46       269.04 o                         
   2   1   7       1384.89       1368.06        26.67 o                         
   3   1   7        141.49        131.02         5.51 o                         
   4   1   7        256.03        231.97         9.28 o                         
   5   1   7         57.64         65.61         4.45 o                         
   6   1   7        632.52        592.35        19.85 o                         
   7   1   7        122.86        105.27         7.50 o                         
  -7   2   7         54.03         56.90         8.37 o                         
  -6   2   7         82.35         74.55         6.51 o                         
  -5   2   7        255.67        253.95         8.65 o                         
  -4   2   7        114.97        120.11         4.70 o                         
  -3   2   7        693.78        660.68        16.63 o                         
  -2   2   7        532.14        523.45        12.39 o                         
  -1   2   7        192.92        206.30         4.89 o                         
   0   2   7         78.32         65.69         2.98 o                         
   1   2   7        193.26        206.64         6.87 o                         
   2   2   7        542.57        565.21        12.40 o                         
   3   2   7        686.48        670.60        14.74 o                         
   4   2   7        118.96        131.20         4.91 o                         
   5   2   7        251.77        272.95         8.06 o                         
   6   2   7         83.66         70.74         6.29 o                         
   7   2   7         52.67         39.11         5.70 o                         
  -7   3   7        257.52        241.89        15.75 o                         
  -6   3   7        438.36        442.05        23.48 o                         
  -5   3   7        538.17        522.12        18.54 o                         
  -4   3   7        606.19        581.05        15.96 o                         
  -3   3   7       1208.08       1138.62        32.42 o                         
  -2   3   7         28.15         24.38         3.68 o                         
  -1   3   7       3562.14       3522.01        64.43 o                         
   0   3   7        675.20        704.30        17.45 o                         
   1   3   7       3599.57       3674.26        73.23 o                         
   2   3   7         23.21         23.63         2.53 o                         
   3   3   7       1190.83       1174.40        25.79 o                         
   4   3   7        628.05        584.01        16.38 o                         
   5   3   7        514.51        471.93        15.11 o                         
   6   3   7        438.26        436.10        14.73 o                         
   7   3   7        251.20        242.15        12.62 o                         
  -7   4   7         41.16         31.57         7.93 o                         
  -6   4   7         71.97         67.78         6.93 o                         
  -5   4   7         63.78         57.75         6.27 o                         
  -4   4   7        775.51        751.96        20.44 o                         
  -3   4   7        665.79        708.91        18.56 o                         
  -2   4   7         65.98         63.12         3.49 o                         
  -1   4   7         42.95         42.71         2.95 o                         
   0   4   7          7.79         14.98         2.90 o                         
   1   4   7         44.32         45.73         3.32 o                         
   2   4   7         65.66         60.34         3.90 o                         
   3   4   7        656.53        675.25        18.19 o                         
   4   4   7        783.98        769.28        22.33 o                         
   5   4   7         63.71         70.62         6.05 o                         
   6   4   7         74.62         60.41         6.25 o                         
   7   4   7         43.08         27.61         5.92 o                         
  -6   5   7        259.33        264.00        16.28 o                         
  -5   5   7         17.88          9.51         4.85 o                         
  -4   5   7         36.20         33.15         5.34 o                         
  -3   5   7        494.39        457.10        14.21 o                         
  -2   5   7        360.46        366.06        11.20 o                         
  -1   5   7        424.93        431.83        11.51 o                         
   0   5   7       2228.89       2108.90        48.73 o                         
   1   5   7        420.28        398.38        11.24 o                         
   2   5   7        349.46        362.28        10.38 o                         
   3   5   7        509.19        480.92        14.01 o                         
   4   5   7         30.08         28.67         5.19 o                         
   5   5   7         17.92         23.16         5.51 o                         
   6   5   7        265.33        293.37        18.72 o                         
  -5   6   7          8.08          7.11         5.34 o                         
  -4   6   7         21.48         16.28         5.12 o                         
  -3   6   7         39.01         38.52         5.07 o                         
  -2   6   7        325.91        293.41         9.88 o                         
  -1   6   7         70.46         59.55         5.26 o                         
   0   6   7       1988.28       1996.67        47.10 o                         
   1   6   7         71.09         67.40         4.82 o                         
   2   6   7        318.70        291.12         9.56 o                         
   3   6   7         38.63         41.82         5.53 o                         
   4   6   7         21.70         15.82         6.16 o                         
   5   6   7          7.54         13.40         5.09 o                         
  -5   7   7         83.60        100.49         9.83 o                         
  -4   7   7        120.25        129.09        12.39 o                         
  -3   7   7         50.29         42.47         5.73 o                         
  -2   7   7        251.16        249.82        11.76 o                         
  -1   7   7        608.85        585.78        15.27 o                         
   0   7   7        286.93        273.38        11.72 o                         
   1   7   7        600.36        574.32        19.55 o                         
   2   7   7        240.76        242.10        11.23 o                         
   3   7   7         55.07         52.32         7.59 o                         
   4   7   7        124.63        135.10        10.70 o                         
   5   7   7         82.29         80.19        10.34 o                         
  -3   8   7        122.25        117.75        10.34 o                         
  -2   8   7         36.04         35.66         5.87 o                         
  -1   8   7         77.48         76.03         6.99 o                         
   0   8   7         73.90         74.57         6.29 o                         
   1   8   7         77.39         88.53         8.45 o                         
   2   8   7         35.39         26.89         8.87 o                         
   3   8   7        118.87        117.67        11.54 o                         
   0   9   7        787.35        753.28        29.14 o                         
   0   0   8       2178.12       2151.38        51.61 o                         
   1   0   8          5.14          4.70         0.85 o                         
   2   0   8       3308.78       3243.32        61.54 o                         
   3   0   8        595.81        681.30        15.62 o                         
   4   0   8        688.14        693.35        19.06 o                         
   5   0   8       1110.45       1152.04        28.82 o                         
   6   0   8        104.31        100.49         6.02 o                         
   7   0   8        105.02        102.76         6.66 o                         
  -7   1   8         60.10         58.22         5.45 o                         
  -6   1   8        477.35        423.97        14.19 o                         
  -5   1   8        218.25        213.40        13.10 o                         
  -4   1   8        282.85        280.14        10.10 o                         
  -3   1   8        282.39        310.22         6.32 o                         
  -2   1   8        146.80        165.99         5.00 o                         
  -1   1   8       3988.73       4185.19        69.84 o                         
   0   1   8       1987.98       1970.64        43.47 o                         
   1   1   8       3986.10       4123.93        90.28 o                         
   2   1   8        151.13        180.24         5.59 o                         
   3   1   8        287.27        319.42         8.44 o                         
   4   1   8        277.74        274.21         8.87 o                         
   5   1   8        215.19        204.12         7.57 o                         
   6   1   8        483.83        434.38        11.97 o                         
   7   1   8         59.43         67.11         6.68 o                         
  -7   2   8        127.87        120.57        10.07 o                         
  -6   2   8        416.39        372.22        15.04 o                         
  -5   2   8        527.83        556.51        14.44 o                         
  -4   2   8         54.91         66.09         3.61 o                         
  -3   2   8        181.81        159.83         6.45 o                         
  -2   2   8        164.48        178.98         4.99 o                         
  -1   2   8       1442.05       1421.88        26.07 o                         
   0   2   8         87.65         66.17         3.48 o                         
   1   2   8       1441.74       1412.92        27.51 o                         
   2   2   8        165.62        173.55         5.78 o                         
   3   2   8        191.27        172.43         6.15 o                         
   4   2   8         55.63         64.19         3.38 o                         
   5   2   8        549.56        564.98        13.61 o                         
   6   2   8        416.49        383.03        15.43 o                         
   7   2   8        129.86        124.67         8.67 o                         
  -7   3   8        116.07        122.76        11.55 o                         
  -6   3   8        111.60        132.64        10.75 o                         
  -5   3   8        649.01        626.32        17.62 o                         
  -4   3   8        631.89        625.76        16.78 o                         
  -3   3   8        106.76        102.88         5.32 o                         
  -2   3   8        593.87        609.35        14.25 o                         
  -1   3   8         58.47         68.73         3.12 o                         
   0   3   8        798.69        821.40        20.00 o                         
   1   3   8         56.32         67.38         3.83 o                         
   2   3   8        604.50        623.26        14.59 o                         
   3   3   8        105.18        109.51         5.45 o                         
   4   3   8        633.22        609.64        17.20 o                         
   5   3   8        658.17        639.36        18.38 o                         
   6   3   8        109.30        108.32         7.86 o                         
   7   3   8        112.50        124.55         9.03 o                         
  -7   4   8         12.09         13.91         6.75 o                         
  -6   4   8        575.95        574.17        20.15 o                         
  -5   4   8        151.60        147.29        12.96 o                         
  -4   4   8        909.83        846.67        22.52 o                         
  -3   4   8         93.45        105.68         6.98 o                         
  -2   4   8        152.89        143.94         5.42 o                         
  -1   4   8        805.33        856.77        19.57 o                         
   0   4   8        104.26         81.72         4.83 o                         
   1   4   8        808.62        870.93        19.68 o                         
   2   4   8        156.08        152.73         6.03 o                         
   3   4   8         92.69        106.82         5.88 o                         
   4   4   8        898.12        867.48        20.92 o                         
   5   4   8        151.51        157.64         9.99 o                         
   6   4   8        570.05        559.32        18.19 o                         
   7   4   8         12.29         19.90         5.50 o                         
  -6   5   8          0.92          0.09         6.88 o                         
  -5   5   8        248.46        268.79        13.02 o                         
  -4   5   8        136.95        124.11         7.93 o                         
  -3   5   8         52.53         51.51         5.62 o                         
  -2   5   8        312.39        319.71        11.31 o                         
  -1   5   8        141.48        142.46         6.82 o                         
   0   5   8         25.07         29.97         3.76 o                         
   1   5   8        144.08        141.55         8.48 o                         
   2   5   8        308.41        300.22         9.32 o                         
   3   5   8         52.92         43.02         4.26 o                         
   4   5   8        135.79        133.14         8.98 o                         
   5   5   8        252.42        254.04        13.11 o                         
   6   5   8          1.04          0.90         4.76 o                         
  -5   6   8        121.18        134.90        10.04 o                         
  -4   6   8         46.94         41.81         5.52 o                         
  -3   6   8        221.04        223.14        11.00 o                         
  -2   6   8         70.13         79.02         5.69 o                         
  -1   6   8        794.06        756.56        17.92 o                         
   0   6   8        736.65        732.28        20.11 o                         
   1   6   8        773.96        769.01        18.89 o                         
   2   6   8         70.68         76.61         5.25 o                         
   3   6   8        201.04        220.04        11.21 o                         
   4   6   8         46.26         42.41         6.24 o                         
   5   6   8        112.80        107.38         9.13 o                         
  -4   7   8         66.48         84.97        10.79 o                         
  -3   7   8        184.66        194.76        10.51 o                         
  -2   7   8        137.58        131.48         8.53 o                         
  -1   7   8         44.56         51.92         4.83 o                         
   0   7   8         67.29         61.52         5.97 o                         
   1   7   8         44.34         52.91         4.95 o                         
   2   7   8        141.31        152.64         8.69 o                         
   3   7   8        179.94        168.27        13.69 o                         
   4   7   8         65.18         72.80         9.96 o                         
  -3   8   8        101.78         89.88         8.93 o                         
  -2   8   8        121.13        117.05         8.56 o                         
  -1   8   8        125.73        125.14         9.99 o                         
   0   8   8        527.35        462.10        15.82 o                         
   1   8   8        125.68        117.58         9.61 o                         
   2   8   8        119.57        113.13        11.38 o                         
   3   8   8        102.40         93.08        11.19 o                         
   1   0   9       1683.52       1706.17        30.89 o                         
   2   0   9       1149.98       1175.80        23.38 o                         
   3   0   9        396.81        351.62         9.13 o                         
   4   0   9        105.86        110.22         5.94 o                         
   5   0   9       1137.80       1071.40        27.07 o                         
   6   0   9        279.56        263.18         9.48 o                         
   7   0   9          0.53          1.16         3.34 o                         
  -7   1   9         39.80         33.05         4.65 o                         
  -6   1   9        302.76        273.24        11.84 o                         
  -5   1   9        495.92        459.82        13.75 o                         
  -4   1   9        242.68        243.00         8.13 o                         
  -3   1   9         17.26         29.47         3.33 o                         
  -2   1   9        716.23        813.09        18.11 o                         
  -1   1   9       3842.18       3983.58        67.80 o                         
   0   1   9       6269.44       6201.81       147.23 o                         
   1   1   9       3885.34       4142.82       101.80 o                         
   2   1   9        747.74        865.24        18.34 o                         
   3   1   9         18.28         32.70         2.83 o                         
   4   1   9        246.34        247.28         8.28 o                         
   5   1   9        496.06        469.07        12.10 o                         
   6   1   9        295.28        271.96         9.44 o                         
   7   1   9         36.25         37.53         5.57 o                         
  -7   2   9         28.65         23.68         5.15 o                         
  -6   2   9        129.58        121.57        11.40 o                         
  -5   2   9        806.40        782.22        19.16 o                         
  -4   2   9        372.72        352.34         9.36 o                         
  -3   2   9        850.15        926.72        20.71 o                         
  -2   2   9        592.83        582.81        13.49 o                         
  -1   2   9        920.29       1011.55        18.89 o                         
   0   2   9        310.89        285.58         7.97 o                         
   1   2   9        920.93       1005.49        19.96 o                         
   2   2   9        602.78        613.88        18.53 o                         
   3   2   9        853.56        985.04        22.88 o                         
   4   2   9        364.24        359.10         9.13 o                         
   5   2   9        804.41        824.19        18.20 o                         
   6   2   9        134.10        139.17         8.52 o                         
   7   2   9         29.40         28.59         7.29 o                         
  -7   3   9        235.21        242.67        18.90 o                         
  -6   3   9        303.77        305.38        19.83 o                         
  -5   3   9        357.31        347.47        12.99 o                         
  -4   3   9        267.49        267.16         9.51 o                         
  -3   3   9        201.76        182.64         7.97 o                         
  -2   3   9        540.24        518.65        10.51 o                         
  -1   3   9        155.25        143.51         4.99 o                         
   0   3   9        307.52        301.06         9.56 o                         
   1   3   9        169.06        165.91         5.21 o                         
   2   3   9        532.64        518.95        12.67 o                         
   3   3   9        207.09        203.47         6.91 o                         
   4   3   9        280.17        284.00         7.97 o                         
   5   3   9        365.21        352.77        12.35 o                         
   6   3   9        308.02        320.70        13.33 o                         
   7   3   9        240.23        224.97        12.37 o                         
  -7   4   9          4.06         -3.36         6.14 o                         
  -6   4   9        452.11        447.16        21.79 o                         
  -5   4   9        180.60        175.29        10.15 o                         
  -4   4   9        408.40        399.33        12.49 o                         
  -3   4   9        462.84        497.96        13.90 o                         
  -2   4   9         34.04         39.50         2.35 o                         
  -1   4   9        520.93        501.96        12.96 o                         
   0   4   9         23.26         25.06         3.16 o                         
   1   4   9        527.98        542.08        13.01 o                         
   2   4   9         33.90         36.30         5.20 o                         
   3   4   9        466.28        456.16        22.08 o                         
   4   4   9        408.01        378.10        11.49 o                         
   5   4   9        183.04        173.92        12.35 o                         
   6   4   9        454.74        449.03        15.93 o                         
   7   4   9          3.90          0.27         4.79 o                         
  -6   5   9         73.44         77.52         8.22 o                         
  -5   5   9        547.14        553.36        19.08 o                         
  -4   5   9        118.32        122.83         7.59 o                         
  -3   5   9        205.87        210.17         9.10 o                         
  -2   5   9        416.63        436.96        11.85 o                         
  -1   5   9         97.13        106.02         5.61 o                         
   0   5   9        411.82        372.92        11.64 o                         
   1   5   9        100.42        104.89         5.40 o                         
   2   5   9        431.72        436.77        12.06 o                         
   3   5   9        195.16        194.09         8.60 o                         
   4   5   9        129.96        140.61         9.19 o                         
   5   5   9        543.42        513.31        19.39 o                         
   6   5   9         74.31         95.97         9.06 o                         
  -5   6   9        163.36        176.27        11.57 o                         
  -4   6   9         38.73         52.55         6.64 o                         
  -3   6   9         50.69         51.76         5.47 o                         
  -2   6   9        411.43        382.99        14.02 o                         
  -1   6   9        213.24        214.00         8.09 o                         
   0   6   9        668.39        684.31        19.19 o                         
   1   6   9        210.88        200.59         8.24 o                         
   2   6   9        411.11        373.33        11.38 o                         
   3   6   9         52.76         62.88         6.45 o                         
   4   6   9         40.83         44.93         8.60 o                         
   5   6   9        164.99        184.88        11.65 o                         
  -4   7   9         95.41         88.63         8.61 o                         
  -3   7   9         31.10         43.14         5.77 o                         
  -2   7   9        249.21        256.77        12.67 o                         
  -1   7   9        366.48        339.51        11.02 o                         
   0   7   9        522.37        527.80        14.94 o                         
   1   7   9        374.10        354.33        11.78 o                         
   2   7   9        241.23        252.35        11.48 o                         
   3   7   9         27.28         40.86         7.23 o                         
   4   7   9         91.68         93.48        10.49 o                         
  -3   8   9        171.13        178.74        10.91 o                         
  -2   8   9        124.75        132.06         9.26 o                         
  -1   8   9         28.66         31.89         9.92 o                         
   0   8   9         46.80         44.27         6.13 o                         
   1   8   9         26.23         24.07         5.77 o                         
   2   8   9        122.75        127.29        10.76 o                         
   3   8   9        174.58        184.85        14.40 o                         
   0   0  10       3807.84       3888.78       103.60 o                         
   1   0  10        325.96        352.28         8.28 o                         
   2   0  10        942.02        870.82        19.01 o                         
   3   0  10         46.29         65.65         3.47 o                         
   4   0  10       1884.97       1882.15        43.58 o                         
   5   0  10        112.16        117.90        10.62 o                         
   6   0  10         62.88         81.21         6.04 o                         
   7   0  10         21.18         19.07         4.41 o                         
  -7   1  10         54.77         55.80         5.45 o                         
  -6   1  10         81.62         81.55         6.67 o                         
  -5   1  10         13.88         18.86         3.28 o                         
  -4   1  10        388.85        411.88        11.50 o                         
  -3   1  10         55.70         76.74         5.42 o                         
  -2   1  10         51.27         62.64         3.72 o                         
  -1   1  10       1168.55       1231.30        24.07 o                         
   0   1  10         26.17         25.36         1.64 o                         
   1   1  10       1152.74       1233.68        28.01 o                         
   2   1  10         47.60         56.77         3.17 o                         
   3   1  10         52.17         71.39         4.49 o                         
   4   1  10        385.92        384.84        11.57 o                         
   5   1  10         14.30         23.17         4.43 o                         
   6   1  10         81.25         84.25         6.50 o                         
   7   1  10         51.89         40.90         5.90 o                         
  -7   2  10         64.57         69.84         7.61 o                         
  -6   2  10         88.77         93.77         8.86 o                         
  -5   2  10       1831.63       1811.59        52.82 o                         
  -4   2  10        213.70        220.43         6.71 o                         
  -3   2  10       2397.38       2541.85        52.44 o                         
  -2   2  10       1031.76       1099.00        22.25 o                         
  -1   2  10       2635.15       2606.64        45.23 o                         
   0   2  10          4.75          5.70         1.88 o                         
   1   2  10       2630.90       2699.43        50.45 o                         
   2   2  10       1030.23       1131.82        25.88 o                         
   3   2  10       2415.69       2559.17        57.15 o                         
   4   2  10        214.56        220.44         6.80 o                         
   5   2  10       1849.43       1774.82        36.52 o                         
   6   2  10         89.65         88.41         7.04 o                         
   7   2  10         69.48         74.06         8.21 o                         
  -7   3  10         40.66         38.08         7.73 o                         
  -6   3  10         63.31         76.51         8.67 o                         
  -5   3  10        174.50        145.27         8.47 o                         
  -4   3  10        270.16        259.57        11.12 o                         
  -3   3  10        586.01        573.78        15.51 o                         
  -2   3  10        119.87        146.45         4.06 o                         
  -1   3  10       1016.63       1027.17        21.10 o                         
   0   3  10        816.53        889.71        21.30 o                         
   1   3  10       1014.59       1020.74        22.36 o                         
   2   3  10        113.56        152.91         5.17 o                         
   3   3  10        590.50        608.32        13.47 o                         
   4   3  10        265.89        261.77         7.78 o                         
   5   3  10        169.21        161.60         8.71 o                         
   6   3  10         61.25         52.20         5.98 o                         
   7   3  10         43.08         44.62         6.29 o                         
  -6   4  10        364.64        356.74        18.41 o                         
  -5   4  10        102.13         95.61         7.76 o                         
  -4   4  10       1027.88       1026.19        25.91 o                         
  -3   4  10        702.82        696.17        18.76 o                         
  -2   4  10       1099.91       1062.49        21.95 o                         
  -1   4  10          7.58         11.49         2.30 o                         
   0   4  10       2305.78       2351.13        49.18 o                         
   1   4  10          7.35          8.61         2.11 o                         
   2   4  10       1100.21       1056.27        25.88 o                         
   3   4  10        704.68        728.45        19.60 o                         
   4   4  10       1013.27       1002.61        24.09 o                         
   5   4  10        102.55        117.33         7.78 o                         
   6   4  10        376.23        364.79        15.19 o                         
  -6   5  10         17.98         16.42         8.77 o                         
  -5   5  10         14.32         13.46         5.08 o                         
  -4   5  10        157.37        159.55         8.73 o                         
  -3   5  10        414.95        399.08        12.77 o                         
  -2   5  10        110.08        113.01         5.46 o                         
  -1   5  10        149.66        142.24         7.26 o                         
   0   5  10          0.25          0.20         2.76 o                         
   1   5  10        152.13        150.40         6.41 o                         
   2   5  10        114.81        121.43         6.03 o                         
   3   5  10        413.30        398.03        12.65 o                         
   4   5  10        160.52        172.14        11.42 o                         
   5   5  10         12.98         16.34         5.11 o                         
   6   5  10         16.35          8.38         5.06 o                         
  -5   6  10        384.11        358.31        16.63 o                         
  -4   6  10         34.91         57.29         7.08 o                         
  -3   6  10        756.18        800.57        22.20 o                         
  -2   6  10        158.87        167.76         9.82 o                         
  -1   6  10        945.66        925.83        20.75 o                         
   0   6  10          0.37         -3.13         3.13 o                         
   1   6  10        926.48        879.90        21.71 o                         
   2   6  10        159.24        186.84         7.90 o                         
   3   6  10        745.37        795.48        22.04 o                         
   4   6  10         35.05         39.06         5.97 o                         
   5   6  10        391.92        391.21        17.33 o                         
  -4   7  10         57.81         48.11         8.78 o                         
  -3   7  10          0.99          0.18         4.00 o                         
  -2   7  10        253.91        248.54        13.81 o                         
  -1   7  10         28.38         18.31         4.33 o                         
   0   7  10          0.06          5.94         3.43 o                         
   1   7  10         29.95         29.39         4.65 o                         
   2   7  10        247.81        248.85        11.38 o                         
   3   7  10          0.67         -5.06         5.11 o                         
   4   7  10         58.57         43.40         8.63 o                         
  -3   8  10         19.81         22.25         7.26 o                         
  -2   8  10        318.95        316.86        14.57 o                         
  -1   8  10         29.99         23.09         5.69 o                         
   0   8  10        167.95        203.14        11.17 o                         
   1   8  10         29.64         23.59         6.01 o                         
   2   8  10        313.40        339.62        16.10 o                         
   3   8  10         19.68         35.41         7.90 o                         
   1   0  11          7.03         10.12         1.36 o                         
   2   0  11        977.41       1128.75        24.22 o                         
   3   0  11         59.98         96.50         4.07 o                         
   4   0  11         57.05         53.75         4.45 o                         
   5   0  11          8.91          8.79         3.17 o                         
   6   0  11        250.47        243.86        10.83 o                         
   7   0  11          3.49         -0.88         4.47 o                         
  -7   1  11         18.07         10.84         3.96 o                         
  -6   1  11        139.07        143.28         8.70 o                         
  -5   1  11        363.87        348.22        11.00 o                         
  -4   1  11        564.28        563.97        13.43 o                         
  -3   1  11        458.46        435.19        15.10 o                         
  -2   1  11       1746.42       1714.95        37.33 o                         
  -1   1  11        722.05        675.66        14.04 o                         
   0   1  11        627.24        584.40        12.94 o                         
   1   1  11        741.45        689.83        17.92 o                         
   2   1  11       1689.99       1711.26        35.79 o                         
   3   1  11        476.39        468.42        11.61 o                         
   4   1  11        559.47        544.78        15.00 o                         
   5   1  11        353.55        323.41        11.46 o                         
   6   1  11        142.36        145.18         7.25 o                         
   7   1  11         20.52         25.89         5.26 o                         
  -7   2  11         37.88         38.14         6.19 o                         
  -6   2  11         16.21         14.81         5.51 o                         
  -5   2  11         86.56         89.94         7.87 o                         
  -4   2  11        311.63        302.83         7.96 o                         
  -3   2  11         70.63         87.18         6.13 o                         
  -2   2  11        503.52        542.40        11.46 o                         
  -1   2  11        819.21        894.55        18.14 o                         
   0   2  11        356.99        374.46        10.05 o                         
   1   2  11        816.47        876.75        21.05 o                         
   2   2  11        490.72        501.51        13.33 o                         
   3   2  11         68.64         78.65         8.10 o                         
   4   2  11        300.56        285.73         9.83 o                         
   5   2  11         86.68         91.55         5.57 o                         
   6   2  11         15.43         14.60         4.37 o                         
   7   2  11         39.77         46.47         6.23 o                         
  -7   3  11        193.07        168.76        13.31 o                         
  -6   3  11         56.91         57.67         7.69 o                         
  -5   3  11        201.06        210.20         9.68 o                         
  -4   3  11        165.79        150.64         6.67 o                         
  -3   3  11         59.31         54.34         5.18 o                         
  -2   3  11        488.80        450.25         9.74 o                         
  -1   3  11        801.54        773.41        18.97 o                         
   0   3  11       1730.30       1752.04        43.46 o                         
   1   3  11        772.52        737.27        17.02 o                         
   2   3  11        503.01        479.47        10.59 o                         
   3   3  11         60.23         61.69         3.45 o                         
   4   3  11        179.50        175.08         6.28 o                         
   5   3  11        197.04        200.61         9.99 o                         
   6   3  11         52.37         56.35         7.33 o                         
   7   3  11        187.62        192.16        11.20 o                         
  -6   4  11         37.24         39.40         7.38 o                         
  -5   4  11        543.13        532.31        18.05 o                         
  -4   4  11         88.60         86.10         5.70 o                         
  -3   4  11        117.37        122.68         6.37 o                         
  -2   4  11         88.61         88.50         3.77 o                         
  -1   4  11         56.98         55.37         3.98 o                         
   0   4  11        110.11        139.26         5.50 o                         
   1   4  11         60.71         60.73         3.70 o                         
   2   4  11         87.85         89.92         5.22 o                         
   3   4  11        123.88        120.01         6.46 o                         
   4   4  11         89.98         88.89         6.85 o                         
   5   4  11        532.06        523.75        16.64 o                         
   6   4  11         37.64         31.84         5.61 o                         
  -6   5  11          2.28         -4.92         7.02 o                         
  -5   5  11         31.29         31.62         5.73 o                         
  -4   5  11        596.71        629.15        20.93 o                         
  -3   5  11        650.29        601.25        18.79 o                         
  -2   5  11        691.50        651.78        16.07 o                         
  -1   5  11        995.97        963.43        22.87 o                         
   0   5  11        276.84        276.57         9.83 o                         
   1   5  11       1020.08       1007.86        22.90 o                         
   2   5  11        679.57        633.64        16.21 o                         
   3   5  11        663.08        608.73        17.82 o                         
   4   5  11        607.97        590.68        17.66 o                         
   5   5  11         33.22         40.69         5.95 o                         
   6   5  11          3.43         10.53         5.22 o                         
  -5   6  11         68.84         73.34         9.67 o                         
  -4   6  11         69.18         82.23         7.86 o                         
  -3   6  11        168.04        171.22         9.11 o                         
  -2   6  11        221.65        238.10        10.16 o                         
  -1   6  11        240.91        223.66         9.95 o                         
   0   6  11         51.16         63.73         4.77 o                         
   1   6  11        238.76        249.37        14.63 o                         
   2   6  11        228.52        211.65         8.71 o                         
   3   6  11        166.19        168.58         9.62 o                         
   4   6  11         73.11         75.49         7.33 o                         
   5   6  11         67.41         70.63         9.71 o                         
  -4   7  11         24.12         24.69         7.71 o                         
  -3   7  11        150.66        154.57        13.23 o                         
  -2   7  11        199.22        204.68        10.84 o                         
  -1   7  11        636.48        587.24        17.90 o                         
   0   7  11         78.38         94.21         7.37 o                         
   1   7  11        637.48        582.77        18.04 o                         
   2   7  11        209.86        236.09        11.25 o                         
   3   7  11        145.87        147.41        12.19 o                         
   4   7  11         23.07         24.28         7.26 o                         
  -3   8  11         36.97         53.41         9.21 o                         
  -2   8  11        105.26        117.54         9.95 o                         
  -1   8  11          0.38          3.00         4.69 o                         
   0   8  11         62.62         82.05        11.78 o                         
   1   8  11          0.61         -3.09         4.41 o                         
   2   8  11        105.04        116.59        10.48 o                         
   3   8  11         39.31         46.19         8.87 o                         
   0   0  12       1218.40       1300.78        35.65 o                         
   1   0  12       1432.73       1556.10        30.25 o                         
   2   0  12        238.30        203.98         5.55 o                         
   3   0  12        195.64        277.58         7.34 o                         
   4   0  12        429.28        395.24        11.97 o                         
   5   0  12         34.57         23.84         3.95 o                         
   6   0  12        176.43        185.64         9.74 o                         
   7   0  12         13.83          7.17         4.08 o                         
  -7   1  12         62.11         60.30         6.22 o                         
  -6   1  12        352.32        358.93        12.80 o                         
  -5   1  12        182.72        167.63         8.49 o                         
  -4   1  12        231.82        229.92         7.12 o                         
  -3   1  12        188.15        197.14         8.48 o                         
  -2   1  12       3121.60       3343.32        73.79 o                         
  -1   1  12        675.28        728.80        14.74 o                         
   0   1  12        149.60        168.08         4.82 o                         
   1   1  12        667.92        680.12        18.72 o                         
   2   1  12       3097.05       3367.50        68.46 o                         
   3   1  12        188.60        195.83         6.37 o                         
   4   1  12        227.11        226.26         8.29 o                         
   5   1  12        188.46        184.39         8.11 o                         
   6   1  12        351.86        339.58        11.65 o                         
   7   1  12         62.31         61.59         7.55 o                         
  -7   2  12         67.57         62.52         7.42 o                         
  -6   2  12        118.85        128.11        10.28 o                         
  -5   2  12         86.13         97.60         7.95 o                         
  -4   2  12        399.67        406.20         9.95 o                         
  -3   2  12        596.82        627.28        15.35 o                         
  -2   2  12        277.00        324.31         8.14 o                         
  -1   2  12        427.74        414.92         9.29 o                         
   0   2  12         65.05         96.96         4.44 o                         
   1   2  12        394.03        394.28        11.82 o                         
   2   2  12        276.19        316.83         9.12 o                         
   3   2  12        577.70        579.07        15.99 o                         
   4   2  12        398.65        395.27        10.67 o                         
   5   2  12         75.55         76.67         5.30 o                         
   6   2  12        118.98        131.04         8.56 o                         
   7   2  12         71.17         69.80         7.19 o                         
  -7   3  12         52.86         78.68        12.12 o                         
  -6   3  12        245.62        249.48        19.25 o                         
  -5   3  12         51.95         66.09         5.62 o                         
  -4   3  12         31.20         30.76         3.25 o                         
  -3   3  12        749.08        744.93        18.56 o                         
  -2   3  12        422.52        452.28         9.73 o                         
  -1   3  12        419.85        401.66        11.14 o                         
   0   3  12        976.73        975.44        29.27 o                         
   1   3  12        409.69        388.83        10.85 o                         
   2   3  12        429.57        477.65        11.24 o                         
   3   3  12        741.12        714.80        17.06 o                         
   4   3  12         28.16         29.71         2.93 o                         
   5   3  12         52.94         64.76         5.94 o                         
   6   3  12        238.62        227.11        11.80 o                         
   7   3  12         56.49         58.36         9.72 o                         
  -6   4  12        183.28        194.34        13.98 o                         
  -5   4  12         25.56         33.73         8.15 o                         
  -4   4  12        118.31        129.83         8.03 o                         
  -3   4  12        518.05        502.04        14.45 o                         
  -2   4  12        777.25        752.67        16.37 o                         
  -1   4  12         77.27         76.76         4.91 o                         
   0   4  12       1671.68       1705.23        33.82 o                         
   1   4  12         76.50         68.01         3.80 o                         
   2   4  12        778.85        754.03        19.41 o                         
   3   4  12        520.54        519.05        14.76 o                         
   4   4  12        119.22        116.16         7.01 o                         
   5   4  12         25.94         28.12         4.86 o                         
   6   4  12        171.00        184.03        12.76 o                         
  -6   5  12         98.60         80.92        12.56 o                         
  -5   5  12         20.29         24.52         5.76 o                         
  -4   5  12         82.42         96.84         8.33 o                         
  -3   5  12         65.54         58.43         5.19 o                         
  -2   5  12         57.12         71.65         4.50 o                         
  -1   5  12        145.71        144.86         7.57 o                         
   0   5  12          0.04         -2.13         2.13 o                         
   1   5  12        152.78        156.03         6.57 o                         
   2   5  12         58.42         69.02         4.82 o                         
   3   5  12         67.89         73.92         5.47 o                         
   4   5  12         84.90         92.29         6.59 o                         
   5   5  12         18.96         18.57         5.19 o                         
   6   5  12         97.07         92.99         9.02 o                         
  -5   6  12        143.70        140.35        12.46 o                         
  -4   6  12         12.34         17.14         5.19 o                         
  -3   6  12        278.52        270.18        11.48 o                         
  -2   6  12        181.93        170.08         8.93 o                         
  -1   6  12         11.66         15.99         3.67 o                         
   0   6  12        200.26        202.52         8.29 o                         
   1   6  12          9.52         15.12         3.11 o                         
   2   6  12        180.62        166.51         7.70 o                         
   3   6  12        287.13        302.14        13.28 o                         
   4   6  12         12.64         17.10         6.54 o                         
   5   6  12        144.18        129.62        12.16 o                         
  -4   7  12          3.41          9.53         8.15 o                         
  -3   7  12        230.84        220.89        13.33 o                         
  -2   7  12         26.27         32.17         5.20 o                         
  -1   7  12         64.50         67.51         7.68 o                         
   0   7  12         19.81         21.24         4.80 o                         
   1   7  12         62.84         61.90         6.23 o                         
   2   7  12         24.23         31.75         5.04 o                         
   3   7  12        225.63        222.72        15.05 o                         
   4   7  12          4.22          9.18         7.88 o                         
  -3   8  12         52.36         59.65         9.44 o                         
  -2   8  12        237.64        233.99        13.93 o                         
  -1   8  12         74.75         70.51         8.25 o                         
   0   8  12         33.14         43.66         6.20 o                         
   1   8  12         75.39         87.81        10.74 o                         
   2   8  12        231.03        239.95        15.30 o                         
   3   8  12         53.02         38.31        14.40 o                         
   1   0  13       7389.93       7763.81       145.41 o                         
   2   0  13        176.99        185.76         5.32 o                         
   3   0  13       1137.60       1127.47        24.84 o                         
   4   0  13         97.63        108.68         6.23 o                         
   5   0  13        249.70        250.68         9.89 o                         
   6   0  13        195.92        188.51        11.26 o                         
   7   0  13         60.48         66.36         9.64 o                         
  -7   1  13         47.84         50.61         6.07 o                         
  -6   1  13        137.64        148.61         8.83 o                         
  -5   1  13        923.63        837.13        27.24 o                         
  -4   1  13        338.08        322.76         8.59 o                         
  -3   1  13       1338.83       1370.88        39.03 o                         
  -2   1  13       5205.20       5532.64       119.74 o                         
  -1   1  13        155.12        148.98         6.22 o                         
   0   1  13        193.20        251.62         6.60 o                         
   1   1  13        143.37        151.88         9.03 o                         
   2   1  13       5154.81       5462.78       119.98 o                         
   3   1  13       1316.58       1345.24        29.40 o                         
   4   1  13        343.56        327.02        10.18 o                         
   5   1  13        905.29        826.18        21.80 o                         
   6   1  13        142.50        156.40         8.31 o                         
   7   1  13         46.26         50.61         6.32 o                         
  -7   2  13        378.21        374.80        17.94 o                         
  -6   2  13        163.45        161.93        11.46 o                         
  -5   2  13         59.60         71.82         7.08 o                         
  -4   2  13        631.39        631.78        18.01 o                         
  -3   2  13        253.98        249.43         7.60 o                         
  -2   2  13        645.11        652.98        14.72 o                         
  -1   2  13        194.15        213.09         5.61 o                         
   0   2  13        230.26        208.84         7.43 o                         
   1   2  13        193.31        200.19         7.33 o                         
   2   2  13        651.07        648.16        16.19 o                         
   3   2  13        249.46        248.86         9.35 o                         
   4   2  13        638.72        623.88        16.87 o                         
   5   2  13         62.21         58.62         4.92 o                         
   6   2  13        170.36        168.20         9.67 o                         
   7   2  13        381.09        367.21        14.99 o                         
  -7   3  13        330.85        325.72        22.79 o                         
  -6   3  13        190.45        177.56        16.89 o                         
  -5   3  13         82.61         93.69         8.49 o                         
  -4   3  13        330.64        324.62        10.35 o                         
  -3   3  13        201.80        206.49         7.29 o                         
  -2   3  13        305.18        344.01         8.65 o                         
  -1   3  13        756.01        743.12        22.52 o                         
   0   3  13        320.10        324.85         9.95 o                         
   1   3  13        744.00        768.97        18.72 o                         
   2   3  13        295.71        311.29         9.36 o                         
   3   3  13        209.06        210.01         7.37 o                         
   4   3  13        321.90        331.14         9.90 o                         
   5   3  13         77.84         75.24         6.40 o                         
   6   3  13        183.06        177.81        10.28 o                         
   7   3  13        325.90        336.78        15.72 o                         
  -6   4  13         56.76         86.19        12.57 o                         
  -5   4  13         38.78         47.72         5.63 o                         
  -4   4  13         32.12         27.32         5.37 o                         
  -3   4  13        875.74        841.41        21.72 o                         
  -2   4  13         32.65         39.96         2.62 o                         
  -1   4  13        193.58        181.95         7.41 o                         
   0   4  13         46.04         36.47         2.70 o                         
   1   4  13        195.25        184.26         6.48 o                         
   2   4  13         32.15         42.02         3.70 o                         
   3   4  13        880.30        846.70        20.30 o                         
   4   4  13         33.80         35.60         4.13 o                         
   5   4  13         37.36         29.80         5.03 o                         
   6   4  13         55.86         68.07         7.18 o                         
  -6   5  13        113.90        129.34        15.00 o                         
  -5   5  13        137.62        134.28        11.17 o                         
  -4   5  13        538.61        520.35        19.76 o                         
  -3   5  13        504.72        493.11        15.04 o                         
  -2   5  13        201.47        207.69        10.39 o                         
  -1   5  13        655.52        634.53        17.27 o                         
   0   5  13        198.59        200.65         7.16 o                         
   1   5  13        669.76        599.11        15.51 o                         
   2   5  13        204.19        195.33         7.89 o                         
   3   5  13        515.94        500.79        15.07 o                         
   4   5  13        534.02        496.90        15.78 o                         
   5   5  13        133.20        129.24         9.58 o                         
   6   5  13        113.48         97.07        11.01 o                         
  -5   6  13         44.08         36.14         9.58 o                         
  -4   6  13        390.68        375.90        18.30 o                         
  -3   6  13        150.23        155.29         8.65 o                         
  -2   6  13        264.12        265.38        11.06 o                         
  -1   6  13        212.29        204.77         9.03 o                         
   0   6  13         44.29         44.18         6.10 o                         
   1   6  13        212.78        231.47        15.44 o                         
   2   6  13        272.11        273.16        14.47 o                         
   3   6  13        151.42        158.32         9.86 o                         
   4   6  13        384.29        353.80        19.38 o                         
   5   6  13         42.97         51.04        14.22 o                         
  -4   7  13        522.79        535.81        27.16 o                         
  -3   7  13        136.80        140.99        12.45 o                         
  -2   7  13        249.11        245.69        15.88 o                         
  -1   7  13        178.84        183.34        10.43 o                         
   0   7  13          2.36          3.51         4.07 o                         
   1   7  13        177.91        182.87        12.83 o                         
   2   7  13        257.08        273.08        12.42 o                         
   3   7  13        138.84        158.41        23.06 o                         
   4   7  13        514.33        496.06        22.34 o                         
  -2   8  13         94.04         89.54         9.00 o                         
  -1   8  13        165.26        163.21        10.91 o                         
   0   8  13          2.38         -3.74         4.90 o                         
   1   8  13        163.69        166.27        10.46 o                         
   2   8  13         95.13        100.75         9.39 o                         
   0   0  14        701.13        651.77        18.96 o                         
   1   0  14        984.70       1136.08        22.69 o                         
   2   0  14       2405.11       2337.35        45.24 o                         
   3   0  14        191.81        169.45         7.00 o                         
   4   0  14        425.22        420.49        12.66 o                         
   5   0  14          0.14         -1.10         2.86 o                         
   6   0  14        237.82        232.63        11.07 o                         
   7   0  14         64.33         77.66         6.64 o                         
  -7   1  14         24.28         21.37         7.86 o                         
  -6   1  14         15.26         16.65         5.80 o                         
  -5   1  14         19.84         17.83         4.18 o                         
  -4   1  14        373.88        378.65         9.67 o                         
  -3   1  14          9.10         12.23         2.49 o                         
  -2   1  14        661.24        660.62        13.69 o                         
  -1   1  14        662.16        674.29        13.53 o                         
   0   1  14       2278.97       2317.67        47.70 o                         
   1   1  14        665.74        707.92        18.55 o                         
   2   1  14        647.87        644.08        21.64 o                         
   3   1  14          8.25         12.40         2.36 o                         
   4   1  14        377.79        377.88        10.65 o                         
   5   1  14         19.13         13.49         3.52 o                         
   6   1  14         13.34         13.97         4.53 o                         
   7   1  14         24.66         26.71         5.58 o                         
  -7   2  14        434.19        434.10        20.58 o                         
  -6   2  14         68.11         74.88         8.16 o                         
  -5   2  14          9.88          1.27         5.66 o                         
  -4   2  14        556.44        553.89        19.38 o                         
  -3   2  14       2703.97       2773.51        69.51 o                         
  -2   2  14        323.91        324.65         8.85 o                         
  -1   2  14       6325.10       6313.78       120.32 o                         
   0   2  14        406.67        450.19        13.59 o                         
   1   2  14       6337.13       6504.35       152.45 o                         
   2   2  14        325.63        315.35         9.22 o                         
   3   2  14       2668.73       2634.65        60.78 o                         
   4   2  14        553.47        562.22        15.62 o                         
   5   2  14         10.90          6.38         3.51 o                         
   6   2  14         67.29         63.59         7.08 o                         
   7   2  14        441.77        470.90        18.07 o                         
  -7   3  14         47.04         55.38        11.17 o                         
  -6   3  14          8.90         10.39         7.20 o                         
  -5   3  14        146.25        148.07        10.42 o                         
  -4   3  14         42.14         41.24         5.12 o                         
  -3   3  14         43.15         46.55         3.29 o                         
  -2   3  14        188.11        167.96         5.57 o                         
  -1   3  14          0.08          0.25         1.74 o                         
   0   3  14       1328.29       1316.93        30.99 o                         
   1   3  14          0.01         -0.53         1.76 o                         
   2   3  14        197.35        186.09         6.34 o                         
   3   3  14         46.13         46.24         5.57 o                         
   4   3  14         45.77         34.43         3.40 o                         
   5   3  14        152.98        136.86         8.38 o                         
   6   3  14          7.85          3.19         4.75 o                         
   7   3  14         49.43         53.31         8.51 o                         
  -6   4  14         99.78        113.82        20.20 o                         
  -5   4  14         98.40        103.58        16.20 o                         
  -4   4  14        277.15        278.48        13.21 o                         
  -3   4  14        121.83        125.85         6.42 o                         
  -2   4  14        941.90        899.95        19.27 o                         
  -1   4  14        127.35        131.25         5.78 o                         
   0   4  14       1861.65       1826.60        46.98 o                         
   1   4  14        126.32        143.20         7.87 o                         
   2   4  14        959.98        909.12        22.93 o                         
   3   4  14        122.22        120.68         6.22 o                         
   4   4  14        274.64        269.98        10.03 o                         
   5   4  14         97.58        101.51         7.42 o                         
   6   4  14         99.06         99.95         8.23 o                         
  -6   5  14         15.45         21.48         9.52 o                         
  -5   5  14         13.08          5.13         5.21 o                         
  -4   5  14         44.98         49.42         7.31 o                         
  -3   5  14        196.30        193.11         8.50 o                         
  -2   5  14        134.07        122.87         5.89 o                         
  -1   5  14        491.38        496.81        13.51 o                         
   0   5  14        422.20        385.64        12.79 o                         
   1   5  14        495.44        464.66        12.73 o                         
   2   5  14        127.94        125.72         6.45 o                         
   3   5  14        194.61        177.89         8.47 o                         
   4   5  14         41.52         42.68         5.07 o                         
   5   5  14         13.76         10.68         6.45 o                         
   6   5  14         17.42         13.52         6.92 o                         
  -5   6  14        232.53        243.58        16.36 o                         
  -4   6  14        171.74        184.68        16.07 o                         
  -3   6  14        439.94        462.89        19.78 o                         
  -2   6  14         88.11         77.90         6.16 o                         
  -1   6  14        250.47        238.10         9.57 o                         
   0   6  14        177.94        173.11         9.11 o                         
   1   6  14        248.57        230.36        12.87 o                         
   2   6  14         87.36         77.29         6.41 o                         
   3   6  14        439.13        439.82        17.06 o                         
   4   6  14        170.58        194.88        14.06 o                         
   5   6  14        235.79        240.44        16.43 o                         
  -4   7  14          4.41         -5.93         5.93 o                         
  -3   7  14        163.92        160.79        22.40 o                         
  -2   7  14         35.60         40.06         8.09 o                         
  -1   7  14        106.35        109.39        14.73 o                         
   0   7  14         70.78         68.28         6.53 o                         
   1   7  14        103.14        110.23         9.23 o                         
   2   7  14         35.06         27.75         5.94 o                         
   3   7  14        161.18        167.34        13.17 o                         
   4   7  14          5.44         13.87         7.47 o                         
  -2   8  14        383.94        397.62        17.81 o                         
  -1   8  14         55.83         62.02         8.03 o                         
   0   8  14        294.53        275.34        17.58 o                         
   1   8  14         56.44         75.64         7.67 o                         
   2   8  14        379.88        390.59        23.77 o                         
   1   0  15       1096.53       1244.18        24.81 o                         
   2   0  15          0.07         -1.53         1.70 o                         
   3   0  15         19.91         23.94         3.20 o                         
   4   0  15          3.48          6.92         4.29 o                         
   5   0  15        448.06        440.62        13.94 o                         
   6   0  15          4.16         26.22         4.79 o                         
   7   0  15          0.56         -2.82         3.64 o                         
  -7   1  15        125.09        158.80        10.77 o                         
  -6   1  15          7.38         10.45         8.55 o                         
  -5   1  15        351.48        323.18        12.71 o                         
  -4   1  15        254.11        232.72         9.83 o                         
  -3   1  15        684.05        690.15        17.72 o                         
  -2   1  15       1184.51       1078.72        21.53 o                         
  -1   1  15         51.35         64.85         3.12 o                         
   0   1  15       3479.53       3640.90        79.71 o                         
   1   1  15         56.51         70.43         4.32 o                         
   2   1  15       1183.26       1065.81        28.12 o                         
   3   1  15        687.95        678.72        17.70 o                         
   4   1  15        269.63        263.98         9.52 o                         
   5   1  15        361.57        364.98        11.66 o                         
   6   1  15          5.81          2.02         3.98 o                         
   7   1  15        122.36        137.17         9.67 o                         
  -7   2  15         82.12         85.90        10.27 o                         
  -6   2  15        184.41        165.40        10.32 o                         
  -5   2  15          9.88          2.57         3.94 o                         
  -4   2  15       1002.97        950.95        30.87 o                         
  -3   2  15        653.85        572.89        16.68 o                         
  -2   2  15         50.86         58.14         3.75 o                         
  -1   2  15       1624.31       1725.88        39.46 o                         
   0   2  15         47.43         38.62         3.87 o                         
   1   2  15       1627.46       1684.23        42.61 o                         
   2   2  15         58.26         62.61         4.49 o                         
   3   2  15        648.53        609.21        15.86 o                         
   4   2  15       1025.63       1031.55        29.06 o                         
   5   2  15          9.96          7.81         3.58 o                         
   6   2  15        187.72        177.82        10.13 o                         
   7   2  15         81.30        100.18         8.43 o                         
  -6   3  15        124.98        157.92        14.85 o                         
  -5   3  15         75.43         72.42         7.25 o                         
  -4   3  15         13.99         16.68         3.39 o                         
  -3   3  15        125.05        131.31         5.45 o                         
  -2   3  15          0.92          0.82         1.32 o                         
  -1   3  15        562.76        534.10        14.45 o                         
   0   3  15        292.96        299.04         9.19 o                         
   1   3  15        579.61        569.90        14.82 o                         
   2   3  15          0.22          2.22         1.79 o                         
   3   3  15        114.63        116.10         5.73 o                         
   4   3  15         14.63         19.39         2.99 o                         
   5   3  15         74.67         64.67         6.03 o                         
   6   3  15        132.41        146.98        12.15 o                         
  -6   4  15        156.96        155.74        15.46 o                         
  -5   4  15        402.09        397.08        28.41 o                         
  -4   4  15        163.74        168.87         8.96 o                         
  -3   4  15         57.89         60.59         4.59 o                         
  -2   4  15        237.43        249.67         7.86 o                         
  -1   4  15        167.31        170.62         7.38 o                         
   0   4  15          7.75         11.00         3.39 o                         
   1   4  15        162.57        182.98        12.03 o                         
   2   4  15        240.33        253.81         9.35 o                         
   3   4  15         60.88         66.02         4.70 o                         
   4   4  15        162.29        166.74         8.00 o                         
   5   4  15        402.85        382.71        12.61 o                         
   6   4  15        156.38        162.32        10.44 o                         
  -6   5  15        270.08        273.44        34.25 o                         
  -5   5  15         36.45         36.59         6.99 o                         
  -4   5  15        180.15        179.67        13.61 o                         
  -3   5  15        372.20        356.88        14.16 o                         
  -2   5  15        178.05        167.71         6.97 o                         
  -1   5  15        168.67        198.70         9.25 o                         
   0   5  15          0.48          1.77         2.27 o                         
   1   5  15        159.64        182.49         9.53 o                         
   2   5  15        192.09        199.61         8.52 o                         
   3   5  15        373.64        371.51        12.72 o                         
   4   5  15        174.71        176.31        10.92 o                         
   5   5  15         37.36         35.54         7.58 o                         
   6   5  15        277.32        279.09        17.96 o                         
  -5   6  15         57.14         66.59         9.46 o                         
  -4   6  15        103.00        100.73        10.30 o                         
  -3   6  15        359.98        351.02        17.57 o                         
  -2   6  15        241.91        233.29        12.31 o                         
  -1   6  15        244.22        229.46         9.66 o                         
   0   6  15         80.50         90.61         6.88 o                         
   1   6  15        245.99        236.99        18.14 o                         
   2   6  15        232.88        228.27        11.11 o                         
   3   6  15        359.51        353.49        15.27 o                         
   4   6  15         97.84         93.27        10.20 o                         
   5   6  15         54.87         55.77         9.68 o                         
  -4   7  15         15.82         18.60         7.88 o                         
  -3   7  15        183.65        181.34        13.36 o                         
  -2   7  15        176.89        193.16        12.82 o                         
  -1   7  15         96.23         96.09         7.81 o                         
   0   7  15        276.00        271.39        14.61 o                         
   1   7  15         95.69         86.98         7.41 o                         
   2   7  15        176.23        175.03        10.30 o                         
   3   7  15        175.86        171.88        13.54 o                         
   4   7  15         17.66         29.61         8.35 o                         
  -2   8  15         48.19         55.01         7.92 o                         
  -1   8  15         23.89         27.08         5.97 o                         
   0   8  15          4.51         -0.10         5.24 o                         
   1   8  15         26.71         14.91         5.46 o                         
   2   8  15         49.61         58.54         7.92 o                         
   0   0  16       2237.61       2277.77        61.88 o                         
   1   0  16       1101.39       1226.96        26.09 o                         
   2   0  16         41.96         34.32         2.82 o                         
   3   0  16        436.46        435.69        12.57 o                         
   4   0  16        141.78        147.37         8.15 o                         
   5   0  16        252.96        267.14        11.42 o                         
   6   0  16         95.74        105.32         8.31 o                         
   7   0  16          9.65         13.13         4.95 o                         
  -7   1  16        112.68        102.96        10.35 o                         
  -6   1  16        146.96        167.36        14.21 o                         
  -5   1  16        188.85        174.48         9.60 o                         
  -4   1  16        360.88        365.21        12.91 o                         
  -3   1  16         88.27         85.16         5.28 o                         
  -2   1  16        578.89        614.22        13.13 o                         
  -1   1  16        492.78        500.10        11.26 o                         
   0   1  16         15.97         11.04         1.78 o                         
   1   1  16        496.39        508.62        14.54 o                         
   2   1  16        584.04        624.25        17.67 o                         
   3   1  16         95.08         98.80         5.41 o                         
   4   1  16        368.79        399.36        11.15 o                         
   5   1  16        191.56        194.11         8.78 o                         
   6   1  16        142.27        166.34        10.45 o                         
   7   1  16        109.82        110.60         8.90 o                         
  -7   2  16         65.81         57.81         9.63 o                         
  -6   2  16         57.49         66.84         8.72 o                         
  -5   2  16        575.58        540.44        19.92 o                         
  -4   2  16        170.92        157.38         8.97 o                         
  -3   2  16        193.25        197.52         8.45 o                         
  -2   2  16         76.88         85.50         4.82 o                         
  -1   2  16        967.07        958.39        22.78 o                         
   0   2  16          0.02          2.79         1.76 o                         
   1   2  16       1014.60       1038.91        26.06 o                         
   2   2  16         77.01         85.25         6.34 o                         
   3   2  16        213.49        205.26         7.44 o                         
   4   2  16        170.83        175.66         7.74 o                         
   5   2  16        583.02        551.91        21.88 o                         
   6   2  16         57.09         54.10         7.59 o                         
   7   2  16         65.25         64.25         7.26 o                         
  -6   3  16         48.72         73.24        10.75 o                         
  -5   3  16        165.44        157.33        14.04 o                         
  -4   3  16        350.30        321.96        11.43 o                         
  -3   3  16          3.13          5.03         2.24 o                         
  -2   3  16        288.47        292.67         9.82 o                         
  -1   3  16       1347.56       1276.21        30.63 o                         
   0   3  16         31.21         30.55         3.13 o                         
   1   3  16       1356.00       1311.11        30.54 o                         
   2   3  16        280.77        281.66        10.07 o                         
   3   3  16          4.08          1.55         2.89 o                         
   4   3  16        340.27        307.60        10.32 o                         
   5   3  16        164.87        176.65         9.46 o                         
   6   3  16         47.00         48.47         7.78 o                         
  -6   4  16         97.81         80.75        12.45 o                         
  -5   4  16         15.43          9.94         7.03 o                         
  -4   4  16        161.84        163.66        10.83 o                         
  -3   4  16        140.93        158.67         6.84 o                         
  -2   4  16        612.85        621.94        18.56 o                         
  -1   4  16        720.05        714.41        17.51 o                         
   0   4  16        417.38        408.99        14.79 o                         
   1   4  16        721.44        747.81        19.48 o                         
   2   4  16        599.15        592.16        18.95 o                         
   3   4  16        141.60        146.34         5.95 o                         
   4   4  16        171.88        175.61         8.79 o                         
   5   4  16         15.64         26.38         4.32 o                         
   6   4  16        103.29        115.82         9.07 o                         
  -5   5  16        189.22        189.94        14.26 o                         
  -4   5  16        400.01        405.74        18.11 o                         
  -3   5  16        171.25        201.27        12.59 o                         
  -2   5  16         11.80         10.42         3.80 o                         
  -1   5  16       1028.11       1042.04        24.85 o                         
   0   5  16        216.29        191.51         9.03 o                         
   1   5  16       1017.56       1049.63        27.09 o                         
   2   5  16          9.92          5.22         3.98 o                         
   3   5  16        180.00        204.18        11.30 o                         
   4   5  16        401.67        405.42        15.80 o                         
   5   5  16        193.17        190.57        14.24 o                         
  -5   6  16         73.96         60.34         8.85 o                         
  -4   6  16         39.75         39.41         7.95 o                         
  -3   6  16         35.06         36.95         7.03 o                         
  -2   6  16        253.92        266.05        12.94 o                         
  -1   6  16          9.81          8.94         3.56 o                         
   0   6  16         80.96         76.55         6.42 o                         
   1   6  16          9.34          6.57         4.03 o                         
   2   6  16        254.56        261.55        12.94 o                         
   3   6  16         39.44         44.28         7.29 o                         
   4   6  16         40.05         38.56         8.39 o                         
   5   6  16         70.89         43.03         8.74 o                         
  -4   7  16         22.42         18.36         9.55 o                         
  -3   7  16         15.05         20.66         7.14 o                         
  -2   7  16        220.77        216.79        13.22 o                         
  -1   7  16         72.31         65.31         6.99 o                         
   0   7  16        430.89        424.40        15.56 o                         
   1   7  16         70.86         65.90        10.02 o                         
   2   7  16        217.26        224.55        14.43 o                         
   3   7  16         13.55         18.49         7.20 o                         
   4   7  16         22.29         24.01         7.70 o                         
  -2   8  16        175.07        155.37        13.44 o                         
  -1   8  16        152.28        133.72        10.32 o                         
   0   8  16        202.60        234.71        14.29 o                         
   1   8  16        153.10        133.95         9.87 o                         
   2   8  16        168.82        165.24        19.62 o                         
   1   0  17        246.36        247.11         6.77 o                         
   2   0  17         38.60         49.71         3.30 o                         
   3   0  17       2407.67       2385.67        54.55 o                         
   4   0  17         15.10         23.84         4.23 o                         
   5   0  17         11.89         19.80         4.51 o                         
   6   0  17        270.59        245.11        14.23 o                         
   7   0  17         18.72         20.75         7.04 o                         
  -7   1  17          8.01          7.72        14.22 o                         
  -6   1  17        299.30        314.16        13.75 o                         
  -5   1  17        194.89        195.30         9.84 o                         
  -4   1  17       1328.05       1263.45        33.14 o                         
  -3   1  17        532.83        540.29        12.15 o                         
  -2   1  17        604.70        602.07        17.92 o                         
  -1   1  17        447.74        463.69        10.30 o                         
   0   1  17        903.61        904.18        21.36 o                         
   1   1  17        436.90        420.12        13.56 o                         
   2   1  17        625.86        638.13        17.86 o                         
   3   1  17        541.97        541.54        14.90 o                         
   4   1  17       1320.62       1195.85        30.10 o                         
   5   1  17        201.48        196.59         8.93 o                         
   6   1  17        292.69        286.79        13.86 o                         
   7   1  17          8.58          7.15         4.84 o                         
  -7   2  17        267.38        290.87        17.54 o                         
  -6   2  17        429.18        439.88        19.64 o                         
  -5   2  17         48.54         63.93         6.02 o                         
  -4   2  17        336.03        377.84        15.00 o                         
  -3   2  17          6.42         11.43         2.14 o                         
  -2   2  17        134.91        137.86         5.76 o                         
  -1   2  17       1300.28       1368.45        32.58 o                         
   0   2  17        348.01        347.73        13.71 o                         
   1   2  17       1301.96       1386.48        35.26 o                         
   2   2  17        126.59        129.92         6.58 o                         
   3   2  17          6.33         10.51         3.10 o                         
   4   2  17        338.97        357.95        11.73 o                         
   5   2  17         50.23         65.94         7.80 o                         
   6   2  17        429.95        423.12        15.34 o                         
   7   2  17        262.18        257.53        13.79 o                         
  -6   3  17        155.27        155.00        16.20 o                         
  -5   3  17        527.14        512.50        33.41 o                         
  -4   3  17        530.35        522.24        16.93 o                         
  -3   3  17        208.62        213.41        10.82 o                         
  -2   3  17        362.61        367.20        11.58 o                         
  -1   3  17        295.37        277.66         8.20 o                         
   0   3  17          1.32          2.04         2.20 o                         
   1   3  17        297.61        267.84        10.19 o                         
   2   3  17        363.05        338.91        11.70 o                         
   3   3  17        215.50        214.06         9.28 o                         
   4   3  17        536.94        531.40        15.12 o                         
   5   3  17        536.92        533.25        15.50 o                         
   6   3  17        151.60        144.48        11.57 o                         
  -6   4  17          3.06          6.64         8.14 o                         
  -5   4  17        185.03        216.74        17.05 o                         
  -4   4  17        105.35         95.62         8.49 o                         
  -3   4  17        849.68        810.39        28.98 o                         
  -2   4  17         92.75         95.03         6.57 o                         
  -1   4  17        939.50        885.03        20.80 o                         
   0   4  17        107.46        101.65         7.89 o                         
   1   4  17        934.42        894.86        28.59 o                         
   2   4  17         92.29         95.07         6.63 o                         
   3   4  17        842.49        794.75        19.27 o                         
   4   4  17        102.95        102.89         6.40 o                         
   5   4  17        181.38        187.52        10.61 o                         
   6   4  17          3.60          1.64         5.22 o                         
  -5   5  17        230.40        278.43        32.19 o                         
  -4   5  17        552.30        552.26        32.22 o                         
  -3   5  17        202.46        190.29        14.74 o                         
  -2   5  17        269.54        297.26        11.08 o                         
  -1   5  17       1276.13       1225.63        28.22 o                         
   0   5  17        183.37        179.04         8.76 o                         
   1   5  17       1250.50       1153.08        30.17 o                         
   2   5  17        265.50        314.15        13.33 o                         
   3   5  17        190.94        193.76        11.04 o                         
   4   5  17        538.76        501.48        18.70 o                         
   5   5  17        228.51        256.18        16.99 o                         
  -5   6  17         13.81         24.26        10.16 o                         
  -4   6  17        240.07        250.15        22.66 o                         
  -3   6  17        157.93        144.08        11.67 o                         
  -2   6  17         76.38         78.14         7.41 o                         
  -1   6  17         96.48         99.91         7.47 o                         
   0   6  17        269.33        245.82        13.04 o                         
   1   6  17         95.20         88.19         7.11 o                         
   2   6  17         74.02         71.02         7.48 o                         
   3   6  17        155.07        139.02        10.04 o                         
   4   6  17        240.05        250.86        27.37 o                         
   5   6  17         13.70          7.74         6.99 o                         
  -3   7  17        536.55        565.92        35.62 o                         
  -2   7  17         98.53        101.91         9.03 o                         
  -1   7  17        276.79        282.92        16.53 o                         
   0   7  17         29.43         39.03         5.84 o                         
   1   7  17        270.34        302.72        13.85 o                         
   2   7  17         92.52        102.62         9.14 o                         
   3   7  17        544.50        576.19        24.10 o                         
  -1   8  17        135.37        142.35        10.30 o                         
   0   8  17          3.35         11.38         5.77 o                         
   1   8  17        132.63        129.88         9.90 o                         
   0   0  18        385.15        343.37        16.71 o                         
   1   0  18         43.42         45.39         2.73 o                         
   2   0  18         65.91         70.43         4.07 o                         
   3   0  18        182.41        178.09        12.57 o                         
   4   0  18        402.72        421.29        13.27 o                         
   5   0  18         49.97         48.11         5.64 o                         
   6   0  18        427.11        502.42        20.32 o                         
   7   0  18         45.64         35.80         9.14 o                         
  -7   1  18        172.15        201.34        20.06 o                         
  -6   1  18         92.94         75.14         8.57 o                         
  -5   1  18         28.07         26.73         5.17 o                         
  -4   1  18       2244.21       2113.39        72.21 o                         
  -3   1  18        469.31        496.34        11.20 o                         
  -2   1  18        482.49        487.88        15.38 o                         
  -1   1  18        320.79        347.14         8.34 o                         
   0   1  18        215.05        223.76         6.82 o                         
   1   1  18        310.85        326.74        10.85 o                         
   2   1  18        499.88        523.90        15.39 o                         
   3   1  18        452.21        465.73        13.80 o                         
   4   1  18       2212.51       2214.44        50.56 o                         
   5   1  18         29.71         32.47         4.83 o                         
   6   1  18         87.44         75.15         7.30 o                         
   7   1  18        175.73        224.02        14.32 o                         
  -6   2  18         14.00         17.08         6.31 o                         
  -5   2  18        312.91        316.78        14.64 o                         
  -4   2  18        580.61        549.54        19.03 o                         
  -3   2  18        672.63        639.42        15.80 o                         
  -2   2  18        252.50        262.56         8.41 o                         
  -1   2  18       1644.99       1674.82        33.65 o                         
   0   2  18       1113.67       1194.32        28.48 o                         
   1   2  18       1655.13       1740.19        67.31 o                         
   2   2  18        252.09        259.57         9.51 o                         
   3   2  18        687.22        657.14        27.25 o                         
   4   2  18        580.08        533.02        15.60 o                         
   5   2  18        306.62        281.77        12.17 o                         
   6   2  18         13.94         21.30         4.93 o                         
  -6   3  18         40.95         51.12        10.11 o                         
  -5   3  18         76.42         74.09        12.28 o                         
  -4   3  18        143.00        149.15         8.48 o                         
  -3   3  18         68.96         72.04         6.51 o                         
  -2   3  18         97.24        104.72         5.79 o                         
  -1   3  18        354.82        343.02        11.18 o                         
   0   3  18        148.88        183.95         7.17 o                         
   1   3  18        367.69        365.45        16.64 o                         
   2   3  18         94.27        100.48         7.98 o                         
   3   3  18         66.04         69.25         7.14 o                         
   4   3  18        150.54        150.67         7.54 o                         
   5   3  18         72.46         64.87         5.67 o                         
   6   3  18         43.34         46.21         6.50 o                         
  -6   4  18        226.48        247.51        19.59 o                         
  -5   4  18         41.85         51.99         9.75 o                         
  -4   4  18        159.28        176.63        13.46 o                         
  -3   4  18        584.58        532.89        20.17 o                         
  -2   4  18        705.02        672.24        20.16 o                         
  -1   4  18        522.02        534.51        14.88 o                         
   0   4  18        637.31        613.37        21.38 o                         
   1   4  18        521.05        533.93        17.05 o                         
   2   4  18        689.16        668.31        22.53 o                         
   3   4  18        584.07        566.49        16.07 o                         
   4   4  18        163.18        181.34         9.68 o                         
   5   4  18         42.79         57.52         8.91 o                         
   6   4  18        225.78        217.07        13.65 o                         
  -5   5  18         16.32         25.23        10.31 o                         
  -4   5  18         10.98          4.22         5.13 o                         
  -3   5  18        106.04        106.44         9.44 o                         
  -2   5  18       1062.68        978.26        32.58 o                         
  -1   5  18         57.00         60.89         7.02 o                         
   0   5  18        547.50        551.45        16.38 o                         
   1   5  18         54.90         62.19         6.53 o                         
   2   5  18       1082.65       1063.47        29.75 o                         
   3   5  18        105.11        110.22         8.65 o                         
   4   5  18          9.19         16.53         5.52 o                         
   5   5  18         17.31         34.54         8.75 o                         
  -4   6  18         11.53          7.59         5.87 o                         
  -3   6  18        339.10        311.55        18.88 o                         
  -2   6  18        283.99        309.42        17.02 o                         
  -1   6  18        379.81        370.53        12.92 o                         
   0   6  18         11.02         12.40         4.67 o                         
   1   6  18        375.45        374.64        13.51 o                         
   2   6  18        285.55        285.74        17.98 o                         
   3   6  18        335.77        344.10        15.93 o                         
   4   6  18         11.50         25.91         7.24 o                         
  -3   7  18        150.76        176.69        13.59 o                         
  -2   7  18         89.67        103.96        10.63 o                         
  -1   7  18          5.40          6.06         4.68 o                         
   0   7  18        213.35        217.14        11.52 o                         
   1   7  18          6.47          7.00         4.51 o                         
   2   7  18         89.97        102.38         9.14 o                         
   3   7  18        155.28        175.04        13.94 o                         
  -1   8  18        150.88        149.16        10.65 o                         
   0   8  18        978.17        942.58        30.52 o                         
   1   8  18        149.86        141.19        10.36 o                         
   1   0  19        127.10        120.33         4.89 o                         
   2   0  19         10.31          9.61         2.05 o                         
   3   0  19          0.25          1.47         2.75 o                         
   4   0  19       1227.90       1113.30        28.28 o                         
   5   0  19        364.03        345.59        13.45 o                         
   6   0  19         67.50         92.61         8.66 o                         
   7   0  19        109.36        118.11        13.75 o                         
  -7   1  19         20.87         20.07         8.45 o                         
  -6   1  19         53.21         70.38         8.61 o                         
  -5   1  19          2.79         11.11         3.75 o                         
  -4   1  19        419.23        390.02        13.63 o                         
  -3   1  19        771.18        706.62        17.17 o                         
  -2   1  19        148.37        164.89         8.12 o                         
  -1   1  19        153.09        151.92         5.03 o                         
   0   1  19        546.20        544.38        13.80 o                         
   1   1  19        152.96        142.45         6.69 o                         
   2   1  19        159.47        184.82         7.86 o                         
   3   1  19        772.38        773.06        21.55 o                         
   4   1  19        436.50        431.62        13.02 o                         
   5   1  19          2.37          6.50         3.63 o                         
   6   1  19         54.25         60.60        10.50 o                         
   7   1  19         22.89         19.37         6.33 o                         
  -6   2  19         71.58         76.94         9.24 o                         
  -5   2  19        140.90        152.50        11.24 o                         
  -4   2  19        155.88        178.35        19.79 o                         
  -3   2  19       1965.44       2046.11        57.97 o                         
  -2   2  19       1383.31       1342.85        29.78 o                         
  -1   2  19        434.10        447.97         9.65 o                         
   0   2  19        959.09        998.26        22.05 o                         
   1   2  19        432.59        454.24        13.65 o                         
   2   2  19       1359.08       1383.66        35.63 o                         
   3   2  19       1972.03       2000.23        51.48 o                         
   4   2  19        150.77        144.21         8.54 o                         
   5   2  19        141.91        120.60         7.63 o                         
   6   2  19         77.94         84.88         9.04 o                         
  -6   3  19         32.22         19.29         6.80 o                         
  -5   3  19         19.53          3.36         6.65 o                         
  -4   3  19        251.63        261.20        20.70 o                         
  -3   3  19        159.74        160.15         9.15 o                         
  -2   3  19        409.55        422.79        19.39 o                         
  -1   3  19         76.34         73.79         5.39 o                         
   0   3  19        621.75        650.88        17.17 o                         
   1   3  19         70.11         79.39         6.68 o                         
   2   3  19        423.07        412.54        13.44 o                         
   3   3  19        154.11        149.01         8.23 o                         
   4   3  19        240.08        220.90        11.95 o                         
   5   3  19         17.26         13.79         4.24 o                         
   6   3  19         28.99         28.35         5.62 o                         
  -6   4  19         77.51         74.22        15.48 o                         
  -5   4  19        179.99        160.01        18.17 o                         
  -4   4  19        204.64        205.57        18.02 o                         
  -3   4  19          3.53          5.15         4.16 o                         
  -2   4  19        498.44        486.13        15.79 o                         
  -1   4  19        439.60        428.88        15.17 o                         
   0   4  19         84.74         78.68        10.54 o                         
   1   4  19        457.18        443.72        14.93 o                         
   2   4  19        501.84        479.87        17.72 o                         
   3   4  19          1.93         -0.02         2.78 o                         
   4   4  19        203.81        198.13        10.41 o                         
   5   4  19        174.53        154.81         9.75 o                         
   6   4  19         75.68         55.68         7.82 o                         
  -5   5  19        306.72        332.60        22.55 o                         
  -4   5  19        247.53        266.42        14.77 o                         
  -3   5  19         65.44         60.81         7.50 o                         
  -2   5  19        227.79        216.02        10.96 o                         
  -1   5  19        412.71        431.07        12.66 o                         
   0   5  19        175.64        180.26         9.48 o                         
   1   5  19        413.84        402.66        13.79 o                         
   2   5  19        223.09        234.48        15.72 o                         
   3   5  19         59.35         49.24         6.59 o                         
   4   5  19        257.67        266.44        14.05 o                         
   5   5  19        306.21        314.11        25.05 o                         
  -4   6  19        199.30        192.03        14.00 o                         
  -3   6  19         25.14         27.30         6.63 o                         
  -2   6  19        246.31        265.54        13.40 o                         
  -1   6  19        141.31        129.86         7.76 o                         
   0   6  19         23.16         27.05         4.94 o                         
   1   6  19        141.26        132.65         8.70 o                         
   2   6  19        246.79        249.81        16.75 o                         
   3   6  19         24.15         32.08         6.28 o                         
   4   6  19        203.88        177.77        14.29 o                         
  -3   7  19        148.29        166.71        13.67 o                         
  -2   7  19        114.44        149.72        12.66 o                         
  -1   7  19        274.94        276.63        13.40 o                         
   0   7  19        239.45        255.22        15.77 o                         
   1   7  19        284.45        284.55        13.87 o                         
   2   7  19        121.43        143.67        10.96 o                         
   3   7  19        149.82        167.40        13.65 o                         
   0   8  19         38.33         68.47         9.52 o                         
   0   0  20        287.43        257.98        18.31 o                         
   1   0  20         34.69         33.14         2.52 o                         
   2   0  20        862.87        859.11        19.83 o                         
   3   0  20        679.32        713.66        19.25 o                         
   4   0  20        550.18        519.70        15.71 o                         
   5   0  20        436.41        383.20        14.45 o                         
   6   0  20         14.00         15.98         7.41 o                         
  -6   1  20        137.72        148.54        11.49 o                         
  -5   1  20        354.58        334.83        20.31 o                         
  -4   1  20        548.79        528.80        17.10 o                         
  -3   1  20        574.46        549.63        15.00 o                         
  -2   1  20         81.82         85.27         5.95 o                         
  -1   1  20        986.87       1015.02        22.56 o                         
   0   1  20         45.27         47.14         3.14 o                         
   1   1  20        971.36        996.41        28.01 o                         
   2   1  20         87.72         84.03         5.57 o                         
   3   1  20        556.80        522.71        16.93 o                         
   4   1  20        557.61        584.34        16.46 o                         
   5   1  20        358.08        333.26        13.14 o                         
   6   1  20        141.36        148.15        13.58 o                         
  -6   2  20         38.90         43.21         7.74 o                         
  -5   2  20        752.59        728.81        25.42 o                         
  -4   2  20        882.57        856.24        35.62 o                         
  -3   2  20         90.72         86.50         9.18 o                         
  -2   2  20         72.49         76.90         4.19 o                         
  -1   2  20        686.05        618.25        18.42 o                         
   0   2  20        136.06        148.38         5.08 o                         
   1   2  20        670.91        630.69        17.86 o                         
   2   2  20         72.04         73.78         5.38 o                         
   3   2  20         81.09         73.29         5.75 o                         
   4   2  20        881.89        828.82        24.72 o                         
   5   2  20        738.55        671.44        21.98 o                         
   6   2  20         39.49         38.73         7.26 o                         
  -6   3  20        155.20        161.42        12.94 o                         
  -5   3  20          5.08         -0.92         6.11 o                         
  -4   3  20        421.07        440.50        23.05 o                         
  -3   3  20         88.21         97.01        10.44 o                         
  -2   3  20        162.50        150.07         9.49 o                         
  -1   3  20         82.40         88.60         5.79 o                         
   0   3  20        519.15        499.78        12.53 o                         
   1   3  20         82.04         71.16         6.43 o                         
   2   3  20        164.75        163.66         7.67 o                         
   3   3  20         87.95         79.68         8.58 o                         
   4   3  20        406.12        417.86        14.90 o                         
   5   3  20          4.14         10.00         4.20 o                         
   6   3  20        148.60        157.89        11.64 o                         
  -5   4  20         21.30         23.02         8.45 o                         
  -4   4  20        246.42        240.98        12.96 o                         
  -3   4  20         42.85         50.19         6.41 o                         
  -2   4  20        841.17        832.68        33.88 o                         
  -1   4  20        184.47        177.25         9.76 o                         
   0   4  20        256.67        277.23        13.08 o                         
   1   4  20        184.70        181.72         9.43 o                         
   2   4  20        849.03        847.19        27.43 o                         
   3   4  20         43.53         41.11         4.89 o                         
   4   4  20        246.10        246.34        11.36 o                         
   5   4  20         21.79         17.73         5.10 o                         
  -5   5  20        255.82        262.30        20.15 o                         
  -4   5  20        107.42         95.53        10.42 o                         
  -3   5  20        366.30        357.72        16.59 o                         
  -2   5  20        783.88        789.90        27.21 o                         
  -1   5  20        111.76        114.66         7.80 o                         
   0   5  20         75.57         80.02         7.11 o                         
   1   5  20        103.39        122.49         7.91 o                         
   2   5  20        798.10        748.40        23.86 o                         
   3   5  20        372.61        382.58        15.72 o                         
   4   5  20        111.24        115.66        11.12 o                         
   5   5  20        261.72        283.80        18.14 o                         
  -4   6  20         72.87         66.60         9.07 o                         
  -3   6  20         85.36         85.77         9.35 o                         
  -2   6  20         13.20         13.54         6.01 o                         
  -1   6  20        356.80        365.35        13.58 o                         
   0   6  20         20.30         23.80         4.88 o                         
   1   6  20        374.36        369.68        16.02 o                         
   2   6  20         13.09         11.03         5.05 o                         
   3   6  20         89.19        105.33         9.37 o                         
   4   6  20         72.74         75.42        11.73 o                         
  -3   7  20        250.80        235.74        15.65 o                         
  -2   7  20        145.12        158.55        12.74 o                         
  -1   7  20          1.50          7.34         5.92 o                         
   0   7  20         71.91         59.74         8.61 o                         
   1   7  20          1.50          4.18         4.59 o                         
   2   7  20        140.01        146.53        11.21 o                         
   3   7  20        255.89        237.07        24.55 o                         
   1   0  21        589.10        614.12        14.41 o                         
   2   0  21         69.54         63.37         4.02 o                         
   3   0  21        419.67        418.14        13.00 o                         
   4   0  21       1080.12       1056.04        27.33 o                         
   5   0  21          1.06          1.76         4.05 o                         
   6   0  21          0.01         13.60         6.74 o                         
  -6   1  21         95.31         99.55        10.03 o                         
  -5   1  21         98.52        102.72         9.15 o                         
  -4   1  21        703.52        713.57        23.83 o                         
  -3   1  21        316.68        331.23        12.48 o                         
  -2   1  21        360.11        364.35        12.76 o                         
  -1   1  21        196.77        220.70         8.38 o                         
   0   1  21       1561.39       1539.12        35.52 o                         
   1   1  21        211.18        229.38         8.60 o                         
   2   1  21        358.12        388.34        12.68 o                         
   3   1  21        316.47        308.10        13.47 o                         
   4   1  21        685.20        666.37        18.98 o                         
   5   1  21         93.68         95.64         7.56 o                         
   6   1  21         92.91         87.10         9.27 o                         
  -6   2  21         48.44         55.47         8.71 o                         
  -5   2  21        110.01        119.46        10.26 o                         
  -4   2  21         86.86         76.31        13.13 o                         
  -3   2  21        338.33        319.26        14.05 o                         
  -2   2  21        484.52        471.69        12.12 o                         
  -1   2  21        540.30        572.45        13.10 o                         
   0   2  21        989.65       1010.46        23.96 o                         
   1   2  21        540.94        539.79        18.20 o                         
   2   2  21        462.62        444.82        14.64 o                         
   3   2  21        342.43        331.68        12.12 o                         
   4   2  21         96.52         94.67         9.21 o                         
   5   2  21        108.46        118.68         8.73 o                         
   6   2  21         48.15         50.10         9.29 o                         
  -6   3  21        110.87        123.28        11.72 o                         
  -5   3  21         77.98         90.68         9.44 o                         
  -4   3  21         75.59         85.86        10.56 o                         
  -3   3  21         61.25         74.88         6.68 o                         
  -2   3  21         75.79         84.34         7.14 o                         
  -1   3  21        555.86        545.00        15.65 o                         
   0   3  21         58.74         76.51         4.79 o                         
   1   3  21        541.53        534.46        23.12 o                         
   2   3  21         74.27         83.07         5.88 o                         
   3   3  21         64.88        102.86         6.76 o                         
   4   3  21         75.62         83.86         6.91 o                         
   5   3  21         82.05         73.72         8.54 o                         
   6   3  21        112.90        120.20        14.10 o                         
  -5   4  21          3.82          2.29         6.95 o                         
  -4   4  21         73.39         83.91        12.43 o                         
  -3   4  21        312.81        316.23        16.63 o                         
  -2   4  21        143.47        138.03        11.67 o                         
  -1   4  21        477.10        481.60        21.84 o                         
   0   4  21         71.22         54.00         7.93 o                         
   1   4  21        473.51        447.79        17.65 o                         
   2   4  21        143.21        149.95        11.97 o                         
   3   4  21        318.08        311.65        13.05 o                         
   4   4  21         71.46         60.05         6.75 o                         
   5   4  21          2.92         -4.07         4.07 o                         
  -5   5  21        122.55        108.72        13.85 o                         
  -4   5  21        174.97        171.27        11.97 o                         
  -3   5  21        148.42        136.78        10.71 o                         
  -2   5  21         58.20         55.31         6.22 o                         
  -1   5  21        312.96        290.46        14.89 o                         
   0   5  21        253.74        249.71        12.53 o                         
   1   5  21        327.53        288.74        13.44 o                         
   2   5  21         52.71         50.96         6.34 o                         
   3   5  21        151.68        157.04        10.51 o                         
   4   5  21        170.27        162.39        11.32 o                         
   5   5  21        123.70        123.76        12.38 o                         
  -4   6  21         33.43         38.60         7.67 o                         
  -3   6  21        103.19        113.23        10.72 o                         
  -2   6  21        311.71        329.37        16.63 o                         
  -1   6  21          2.92          4.44         4.20 o                         
   0   6  21         38.52         34.52         5.37 o                         
   1   6  21          3.18          0.15         4.24 o                         
   2   6  21        294.82        242.48        14.06 o                         
   3   6  21        104.80        117.39         9.96 o                         
   4   6  21         28.72         42.91         8.35 o                         
  -2   7  21        271.57        253.11        16.48 o                         
  -1   7  21        172.22        171.48        12.03 o                         
   0   7  21         11.05         12.74         5.37 o                         
   1   7  21        169.82        164.40        11.01 o                         
   2   7  21        272.50        308.17        16.12 o                         
   0   0  22        291.40        293.15        15.84 o                         
   1   0  22         85.50         79.43         3.93 o                         
   2   0  22        183.25        192.78         7.32 o                         
   3   0  22         66.58         57.79         5.03 o                         
   4   0  22          1.14         -3.19         3.19 o                         
   5   0  22         34.32         30.81         6.05 o                         
   6   0  22        121.65        108.88        16.89 o                         
  -6   1  22        252.10        250.85        23.75 o                         
  -5   1  22         62.62         72.54         8.19 o                         
  -4   1  22        437.65        448.20        17.77 o                         
  -3   1  22        908.24        905.88        26.14 o                         
  -2   1  22        135.40        134.34         7.65 o                         
  -1   1  22        740.67        701.46        18.18 o                         
   0   1  22         69.77         77.13         4.10 o                         
   1   1  22        758.51        742.00        20.49 o                         
   2   1  22        127.20        127.61         7.26 o                         
   3   1  22        904.15        907.81        26.17 o                         
   4   1  22        445.74        470.29        17.52 o                         
   5   1  22         57.58         70.15         7.33 o                         
   6   1  22        248.36        289.27        19.02 o                         
  -6   2  22        111.61        100.70        10.54 o                         
  -5   2  22         16.28         14.30         5.71 o                         
  -4   2  22         67.19         71.42        12.18 o                         
  -3   2  22        472.58        477.61        20.08 o                         
  -2   2  22        698.69        650.86        17.78 o                         
  -1   2  22        769.57        743.09        15.16 o                         
   0   2  22         92.80         94.70         4.07 o                         
   1   2  22        745.38        756.51        21.08 o                         
   2   2  22        699.09        680.30        22.53 o                         
   3   2  22        467.37        444.91        15.37 o                         
   4   2  22         66.85         68.61         6.29 o                         
   5   2  22         13.12          5.89         5.15 o                         
   6   2  22        111.25        109.04        12.25 o                         
  -6   3  22         95.94         87.54        10.35 o                         
  -5   3  22         12.28          7.28         5.47 o                         
  -4   3  22        650.44        619.29        26.65 o                         
  -3   3  22         64.11         62.22         6.16 o                         
  -2   3  22        343.70        324.77        16.78 o                         
  -1   3  22        780.31        786.95        19.15 o                         
   0   3  22         67.35         78.86         5.08 o                         
   1   3  22        767.83        780.43        35.76 o                         
   2   3  22        350.66        331.43        11.85 o                         
   3   3  22         68.02         76.05         6.16 o                         
   4   3  22        664.76        576.45        22.07 o                         
   5   3  22         14.68         22.04         6.21 o                         
   6   3  22        101.17        101.70        16.32 o                         
  -5   4  22         90.87         81.28        12.01 o                         
  -4   4  22          9.60          5.21         6.72 o                         
  -3   4  22        100.89         88.54         8.22 o                         
  -2   4  22         28.26         21.05         5.20 o                         
  -1   4  22         65.62         75.84         6.64 o                         
   0   4  22        144.26        174.07         9.90 o                         
   1   4  22         65.86         77.35         8.29 o                         
   2   4  22         23.13         18.04         7.02 o                         
   3   4  22         99.65         91.45         7.96 o                         
   4   4  22         10.26          6.20         5.90 o                         
   5   4  22         91.74         81.03         7.73 o                         
  -5   5  22         37.08         45.03        10.90 o                         
  -4   5  22        168.64        209.45        16.90 o                         
  -3   5  22        489.68        478.29        19.65 o                         
  -2   5  22        484.31        509.10        20.17 o                         
  -1   5  22         82.34         85.36         6.81 o                         
   0   5  22         12.74          6.46         4.35 o                         
   1   5  22         88.46         94.67         7.89 o                         
   2   5  22        480.75        477.62        19.81 o                         
   3   5  22        490.87        479.44        18.06 o                         
   4   5  22        166.95        150.19        10.98 o                         
   5   5  22         34.23         50.38         9.08 o                         
  -4   6  22         34.71         35.78         8.01 o                         
  -3   6  22        209.98        212.02        14.05 o                         
  -2   6  22        184.75        185.88        17.25 o                         
  -1   6  22         18.74         20.48         5.02 o                         
   0   6  22         19.57          9.18         4.40 o                         
   1   6  22         18.39         20.95         6.59 o                         
   2   6  22        184.61        175.94        11.76 o                         
   3   6  22        211.92        185.59        12.25 o                         
   4   6  22         35.01         39.19         8.96 o                         
  -2   7  22         76.60         68.23         9.39 o                         
  -1   7  22        359.04        346.19        16.46 o                         
   0   7  22         54.28         46.53         8.70 o                         
   1   7  22        357.69        339.60        18.35 o                         
   2   7  22         76.68         91.55         9.61 o                         
   1   0  23         85.31         82.10         4.56 o                         
   2   0  23       1388.73       1369.31        36.45 o                         
   3   0  23        152.39        164.05         8.29 o                         
   4   0  23         88.51         81.64         6.64 o                         
   5   0  23        145.66        162.56        11.06 o                         
   6   0  23         58.82         61.37        14.05 o                         
  -6   1  23         52.52         36.31         7.59 o                         
  -5   1  23        282.13        266.86        16.38 o                         
  -4   1  23        117.97        115.37        12.67 o                         
  -3   1  23        153.60        150.84         9.08 o                         
  -2   1  23        976.08        961.78        27.79 o                         
  -1   1  23        893.66        865.93        27.58 o                         
   0   1  23         41.84         47.91         3.38 o                         
   1   1  23        889.48        881.93        32.57 o                         
   2   1  23        990.07       1032.16        27.70 o                         
   3   1  23        159.61        166.78         9.20 o                         
   4   1  23        115.17        117.94         8.65 o                         
   5   1  23        291.51        273.86        15.18 o                         
   6   1  23         55.76         53.89        11.70 o                         
  -6   2  23          4.32          6.43         6.49 o                         
  -5   2  23         62.52         65.14         9.45 o                         
  -4   2  23        317.31        297.25        19.73 o                         
  -3   2  23         68.60         73.37         6.53 o                         
  -2   2  23       2076.35       2051.16        48.65 o                         
  -1   2  23         11.16          9.55         1.39 o                         
   0   2  23        755.97        745.16        18.61 o                         
   1   2  23         11.36         10.10         3.02 o                         
   2   2  23       2102.51       2138.42        53.49 o                         
   3   2  23         70.04         70.28         6.08 o                         
   4   2  23        328.66        320.45        12.88 o                         
   5   2  23         63.79         62.90        10.16 o                         
   6   2  23          2.99          8.95         7.04 o                         
  -5   3  23          1.10          7.43         5.83 o                         
  -4   3  23        258.94        280.42        14.70 o                         
  -3   3  23        240.81        260.01        10.68 o                         
  -2   3  23        212.03        216.02         8.97 o                         
  -1   3  23        494.55        516.42        14.25 o                         
   0   3  23          3.42         -2.29         2.29 o                         
   1   3  23        507.20        575.63        19.78 o                         
   2   3  23        201.77        209.92         9.63 o                         
   3   3  23        246.13        251.93        11.16 o                         
   4   3  23        258.21        255.08        14.40 o                         
   5   3  23          1.68         -2.04         5.39 o                         
  -5   4  23        251.24        287.34        20.68 o                         
  -4   4  23        142.28        131.03        13.19 o                         
  -3   4  23         75.95         77.78         8.19 o                         
  -2   4  23        225.49        206.50        12.17 o                         
  -1   4  23       1297.70       1252.16        35.10 o                         
   0   4  23        112.68        103.08        12.91 o                         
   1   4  23       1290.05       1268.14        39.08 o                         
   2   4  23        225.53        239.53        12.67 o                         
   3   4  23         69.85         60.05        10.13 o                         
   4   4  23        143.18        140.19        11.56 o                         
   5   4  23        255.16        265.19        13.67 o                         
  -4   5  23        359.03        359.91        23.33 o                         
  -3   5  23        110.46        108.07         9.74 o                         
  -2   5  23         48.83         62.21         7.83 o                         
  -1   5  23        613.80        633.08        19.12 o                         
   0   5  23          4.85          1.56         4.25 o                         
   1   5  23        605.95        651.22        21.82 o                         
   2   5  23         49.05         54.16         8.46 o                         
   3   5  23        106.85        110.50        14.73 o                         
   4   5  23        369.10        383.91        17.96 o                         
  -3   6  23        215.20        222.68        14.53 o                         
  -2   6  23        246.42        252.52        15.77 o                         
  -1   6  23        171.93        153.55         9.65 o                         
   0   6  23        402.37        383.90        14.66 o                         
   1   6  23        171.72        154.86        15.19 o                         
   2   6  23        259.08        275.51        21.11 o                         
   3   6  23        214.90        215.33        13.41 o                         
  -2   7  23        153.48        137.61        12.28 o                         
  -1   7  23          0.11          2.56         5.17 o                         
   0   7  23         16.58         13.16         5.78 o                         
   1   7  23          0.39          0.55         4.98 o                         
   2   7  23        149.72        141.83        11.58 o                         
   0   0  24        168.84        177.21         9.40 o                         
   1   0  24         51.81         51.32         4.16 o                         
   2   0  24       1554.40       1559.03        41.10 o                         
   3   0  24          1.37          9.48         3.52 o                         
   4   0  24        259.31        252.96        11.41 o                         
   5   0  24         27.72         34.79         6.39 o                         
   6   0  24         41.02         55.65        14.95 o                         
  -6   1  24        122.82        133.04        15.01 o                         
  -5   1  24        219.96        218.74        14.42 o                         
  -4   1  24        256.50        299.03        14.52 o                         
  -3   1  24        762.87        716.31        26.82 o                         
  -2   1  24          1.90          5.44         3.45 o                         
  -1   1  24        116.29        113.64         7.52 o                         
   0   1  24        303.60        271.05         8.45 o                         
   1   1  24        116.89        118.03         6.80 o                         
   2   1  24          2.27          4.48         3.16 o                         
   3   1  24        775.37        745.46        22.17 o                         
   4   1  24        264.95        284.83        12.89 o                         
   5   1  24        219.17        225.59        12.55 o                         
   6   1  24        126.03        160.62        14.78 o                         
  -6   2  24          4.89          3.53         6.01 o                         
  -5   2  24         40.86         46.52        10.43 o                         
  -4   2  24         21.33         30.03         9.04 o                         
  -3   2  24        811.21        775.23        23.89 o                         
  -2   2  24        347.95        342.13        11.01 o                         
  -1   2  24        115.53        113.70         5.38 o                         
   0   2  24          3.91          4.09         1.66 o                         
   1   2  24        117.50        115.54         7.35 o                         
   2   2  24        348.03        340.69        12.46 o                         
   3   2  24        812.11        784.77        23.39 o                         
   4   2  24         21.51         26.75         5.32 o                         
   5   2  24         43.10         52.17         7.66 o                         
   6   2  24          4.51          7.76         7.11 o                         
  -5   3  24        224.16        202.17        14.30 o                         
  -4   3  24        224.37        226.55        13.76 o                         
  -3   3  24         12.68         22.13         5.86 o                         
  -2   3  24        116.85        126.19         6.96 o                         
  -1   3  24        136.92        139.22         6.60 o                         
   0   3  24         32.56         36.86         4.98 o                         
   1   3  24        147.54        165.95        10.17 o                         
   2   3  24        108.04        102.64         6.89 o                         
   3   3  24         14.71         21.49         4.27 o                         
   4   3  24        214.75        193.31        12.85 o                         
   5   3  24        224.20        220.98        14.29 o                         
  -5   4  24        129.45        141.57        15.93 o                         
  -4   4  24        380.76        445.59        22.85 o                         
  -3   4  24         73.54         66.16         7.37 o                         
  -2   4  24        631.88        635.33        23.32 o                         
  -1   4  24         51.93         69.62         6.76 o                         
   0   4  24        346.75        340.02        13.75 o                         
   1   4  24         51.83         65.53         7.28 o                         
   2   4  24        639.25        657.96        23.41 o                         
   3   4  24         74.31         82.33        10.09 o                         
   4   4  24        384.25        372.90        23.55 o                         
   5   4  24        127.92        133.08        12.50 o                         
  -4   5  24         37.69         48.10        10.41 o                         
  -3   5  24        485.13        430.28        19.54 o                         
  -2   5  24        267.03        244.74        14.75 o                         
  -1   5  24         18.46         27.14         4.93 o                         
   0   5  24        514.24        467.89        17.44 o                         
   1   5  24         20.71         31.35         8.88 o                         
   2   5  24        259.11        255.93        15.22 o                         
   3   5  24        476.21        426.43        25.54 o                         
   4   5  24         36.32         39.72         7.34 o                         
  -3   6  24         64.99         73.34         9.41 o                         
  -2   6  24        481.58        457.86        20.91 o                         
  -1   6  24        294.13        300.24        16.94 o                         
   0   6  24         25.18         30.62         6.13 o                         
   1   6  24        287.63        268.43        13.53 o                         
   2   6  24        481.22        498.90        19.21 o                         
   3   6  24         62.11         70.07        15.87 o                         
  -1   7  24         78.47         68.99         8.71 o                         
   0   7  24        243.10        258.11        17.57 o                         
   1   7  24         79.30         83.10         8.43 o                         
   1   0  25         86.74         95.32         5.99 o                         
   2   0  25        399.95        445.08        14.94 o                         
   3   0  25         16.57         18.38         4.52 o                         
   4   0  25        142.29        136.06         9.11 o                         
   5   0  25         83.32         89.93         8.73 o                         
   6   0  25         17.61         13.25         8.12 o                         
  -6   1  25         89.14        110.19        13.74 o                         
  -5   1  25        416.28        409.58        24.07 o                         
  -4   1  25        168.31        166.49        10.21 o                         
  -3   1  25         42.33         44.45         5.77 o                         
  -2   1  25        141.77        145.70         8.48 o                         
  -1   1  25        258.86        280.49        10.39 o                         
   0   1  25         38.66         38.30         3.05 o                         
   1   1  25        270.12        271.90        10.51 o                         
   2   1  25        150.05        152.77        11.08 o                         
   3   1  25         46.79         58.02         6.79 o                         
   4   1  25        163.78        147.34         9.37 o                         
   5   1  25        420.03        420.68        16.29 o                         
   6   1  25         86.59         97.32        11.82 o                         
  -5   2  25         44.00         44.08        11.56 o                         
  -4   2  25        258.09        266.63        15.19 o                         
  -3   2  25        173.91        187.59        12.45 o                         
  -2   2  25         72.57         73.82         5.14 o                         
  -1   2  25         31.93         34.70         3.57 o                         
   0   2  25        794.33        807.38        20.16 o                         
   1   2  25         32.17         30.85         3.99 o                         
   2   2  25         83.99         92.41         6.46 o                         
   3   2  25        176.37        172.65         9.59 o                         
   4   2  25        240.87        242.15        12.47 o                         
   5   2  25         44.39         40.57         6.94 o                         
  -5   3  25        135.63        138.94        12.06 o                         
  -4   3  25         72.61         74.84         8.65 o                         
  -3   3  25        249.84        239.46        13.06 o                         
  -2   3  25        292.32        301.87        11.19 o                         
  -1   3  25         43.79         46.15         4.18 o                         
   0   3  25        601.77        607.72        21.53 o                         
   1   3  25         47.60         45.81         7.57 o                         
   2   3  25        301.25        300.57        14.08 o                         
   3   3  25        246.24        230.11        10.72 o                         
   4   3  25         75.11         61.22         7.73 o                         
   5   3  25        139.44        155.24        12.24 o                         
  -5   4  25        170.47        207.10        14.88 o                         
  -4   4  25         83.77         95.02        19.22 o                         
  -3   4  25          5.57          6.87         4.47 o                         
  -2   4  25       1430.77       1485.54        45.24 o                         
  -1   4  25        761.07        734.00        22.98 o                         
   0   4  25         19.55         20.42         4.91 o                         
   1   4  25        764.13        720.61        25.70 o                         
   2   4  25       1425.58       1449.54        44.97 o                         
   3   4  25          3.31         -2.73         6.03 o                         
   4   4  25         81.53         73.93        10.60 o                         
   5   4  25        170.19        191.55        13.45 o                         
  -4   5  25        243.64        215.60        18.11 o                         
  -3   5  25        143.63        148.44        16.37 o                         
  -2   5  25        125.07        114.52        10.27 o                         
  -1   5  25        138.75        144.37        10.82 o                         
   0   5  25          8.42         14.52         5.30 o                         
   1   5  25        133.58        125.96        10.33 o                         
   2   5  25        123.18        131.75        18.83 o                         
   3   5  25        139.01        141.88        10.59 o                         
   4   5  25        237.02        207.41        16.52 o                         
  -3   6  25         14.21         14.54         6.28 o                         
  -2   6  25          1.71          3.94         5.82 o                         
  -1   6  25         67.99         63.87         7.11 o                         
   0   6  25        139.64        139.60         9.49 o                         
   1   6  25         68.04         74.97         8.30 o                         
   2   6  25          2.73          4.93         5.43 o                         
   3   6  25         15.09         10.17         8.60 o                         
   0   7  25        286.39        274.61        17.43 o                         
   0   0  26        196.71        231.53        14.50 o                         
   1   0  26         48.43         45.79         4.18 o                         
   2   0  26        122.49        140.50         9.52 o                         
   3   0  26        299.07        299.92        13.90 o                         
   4   0  26         62.57         83.06         7.53 o                         
   5   0  26          2.85          8.73         5.22 o                         
   6   0  26         24.71         25.25         8.05 o                         
  -5   1  26        103.23        136.44        11.05 o                         
  -4   1  26        409.28        401.97        16.68 o                         
  -3   1  26        305.28        296.55        12.91 o                         
  -2   1  26        476.35        471.46        15.97 o                         
  -1   1  26       1597.31       1555.01        36.49 o                         
   0   1  26        211.39        208.87         6.97 o                         
   1   1  26       1595.20       1530.29        40.47 o                         
   2   1  26        463.88        463.37        15.66 o                         
   3   1  26        319.34        333.33        13.01 o                         
   4   1  26        404.57        404.79        15.81 o                         
   5   1  26        104.29        121.08         9.71 o                         
  -5   2  26         79.98         91.91         9.63 o                         
  -4   2  26        159.28        161.06        11.63 o                         
  -3   2  26         78.98         86.34         7.52 o                         
  -2   2  26        890.98        883.56        22.85 o                         
  -1   2  26        283.80        251.38        11.04 o                         
   0   2  26        119.48        127.22         8.68 o                         
   1   2  26        298.30        278.06        10.46 o                         
   2   2  26        891.23        862.81        25.17 o                         
   3   2  26         83.17         79.46        10.50 o                         
   4   2  26        160.97        143.35         9.46 o                         
   5   2  26         74.93         65.25         8.64 o                         
  -5   3  26        174.03        164.42        13.30 o                         
  -4   3  26         71.90         62.15         7.96 o                         
  -3   3  26         98.49         84.84         8.31 o                         
  -2   3  26        119.53        132.94         7.55 o                         
  -1   3  26        904.99        875.84        21.40 o                         
   0   3  26        464.20        422.44        19.05 o                         
   1   3  26        903.20        866.60        28.92 o                         
   2   3  26        119.67        123.92         9.62 o                         
   3   3  26         90.80         83.71         8.49 o                         
   4   3  26         76.28         54.01         7.85 o                         
   5   3  26        169.22        166.00        12.55 o                         
  -4   4  26         87.75         68.76         9.69 o                         
  -3   4  26        210.74        197.96        17.20 o                         
  -2   4  26        147.05        155.45        12.42 o                         
  -1   4  26         23.26         21.86         5.01 o                         
   0   4  26        169.19        161.29        10.09 o                         
   1   4  26         23.05         15.25         5.76 o                         
   2   4  26        137.06        141.51        10.47 o                         
   3   4  26        210.81        206.01        15.74 o                         
   4   4  26         81.88         80.53        12.91 o                         
  -4   5  26        111.86        128.23        14.51 o                         
  -3   5  26         27.70         27.44         6.35 o                         
  -2   5  26        438.59        432.42        32.27 o                         
  -1   5  26        192.61        188.00        10.49 o                         
   0   5  26         18.55         21.74         5.61 o                         
   1   5  26        195.76        210.75        13.45 o                         
   2   5  26        427.91        415.35        20.05 o                         
   3   5  26         24.49         24.73         7.02 o                         
   4   5  26        114.42        145.53        15.03 o                         
  -2   6  26         39.92         37.74         7.58 o                         
  -1   6  26        308.63        335.82        16.22 o                         
   0   6  26          7.63          1.84         4.94 o                         
   1   6  26        316.02        316.88        16.10 o                         
   2   6  26         40.35         50.96         7.97 o                         
   1   0  27        504.77        499.41        32.29 o                         
   2   0  27         33.11         20.60         4.63 o                         
   3   0  27        791.25        748.86        26.56 o                         
   4   0  27        127.95        120.50         9.02 o                         
   5   0  27        108.02        125.19        10.51 o                         
  -5   1  27        240.78        229.33        14.49 o                         
  -4   1  27        142.72        140.71         9.67 o                         
  -3   1  27         33.83         32.55         5.40 o                         
  -2   1  27        175.62        174.40        10.58 o                         
  -1   1  27       1265.98       1216.73        29.43 o                         
   0   1  27        263.68        251.05         7.94 o                         
   1   1  27       1260.33       1186.73        32.73 o                         
   2   1  27        183.36        168.70         8.85 o                         
   3   1  27         33.82         30.04         5.17 o                         
   4   1  27        148.10        138.10         9.38 o                         
   5   1  27        236.74        205.04        12.29 o                         
  -5   2  27         40.12         32.80         7.33 o                         
  -4   2  27        366.30        356.13        16.46 o                         
  -3   2  27         36.66         31.90         5.46 o                         
  -2   2  27        556.06        586.95        16.68 o                         
  -1   2  27        119.38        138.22         6.85 o                         
   0   2  27       1170.69       1087.44        40.43 o                         
   1   2  27        118.13        129.56        10.52 o                         
   2   2  27        563.66        580.61        18.89 o                         
   3   2  27         36.18         38.30         5.39 o                         
   4   2  27        353.95        308.39        14.02 o                         
   5   2  27         41.21         38.19         7.66 o                         
  -5   3  27        191.49        190.03        20.54 o                         
  -4   3  27         78.67         62.73         8.58 o                         
  -3   3  27         43.37         44.59         6.56 o                         
  -2   3  27        327.08        309.00        11.51 o                         
  -1   3  27        421.30        394.00        13.31 o                         
   0   3  27        124.80        142.69        14.36 o                         
   1   3  27        417.56        365.35        16.21 o                         
   2   3  27        327.86        303.45        14.83 o                         
   3   3  27         39.99         39.13         6.82 o                         
   4   3  27         74.98         52.82        15.34 o                         
   5   3  27        192.47        176.40        15.71 o                         
  -4   4  27         28.68         34.97        11.59 o                         
  -3   4  27        318.67        301.21        15.91 o                         
  -2   4  27          0.89         -0.66         4.28 o                         
  -1   4  27        147.88        144.64         9.45 o                         
   0   4  27         32.11         32.67         5.60 o                         
   1   4  27        140.58        139.04        10.33 o                         
   2   4  27          0.75         -4.80         4.80 o                         
   3   4  27        325.61        317.47        20.53 o                         
   4   4  27         29.14         28.71         9.18 o                         
  -3   5  27         90.03         80.95        11.82 o                         
  -2   5  27        169.14        185.93        13.01 o                         
  -1   5  27        330.31        319.46        13.76 o                         
   0   5  27        254.74        266.64        18.22 o                         
   1   5  27        325.63        381.13        25.35 o                         
   2   5  27        169.25        158.02        12.71 o                         
   3   5  27         86.47         77.99        17.74 o                         
  -2   6  27        260.09        243.61        16.39 o                         
  -1   6  27        116.36        129.74        12.17 o                         
   0   6  27         97.58         98.28         9.91 o                         
   1   6  27        114.82        109.65        11.65 o                         
   2   6  27        270.28        298.20        15.97 o                         
   0   0  28       1467.61       1364.54        48.38 o                         
   1   0  28          0.04          3.16         3.54 o                         
   2   0  28        460.32        503.39        19.07 o                         
   3   0  28          1.88          8.90         4.77 o                         
   4   0  28        166.31        194.38        12.80 o                         
   5   0  28         29.29         21.18         6.16 o                         
  -5   1  28          5.19          4.00         5.96 o                         
  -4   1  28         16.59          5.38         4.85 o                         
  -3   1  28         59.83         58.67         6.57 o                         
  -2   1  28        214.22        201.98        16.86 o                         
  -1   1  28        314.93        366.78        11.16 o                         
   0   1  28         53.19         57.92         7.59 o                         
   1   1  28        308.44        333.79        12.59 o                         
   2   1  28        217.93        219.31        10.40 o                         
   3   1  28         60.11         57.48         9.39 o                         
   4   1  28         18.01         15.69         5.20 o                         
   5   1  28          3.80          3.74         5.25 o                         
  -5   2  28        167.04        170.53        15.83 o                         
  -4   2  28         78.94         77.63         8.56 o                         
  -3   2  28        118.08        109.34         8.63 o                         
  -2   2  28         25.62         24.89         5.01 o                         
  -1   2  28        109.72        106.58         6.29 o                         
   0   2  28        121.11        116.54         7.85 o                         
   1   2  28        107.54        111.19        10.10 o                         
   2   2  28         25.07         18.87         4.42 o                         
   3   2  28        119.11        141.38        13.20 o                         
   4   2  28         79.69         75.04         7.39 o                         
   5   2  28        162.45        157.98        13.89 o                         
  -4   3  28         93.34         97.43        11.46 o                         
  -3   3  28        121.37        116.83         9.79 o                         
  -2   3  28        172.92        180.87         8.63 o                         
  -1   3  28        187.25        182.50         9.44 o                         
   0   3  28         49.54         55.87         7.57 o                         
   1   3  28        179.30        170.27        11.44 o                         
   2   3  28        176.34        146.13        10.78 o                         
   3   3  28        115.38        100.92         9.52 o                         
   4   3  28        100.50        111.38        12.89 o                         
  -4   4  28        195.09        205.56        14.28 o                         
  -3   4  28         67.67         72.11        11.73 o                         
  -2   4  28         19.96         19.66         5.36 o                         
  -1   4  28        309.96        320.11        15.10 o                         
   0   4  28        143.81        128.93        10.22 o                         
   1   4  28        310.61        303.37        15.53 o                         
   2   4  28         19.36         20.04         6.07 o                         
   3   4  28         66.94         60.97        10.07 o                         
   4   4  28        200.90        188.96        16.43 o                         
  -3   5  28         18.13         19.68         8.61 o                         
  -2   5  28         37.15         35.09         7.16 o                         
  -1   5  28        105.78         89.11         8.68 o                         
   0   5  28        120.14        130.93        11.42 o                         
   1   5  28        109.69        106.64        11.93 o                         
   2   5  28         32.98         18.11         9.22 o                         
   3   5  28         17.97         20.58         7.59 o                         
  -2   6  28          4.82          4.68         8.24 o                         
  -1   6  28        134.96        101.82        12.45 o                         
   0   6  28         53.84         54.99         7.15 o                         
   1   6  28        135.27        125.29        11.03 o                         
   2   6  28          4.93         10.01         6.32 o                         
   1   0  29         92.89         99.85         7.83 o                         
   2   0  29         16.36         14.23         4.49 o                         
   3   0  29        386.58        404.81        35.00 o                         
   4   0  29          0.99          1.99         4.99 o                         
   5   0  29        137.15        152.72        18.34 o                         
  -5   1  29         33.95         32.85         9.38 o                         
  -4   1  29         80.68         77.65         7.82 o                         
  -3   1  29         27.55         28.26         5.56 o                         
  -2   1  29        161.26        131.11         9.45 o                         
  -1   1  29        158.51        155.93         7.39 o                         
   0   1  29         52.20         45.55         4.94 o                         
   1   1  29        153.64        168.55        13.50 o                         
   2   1  29        155.18        150.59         8.96 o                         
   3   1  29         29.79         36.32         8.05 o                         
   4   1  29         83.36         74.69         7.54 o                         
   5   1  29         35.03         51.00         7.47 o                         
  -5   2  29         36.99         34.32         7.92 o                         
  -4   2  29        342.99        296.72        16.54 o                         
  -3   2  29         77.50         83.59         7.93 o                         
  -2   2  29        188.14        175.30        13.58 o                         
  -1   2  29          6.97         10.80         3.86 o                         
   0   2  29          0.46          4.65         3.72 o                         
   1   2  29          7.11          8.76         4.69 o                         
   2   2  29        186.85        177.52        11.72 o                         
   3   2  29         75.92         75.80        11.64 o                         
   4   2  29        334.63        310.49        14.06 o                         
   5   2  29         36.88         29.77        11.01 o                         
  -4   3  29         86.98        105.17        10.35 o                         
  -3   3  29         43.94         58.83         7.59 o                         
  -2   3  29          3.30         10.90         4.23 o                         
  -1   3  29         94.37         86.56         8.51 o                         
   0   3  29          2.90          5.76         4.87 o                         
   1   3  29         90.03         90.18         8.77 o                         
   2   3  29          3.66         13.55         5.47 o                         
   3   3  29         45.92         46.85         7.62 o                         
   4   3  29         84.42         76.72        11.43 o                         
  -4   4  29        148.43        163.11        13.03 o                         
  -3   4  29        588.35        567.96        27.10 o                         
  -2   4  29          7.60          1.16         4.84 o                         
  -1   4  29         60.42         63.24         6.51 o                         
   0   4  29         18.81         25.40         6.29 o                         
   1   4  29         68.82         76.94         8.54 o                         
   2   4  29          7.86         10.01         5.85 o                         
   3   4  29        590.14        558.17        27.33 o                         
   4   4  29        147.90        181.18        31.77 o                         
  -3   5  29          8.77          5.86        11.15 o                         
  -2   5  29         15.93         10.40         5.57 o                         
  -1   5  29         90.50         84.14         8.32 o                         
   0   5  29         73.85         70.96        10.23 o                         
   1   5  29         92.25         88.47        12.68 o                         
   2   5  29         14.81         11.87         7.69 o                         
   3   5  29         10.08          8.63         7.26 o                         
  -1   6  29         25.10         25.97         6.48 o                         
   0   6  29          0.09         -1.70         4.20 o                         
   1   6  29         25.81         31.97         7.60 o                         
   0   0  30         27.29         35.50         5.81 o                         
   1   0  30         24.40         17.81         4.48 o                         
   2   0  30        624.55        607.04        22.05 o                         
   3   0  30        164.64        153.37        10.97 o                         
   4   0  30          2.96         -4.33         4.98 o                         
   5   0  30          2.71          0.03         7.29 o                         
  -5   1  30        292.82        322.11        18.34 o                         
  -4   1  30         55.27         67.46         7.57 o                         
  -3   1  30         98.05        121.68        12.11 o                         
  -2   1  30        474.06        471.38        20.49 o                         
  -1   1  30        403.02        426.83        14.62 o                         
   0   1  30        140.90        152.86        14.26 o                         
   1   1  30        407.09        391.54        14.25 o                         
   2   1  30        480.69        487.42        16.63 o                         
   3   1  30         99.62         87.04         7.74 o                         
   4   1  30         61.42         68.81         8.68 o                         
   5   1  30        286.26        278.01        15.29 o                         
  -4   2  30         65.39         81.27         9.07 o                         
  -3   2  30        112.17        129.36         9.32 o                         
  -2   2  30        128.07        149.57         9.43 o                         
  -1   2  30          0.08         -1.43         3.17 o                         
   0   2  30         18.43          8.75         4.10 o                         
   1   2  30          0.21         -0.53         4.36 o                         
   2   2  30        129.12        145.22        14.84 o                         
   3   2  30        108.36        104.12        10.68 o                         
   4   2  30         66.60         60.17        11.61 o                         
  -4   3  30        143.21        158.43        12.69 o                         
  -3   3  30        458.25        448.66        25.03 o                         
  -2   3  30        288.51        244.98        15.41 o                         
  -1   3  30        333.62        319.08        13.29 o                         
   0   3  30        381.81        403.73        15.29 o                         
   1   3  30        330.30        297.32        22.80 o                         
   2   3  30        292.80        277.42        14.93 o                         
   3   3  30        458.96        477.32        19.74 o                         
   4   3  30        145.16        170.17        16.08 o                         
  -3   4  30        113.39        113.56        13.06 o                         
  -2   4  30          9.91          3.80         4.97 o                         
  -1   4  30         24.78         17.54         5.64 o                         
   0   4  30         83.45         79.24         7.62 o                         
   1   4  30         25.08         25.91         6.59 o                         
   2   4  30         11.84         16.39         6.43 o                         
   3   4  30        112.52        139.72        28.45 o                         
  -2   5  30        259.66        237.55        15.09 o                         
  -1   5  30        356.75        350.76        18.28 o                         
   0   5  30        196.36        203.57        13.92 o                         
   1   5  30        359.46        345.63        27.06 o                         
   2   5  30        255.97        224.16        26.36 o                         
   1   0  31         40.26         48.34         5.07 o                         
   2   0  31        400.07        381.00        17.07 o                         
   3   0  31        216.05        209.37        12.75 o                         
   4   0  31        100.67        133.29        11.20 o                         
  -4   1  31          5.89         12.06         5.60 o                         
  -3   1  31         81.72         79.12         8.76 o                         
  -2   1  31        345.15        327.78        15.06 o                         
  -1   1  31        241.76        230.43        14.86 o                         
   0   1  31         11.95         11.47         4.46 o                         
   1   1  31        242.00        235.15        12.44 o                         
   2   1  31        338.79        312.11        13.23 o                         
   3   1  31         80.20         93.39         8.01 o                         
   4   1  31          5.05          1.97         6.35 o                         
  -4   2  31        765.59        817.77        28.84 o                         
  -3   2  31         19.44         13.73         5.77 o                         
  -2   2  31        172.56        181.45        14.81 o                         
  -1   2  31         32.98         28.66         4.58 o                         
   0   2  31         76.78         65.74         6.37 o                         
   1   2  31         33.41         35.50         6.25 o                         
   2   2  31        171.70        183.54        14.81 o                         
   3   2  31         18.79         15.17         6.22 o                         
   4   2  31        767.44        773.23        29.07 o                         
  -4   3  31         56.10         49.15         8.23 o                         
  -3   3  31        431.62        389.49        22.93 o                         
  -2   3  31        151.46        156.52        12.45 o                         
  -1   3  31         33.79         34.14         5.39 o                         
   0   3  31         41.36         41.13         5.92 o                         
   1   3  31         34.82         36.36        10.13 o                         
   2   3  31        147.89        152.91        11.68 o                         
   3   3  31        435.83        429.28        21.21 o                         
   4   3  31         54.56         48.84        13.63 o                         
  -3   4  31        676.90        683.77        31.87 o                         
  -2   4  31         32.19         28.78         9.92 o                         
  -1   4  31        140.12        132.88         9.02 o                         
   0   4  31          6.03         12.90         5.14 o                         
   1   4  31        136.52        143.38        11.37 o                         
   2   4  31         32.71         37.51        11.71 o                         
   3   4  31        675.64        740.40        32.63 o                         
  -2   5  31         78.63         99.00        10.74 o                         
  -1   5  31         38.54         31.70         6.54 o                         
   0   5  31        515.38        480.12        21.28 o                         
   1   5  31         40.23         41.17         9.60 o                         
   2   5  31         81.14         70.03        11.56 o                         
   0   0  32         23.73         36.01         8.12 o                         
   1   0  32          1.96          6.55         3.67 o                         
   2   0  32        106.22        109.62        11.02 o                         
   3   0  32         74.21         68.65         8.00 o                         
   4   0  32        198.91        233.51        15.14 o                         
  -4   1  32        105.19        119.44        11.28 o                         
  -3   1  32         16.89         14.60         5.89 o                         
  -2   1  32         85.00         95.27         9.07 o                         
  -1   1  32        181.10        172.29        13.77 o                         
   0   1  32         42.38         41.12         6.10 o                         
   1   1  32        192.88        185.93        13.54 o                         
   2   1  32         90.46         86.11         8.76 o                         
   3   1  32         17.47          9.66         6.10 o                         
   4   1  32        107.91        132.39        10.06 o                         
  -4   2  32        116.31        110.08        10.60 o                         
  -3   2  32        101.35         94.80        10.21 o                         
  -2   2  32         28.53         21.05         7.59 o                         
  -1   2  32         30.53         20.98         9.04 o                         
   0   2  32        217.91        207.79        11.84 o                         
   1   2  32         32.31         32.43         7.88 o                         
   2   2  32         28.97         19.61         7.54 o                         
   3   2  32         99.55        104.42        10.16 o                         
   4   2  32        117.95        129.19        11.80 o                         
  -3   3  32        205.10        198.41        17.13 o                         
  -2   3  32         96.63        104.81        16.51 o                         
  -1   3  32        240.85        231.74        11.79 o                         
   0   3  32        331.76        367.78        15.04 o                         
   1   3  32        241.97        206.71        13.29 o                         
   2   3  32         89.33         99.97         9.48 o                         
   3   3  32        216.06        211.76        18.44 o                         
  -3   4  32        173.01        176.81        16.60 o                         
  -2   4  32         46.22         32.12        11.20 o                         
  -1   4  32         42.31         41.40         6.28 o                         
   0   4  32         29.57         19.87         5.93 o                         
   1   4  32         41.77         55.44         8.21 o                         
   2   4  32         47.74         45.81         9.58 o                         
   3   4  32        171.00        172.46        15.91 o                         
  -1   5  32        231.29        214.01        13.30 o                         
   0   5  32        179.62        188.60        18.53 o                         
   1   5  32        223.65        235.44        18.12 o                         
   1   0  33        623.76        662.07        34.92 o                         
   2   0  33        780.55        733.72        28.56 o                         
   3   0  33        121.05        140.30        11.11 o                         
   4   0  33        295.07        297.75        17.29 o                         
  -4   1  33         30.50         40.75        10.71 o                         
  -3   1  33         49.91         69.93        11.63 o                         
  -2   1  33         43.82         31.32         8.82 o                         
  -1   1  33         33.88         26.68         7.15 o                         
   0   1  33         57.15         61.43         9.02 o                         
   1   1  33         35.79         29.89         7.07 o                         
   2   1  33         42.12         39.24         8.25 o                         
   3   1  33         50.73         54.36         8.19 o                         
   4   1  33         30.92         34.82         9.04 o                         
  -3   2  33         47.80         50.75         9.42 o                         
  -2   2  33        326.86        337.26        25.25 o                         
  -1   2  33         13.85         20.34         7.33 o                         
   0   2  33        382.68        399.88        15.29 o                         
   1   2  33         13.60         18.61         5.61 o                         
   2   2  33        326.69        342.36        16.88 o                         
   3   2  33         46.54         33.13         9.07 o                         
  -3   3  33        136.84        126.59        20.24 o                         
  -2   3  33         84.13         84.35        11.26 o                         
  -1   3  33          8.96          4.45         5.69 o                         
   0   3  33         42.24         61.05         6.67 o                         
   1   3  33          9.68         11.44         5.61 o                         
   2   3  33         83.75         90.31        14.15 o                         
   3   3  33        135.58        118.53        10.93 o                         
  -2   4  33         53.86         45.58        10.60 o                         
  -1   4  33        374.08        408.87        16.71 o                         
   0   4  33         33.32         24.35         6.26 o                         
   1   4  33        369.07        388.29        36.05 o                         
   2   4  33         53.16         52.07         8.50 o                         
   0   0  34         93.10        133.98        23.63 o                         
   1   0  34        164.21        184.12        17.27 o                         
   2   0  34         12.32         21.75         7.04 o                         
   3   0  34         11.99         20.48         6.79 o                         
   4   0  34         13.47         26.10         9.92 o                         
  -3   1  34        135.69        169.01        15.14 o                         
  -2   1  34        137.46        140.47        13.07 o                         
  -1   1  34        143.84        148.07        20.92 o                         
   0   1  34        253.68        255.66        16.03 o                         
   1   1  34        147.53        157.93        12.16 o                         
   2   1  34        144.45        119.42        12.18 o                         
   3   1  34        139.34        143.78        17.19 o                         
  -3   2  34          5.26          1.85        14.63 o                         
  -2   2  34         71.75         96.50        12.43 o                         
  -1   2  34        125.41        137.76        12.75 o                         
   0   2  34          7.00         15.46         5.01 o                         
   1   2  34        126.76        113.01         9.65 o                         
   2   2  34         71.93         76.27         9.92 o                         
   3   2  34          4.53         -7.18         7.18 o                         
  -3   3  34          7.40         11.71         7.89 o                         
  -2   3  34         87.95        102.50        16.81 o                         
  -1   3  34        207.81        193.65        15.75 o                         
   0   3  34        445.30        467.20        22.20 o                         
   1   3  34        215.79        201.89        13.43 o                         
   2   3  34         83.78         79.38         9.42 o                         
   3   3  34          7.43          0.65         7.36 o                         
  -1   4  34         80.62         66.62         7.77 o                         
   0   4  34         90.04        100.79         9.10 o                         
   1   4  34         79.84         82.98         9.62 o                         
   1   0  35        708.88        741.01        62.28 o                         
   2   0  35          1.94         10.30         9.85 o                         
   3   0  35         31.87         32.35         8.49 o                         
  -3   1  35         34.87         47.68         9.37 o                         
  -2   1  35          1.13         -2.41         6.05 o                         
  -1   1  35         77.70         70.91        11.24 o                         
   0   1  35          5.71         24.41         7.33 o                         
   1   1  35         80.28         82.79        10.24 o                         
   2   1  35          1.17          5.38        11.62 o                         
   3   1  35         33.52         17.40         8.58 o                         
  -3   2  35         39.86         46.43        16.29 o                         
  -2   2  35        111.94        138.74        13.80 o                         
  -1   2  35         63.76         73.43        10.07 o                         
   0   2  35        197.59        204.73        13.10 o                         
   1   2  35         63.13         73.84         8.28 o                         
   2   2  35        109.87        125.73        11.07 o                         
   3   2  35         39.76         37.86         7.88 o                         
  -2   3  35         49.89         48.57        10.80 o                         
  -1   3  35         74.63         83.78        11.19 o                         
   0   3  35          1.43         10.10         5.14 o                         
   1   3  35         74.93         70.91         8.84 o                         
   2   3  35         50.91         37.74         7.73 o                         
   0   4  35          2.40          5.48         5.29 o                         
   0   0  36        957.32       1099.95        77.03 o                         
   1   0  36         13.47         29.18        10.96 o                         
   2   0  36         72.45         93.13        16.29 o                         
   3   0  36          0.57         16.53        21.02 o                         
  -3   1  36        161.21        167.88        15.37 o                         
  -2   1  36        137.65        143.88        14.27 o                         
  -1   1  36         18.35         22.15         7.62 o                         
   0   1  36        765.68        812.60        33.88 o                         
   1   1  36         18.38         24.93        11.43 o                         
   2   1  36        141.66        136.16        18.79 o                         
   3   1  36        159.48        161.30        15.41 o                         
  -2   2  36          1.63         17.27         7.69 o                         
  -1   2  36         19.96         19.88         7.82 o                         
   0   2  36         88.62         94.14        11.93 o                         
   1   2  36         19.09         24.22         6.33 o                         
   2   2  36          1.60         -5.00         5.00 o                         
  -1   3  36         41.43         48.60         9.45 o                         
   0   3  36        114.90        132.28        13.05 o                         
   1   3  36         44.92         28.52         7.50 o                         
   1   0  37       1299.51       1366.75        65.68 o                         
   2   0  37        179.63        177.38        20.55 o                         
  -2   1  37         62.79         55.63         9.90 o                         
  -1   1  37         26.53         27.00        12.44 o                         
   0   1  37        144.42        162.58        19.13 o                         
   1   1  37         25.45         36.40        12.33 o                         
   2   1  37         61.62         63.17        13.29 o                         
  -1   2  37         92.62        114.20        12.62 o                         
   0   2  37          4.84          9.74        10.96 o                         
   1   2  37         93.12        103.64         9.88 o                         
   0   3  37         15.86         26.16         6.87 o                         
   0   0  38        288.01        239.76        33.58 o                         
   1   0  38         13.35         39.10        12.95 o                         
  -1   1  38         55.52         47.65        14.07 o                         
   0   1  38         21.08         15.90        10.75 o                         
   1   1  38         50.35         36.58        31.90 o                         
   0   2  38          6.27          9.80         7.74 o                         
                                                                                
